# Supplementary material for: Sewage Protein Information Mining: Discovery of Large Biomolecules as Biomarkers of Population and Industrial Activities
Source: Environ Sci Technol. 2023 Jul 18;57(30):10929–39. doi: 10.1021/acs.est.3c00535 (PMC10399289; doi:10.1021/acs.est.3c00535)
Supplement: Supplementary file 2 — es3c00535_si_002.xlsx [file es3c00535_si_002.xlsx]

## Sheet: MultiConsensus_sondas_edar_soli
Accession	Description	Coverage	# Proteins	# Unique Peptides	# Peptides	# PSMs	A5: Area	B5: Area	C5: Area	D5: Area	E5: Area	# Peptides A2	# Peptides B2	# Peptides C2	# Peptides D2	# Peptides E2	# PSM A2	# PSM B2	# PSM C2	# PSM D2	# PSM E2	Coverage A2	Coverage B2	Coverage C2	Coverage D2	Coverage E2	Score A2	Score B2	Score C2	Score D2	Score E2	# AAs	MW [kDa]	calc. pI
P04746	Pancreatic alpha-amylase OS=Homo sapiens OX=9606 GN=AMY2A PE=1 SV=2 - [AMYP_HUMAN]	0.8806	2	8	58	5285	8055000000	4374000000	37610000000	26360000	1238000	56	44	32	5	3	2081	2252	925	21	6	0.863	0.7847	0.683	0.135	0.0822	8151.57	8636.43	2897.08	74.44	23.32	511	57.7	7.05
P0DTE7	Alpha-amylase 1B OS=Homo sapiens OX=9606 GN=AMY1B PE=1 SV=1 - [AMY1B_HUMAN]	0.863	1	9	54	5027	8055000000	4374000000	30280000000	26090000	1238000	51	44	33	4	3	1956	2134	911	20	6	0.8297	0.8004	0.6947	0.1057	0.0822	7701.42	8193.86	2852.29	71.09	23.32	511	57.7	6.93
P08835	Albumin OS=Sus scrofa OX=9823 GN=ALB PE=1 SV=2 - [ALBU_PIG]	0.9226	1	81	100	4689	34640000000	2483000000	98640000000	1321000	727700	94	68	65	2	2	2574	1058	1049	5	3	0.8814	0.8402	0.8237	0.0362	0.0445	10053	3685.19	3554.71	15.78	10.16	607	69.6	6.49
P19961	Alpha-amylase 2B OS=Homo sapiens OX=9606 GN=AMY2B PE=1 SV=1 - [AMY2B_HUMAN]	0.8806	1	2	55	4560	8055000000	4374000000	30280000000	26090000	1238000	53	43	33	4	3	1755	1931	848	20	6	0.863	0.7847	0.6947	0.1057	0.0822	6701.25	7164.11	2676.75	71.09	23.32	511	57.7	7.09
P02769	Albumin OS=Bos taurus OX=9913 GN=ALB PE=1 SV=4 - [ALBU_BOVIN]	0.8896	3	61	96	2765	24100000000	1009000000	53560000000	781100	3231000	96	59	46	2	8	1382	811	558	3	11	0.8896	0.8171	0.7941	0.0362	0.1697	5260.77	2831.95	1807.09	8.34	35.25	607	69.2	6.18
P19121	Albumin OS=Gallus gallus OX=9031 GN=ALB PE=1 SV=2 - [ALBU_CHICK]	0.8813	1	76	76	2745	1417000000	1873000000	23650000000	0	0	69	61	50			897	1050	798			0.826	0.8228	0.8016	0	0	3393	3964.3	2636.66			615	69.9	5.74
P01012	Ovalbumin OS=Gallus gallus OX=9031 GN=SERPINB14 PE=1 SV=2 - [OVAL_CHICK]	0.6425	2	22	24	2518	4106000000	1399000000	80620000000	16070000	0	22	22	17	3		855	614	1037	12		0.6218	0.6425	0.5155	0.114	0	3476.24	2395.09	3308.81	36.18		386	42.9	5.29
P02768	Albumin OS=Homo sapiens OX=9606 GN=ALB PE=1 SV=2 - [ALBU_HUMAN]	0.8916	2	61	76	2513	9438000000	779200000	33970000000	6509000	3879000	75	52	50	4	1	1057	881	556	17	2	0.8916	0.7816	0.7652	0.0755	0.0246	3932.77	3129.31	1724.26	49.71	7.08	609	69.3	6.28
O43451	Maltase-glucoamylase OS=Homo sapiens OX=9606 GN=MGAM PE=1 SV=6 - [MGA_HUMAN]	0.4613	2	76	80	1997	870000000	501600000	3955000000	0	0	74	70	49			795	866	336			0.4381	0.4399	0.3295	0	0	2839.28	3010.53	1037.25			2753	311.8	5.41
P14639	Albumin OS=Ovis aries OX=9940 GN=ALB PE=1 SV=1 - [ALBU_SHEEP]	0.8221	4	27	59	1387	20320000000	643500000	39650000000	1385000	708900	56	41	37	1	2	591	489	302	2	3	0.7562	0.5914	0.6425	0.0148	0.0461	2178.62	1692.51	982.05	4.99	9.85	607	69.1	6.15
P04264	Keratin, type II cytoskeletal 1 OS=Homo sapiens OX=9606 GN=KRT1 PE=1 SV=6 - [K2C1_HUMAN]	0.6289	23	34	40	1378	24650000	32150000	680800000	1183000000	12270000	22	30	23	36	14	111	208	103	905	51	0.4674	0.5326	0.455	0.6149	0.368	443.84	789.11	345.44	3583.6	207.74	644	66	8.12
P09571	Serotransferrin OS=Sus scrofa OX=9823 GN=TF PE=1 SV=2 - [TRFE_PIG]	0.9339	2	85	95	1300	2485000000	165700000	17430000000	0	0	87	49	64			725	211	364			0.9066	0.6193	0.8075	0	0	2810.86	749.9	1150.79			696	76.9	7.14
Q9Y6R7	IgGFc-binding protein OS=Homo sapiens OX=9606 GN=FCGBP PE=1 SV=3 - [FCGBP_HUMAN]	0.3563	1	74	74	1249	875700000	311300000	10760000000	10970000	0	63	58	40	1		489	491	268	1		0.323	0.2627	0.2098	0.0078	0	1899.6	1918.07	878.26	2.87		5405	571.6	5.34
P83053	Pancreatic alpha-amylase OS=Struthio camelus OX=8801 PE=1 SV=1 - [AMYP_STRCA]	0.2455	1	2	14	1211	4443000000	2050000000	24510000000	18810000	0	14	12	10	2		419	496	292	4		0.2455	0.2213	0.1992	0.0563	0	1419.3	1536.73	917.14	12.11		497	55.9	7.01
P00687	Alpha-amylase 1 OS=Mus musculus OX=10090 GN=Amy1 PE=1 SV=2 - [AMY1_MOUSE]	0.2035	1	2	12	1082	3691000000	1421000000	24380000000	18810000	0	10	10	8	2		381	431	266	4		0.1879	0.1781	0.1781	0.0548		1397.85	1487.85	851.54	12.11		511	57.6	6.96
P00690	Pancreatic alpha-amylase OS=Sus scrofa OX=9823 GN=AMY2 PE=1 SV=3 - [AMYP_PIG]	0.456	1	7	17	1078	4233000000	1995000000	21580000000	15590000	0	15	13	10	3		380	404	289	5		0.3992	0.3072	0.2583	0.0744	0	1375.46	1363.91	910.49	14.48		511	57	6.96
P35747	Albumin OS=Equus caballus OX=9796 GN=ALB PE=1 SV=1 - [ALBU_HORSE]	0.3048	3	2	21	1072	19510000000	325200000	47410000000	0	0	17	16	9			411	273	388			0.2372	0.2504	0.1433		0	1577.51	948.01	1295.32			607	68.6	6.34
P01009	Alpha-1-antitrypsin OS=Homo sapiens OX=9606 GN=SERPINA1 PE=1 SV=3 - [A1AT_HUMAN]	0.5478	4	30	30	1060	1902000000	322400000	9732000000	6827000	0	28	26	14	3		475	454	127	4		0.4952	0.5072	0.4354	0.1005	0	1786.34	1634.83	422.34	10.04		418	46.7	5.59
P49064	Albumin OS=Felis catus OX=9685 GN=ALB PE=1 SV=1 - [ALBU_FELCA]	0.2845	1	5	22	954	9636000000	834400000	40760000000	1385000	3879000	21	17	17	1	1	398	246	306	2	2	0.2845	0.2039	0.2434	0.0148	0.0247	1518.83	847.18	1014.64	4.99	7.08	608	68.6	5.66
P35908	Keratin, type II cytoskeletal 2 epidermal OS=Homo sapiens OX=9606 GN=KRT2 PE=1 SV=2 - [K22E_HUMAN]	0.867	14	35	47	925	23460000	27230000	528800000	704700000	5699000	13	19	19	44	10	65	87	89	660	24	0.3474	0.4272	0.4022	0.867	0.2692	245.36	311.41	297.41	2562.56	95.29	639	65.4	8
P00689	Pancreatic alpha-amylase OS=Rattus norvegicus OX=10116 GN=Amy2 PE=2 SV=2 - [AMYP_RAT]	0.2185	1	2	9	922	3788000000	1519000000	24380000000	18810000	0	8	5	5	2		323	344	251	4		0.1929	0.126	0.1476	0.0551	0	1161.74	1145.66	787.58	12.11		508	57.1	8.07
P07724	Albumin OS=Mus musculus OX=10090 GN=Alb PE=1 SV=3 - [ALBU_MOUSE]	0.1628	1	1	11	921	11970000000	464700000	43320000000	0	0	9	6	5			325	166	430			0.1266	0.102	0.0822			1304.86	649.4	1461.39			608	68.6	6.07
Q5XLE4	Albumin OS=Equus asinus OX=9793 GN=ALB PE=1 SV=1 - [ALBU_EQUAS]	0.3245	3	2	19	862	12670000000	249300000	34940000000	0	0	16	13	7			303	185	374			0.257	0.2422	0.1351			1178.51	688.3	1255.91			607	68.5	6.28
P01834	Immunoglobulin kappa constant OS=Homo sapiens OX=9606 GN=IGKC PE=1 SV=2 - [IGKC_HUMAN]	0.9346	1	2	13	832	579100000	422600000	7128000000	12560000	1223000	12	12	7	3	1	354	346	116	14	2	0.9346	0.9065	0.8224	0.4766	0.3178	1419.47	1373.26	377.58	59.47	8.25	107	11.8	6.52
P35527	Keratin, type I cytoskeletal 9 OS=Homo sapiens OX=9606 GN=KRT9 PE=1 SV=3 - [K1C9_HUMAN]	0.7673	2	37	37	828	30070000	26520000	174300000	338400000	10480000	19	18	13	33	10	89	125	50	548	16	0.5778	0.5859	0.427	0.7576	0.3323	390.85	505.48	161	2491.84	68.45	623	62	5.24
P02770	Albumin OS=Rattus norvegicus OX=10116 GN=Alb PE=1 SV=2 - [ALBU_RAT]	0.1908	1	1	13	808	19870000000	249300000	46260000000	0	0	10	7	8			283	154	371			0.1398	0.1069	0.1234	0		1113.91	583.76	1242.03			608	68.7	6.48
P13645	Keratin, type I cytoskeletal 10 OS=Homo sapiens OX=9606 GN=KRT10 PE=1 SV=6 - [K1C10_HUMAN]	0.6387	22	28	32	722	8014000	14280000	156400000	403900000	15400000	16	17	14	29	10	54	93	38	514	23	0.4332	0.4298	0.3887	0.5736	0.3185	190.85	328.11	120.15	2062.39	94.29	584	58.8	5.21
P0DOX7	Immunoglobulin kappa light chain OS=Homo sapiens OX=9606 PE=1 SV=1 - [IGK_HUMAN]	0.5514	1	2	13	648	554700000	404500000	6977000000	12560000	1223000	12	12	6	3	1	270	255	107	14	2	0.5514	0.5374	0.4065	0.2383	0.1589	1110.28	1044.43	356.85	59.47	8.25	214	23.4	7.17
P49065	Albumin OS=Oryctolagus cuniculus OX=9986 GN=ALB PE=1 SV=2 - [ALBU_RABIT]	0.5576	1	25	36	644	19090000000	260800000	38390000000	13470000	0	23	27	27	1		275	229	136	4		0.3569	0.4605	0.4474	0.0197	0	1040.06	793.64	449.39	13.55		608	68.9	6.24
P09923	Intestinal-type alkaline phosphatase OS=Homo sapiens OX=9606 GN=ALPI PE=1 SV=2 - [PPBI_HUMAN]	0.6345	7	28	31	635	364300000	133900000	2886000000	0	0	29	22	20			259	245	131			0.6231	0.5795	0.5341	0	0	938.88	838.38	416.53			528	56.8	5.86
P02789	Ovotransferrin OS=Gallus gallus OX=9031 PE=1 SV=2 - [TRFE_CHICK]	0.634	2	46	46	615	149900000	63660000	2911000000	0	0	36	34	20			277	236	102			0.5631	0.573	0.3957	0	0	996.88	789.09	315.63			705	77.7	7.12
P15085	Carboxypeptidase A1 OS=Homo sapiens OX=9606 GN=CPA1 PE=1 SV=2 - [CBPA1_HUMAN]	0.5513	5	19	22	598	859600000	523800000	2641000000	0	0	19	21	13			199	334	65			0.5346	0.5346	0.4535	0	0	718.69	1169.67	213.66			419	47.1	5.76
P49822	Albumin OS=Canis lupus familiaris OX=9615 GN=ALB PE=1 SV=3 - [ALBU_CANLF]	0.3898	1	13	25	578	14100000000	476300000	33590000000	0	0	22	20	12			279	189	110			0.3586	0.3076	0.2204	0	0	1080.51	623.27	378.43			608	68.6	5.69
P07478	Trypsin-2 OS=Homo sapiens OX=9606 GN=PRSS2 PE=1 SV=1 - [TRY2_HUMAN]	0.5992	3	9	10	574	2056000000	1676000000	14920000000	50430000	2671000	10	9	5	1	1	241	214	96	18	5	0.5992	0.583	0.2227	0.081	0.081	948.27	864.55	339.7	70.63	22.61	247	26.5	4.92
P15086	Carboxypeptidase B OS=Homo sapiens OX=9606 GN=CPB1 PE=1 SV=4 - [CBPB1_HUMAN]	0.5755	6	23	24	541	397500000	247700000	480900000	1306000	0	24	23	10	1		233	259	44	5		0.5755	0.5755	0.3645	0.036	0	847.12	932.6	134.65	17.07		417	47.3	6.61
Q1KYT0	Beta-enolase OS=Sus scrofa OX=9823 GN=ENO3 PE=2 SV=1 - [ENOB_PIG]	0.8594	16	9	43	523	1436000000	10530000	5997000000	0	0	31	16	33			247	69	207			0.8203	0.553	0.8249		0	971.24	259.72	679.71			434	47.1	7.96
P01876	Immunoglobulin heavy constant alpha 1 OS=Homo sapiens OX=9606 GN=IGHA1 PE=1 SV=2 - [IGHA1_HUMAN]	0.5496	1	2	14	510	811400000	351100000	13550000000	63700000	1914000	13	8	10	2	2	243	146	103	15	3	0.4901	0.289	0.4391	0.0765	0.1388	918.32	516.74	301.45	38.95	9.2	353	37.6	6.51
P09093	Chymotrypsin-like elastase family member 3A OS=Homo sapiens OX=9606 GN=CELA3A PE=1 SV=3 - [CEL3A_HUMAN]	0.6074	1	11	15	496	249400000	168600000	2315000000	2251000000	52640000	13	9	7	11	8	92	61	70	229	44	0.5519	0.4407	0.4185	0.5481	0.4778	345.98	225.32	222.49	920.29	178.69	270	29.5	6.9
Q3ZC09	Beta-enolase OS=Bos taurus OX=9913 GN=ENO3 PE=2 SV=1 - [ENOB_BOVIN]	0.7788	17	2	36	486	1378000000	9201000	4643000000	0	0	26	14	27			228	63	195			0.7488	0.477	0.6751		0	894.57	237.73	640.63			434	47.1	7.72
P25311	Zinc-alpha-2-glycoprotein OS=Homo sapiens OX=9606 GN=AZGP1 PE=1 SV=2 - [ZA2G_HUMAN]	0.5369	1	20	20	468	222600000	86470000	1593000000	0	0	19	18	13			208	173	87			0.5369	0.5201	0.443	0		787.39	627.02	291.41			298	34.2	6.05
P20758	Ig alpha-1 chain C region OS=Gorilla gorilla gorilla OX=9595 GN=IGHA1 PE=1 SV=1 - [IGHA1_GORGO]	0.4589	1	1	13	464	811400000	351100000	13550000000	63700000	2040000	12	8	8	2	1	204	153	90	15	2	0.3994	0.289	0.2635	0.0765	0.0482	745.65	540.89	268.41	38.95	5.62	353	37.7	5.96
P15144	Aminopeptidase N OS=Homo sapiens OX=9606 GN=ANPEP PE=1 SV=4 - [AMPN_HUMAN]	0.4633	5	44	45	429	123400000	20220000	932000000	0	0	42	28	22			213	92	124			0.4633	0.3299	0.2472	0	0	704.39	284.98	386.78			967	109.5	5.48
P35237	Serpin B6 OS=Homo sapiens OX=9606 GN=SERPINB6 PE=1 SV=3 - [SPB6_HUMAN]	0.7713	4	23	25	429	315000000	137800000	1034000000	0	0	20	20	16			174	211	44			0.6037	0.6463	0.6223	0	0	639.4	762.35	143.91			376	42.6	5.27
Q29443	Serotransferrin OS=Bos taurus OX=9913 GN=TF PE=2 SV=1 - [TRFE_BOVIN]	0.7628	2	55	63	420	1170000000	40790000	12970000000	0	0	58	24	37			220	87	113			0.7628	0.3849	0.5696	0	0	788.36	293.81	369.38			704	77.7	7.08
Q02817	Mucin-2 OS=Homo sapiens OX=9606 GN=MUC2 PE=1 SV=2 - [MUC2_HUMAN]	0.0728	3	28	28	420	275400000	214400000	2559000000	8863000	0	20	19	18	1		155	174	89	2		0.0546	0.0548	0.0541	0.0037	0	582.72	662.15	294.46	7.21		5179	540	5.8
Q5E956	Triosephosphate isomerase OS=Bos taurus OX=9913 GN=TPI1 PE=2 SV=3 - [TPIS_BOVIN]	0.9357	28	9	30	401	2390000000	35380000	6009000000	0	0	25	16	21			168	96	137			0.8876	0.8112	0.7149	0	0	621.76	348.89	471.01			249	26.7	6.92
P01846	Ig lambda chain C region OS=Sus scrofa OX=9823 PE=1 SV=1 - [LAC_PIG]	0.8952	1	8	8	390	7528000000	475400000	13720000000	0	0	7	6	7			191	58	141			0.7048	0.7048	0.8952		0	698.15	193.69	465.57			105	11	7.08
Q29371	Triosephosphate isomerase OS=Sus scrofa OX=9823 GN=TPI1 PE=2 SV=4 - [TPIS_PIG]	0.7056	25	6	24	384	2390000000	35250000	7485000000	0	0	21	16	20			163	94	127			0.6573	0.629	0.6492	0	0	625.51	339.43	428.87			248	26.7	7.46
P07477	Serine protease 1 OS=Homo sapiens OX=9606 GN=PRSS1 PE=1 SV=1 - [TRY1_HUMAN]	0.1862	2	2	3	369	2534000000	733500000	13980000000	50430000	2671000	1	3	1	1	1	154	123	69	18	5	0.081	0.1862	0.081	0.081	0.081	642.21	537.05	255.56	70.63	22.61	247	26.5	6.51
P02760	Protein AMBP OS=Homo sapiens OX=9606 GN=AMBP PE=1 SV=1 - [AMBP_HUMAN]	0.3807	2	17	17	355	208200000	112600000	1966000000	0	0	16	16	10			141	126	88			0.3807	0.3267	0.2273	0		513.78	459.61	303.27			352	39	6.25
P08861	Chymotrypsin-like elastase family member 3B OS=Homo sapiens OX=9606 GN=CELA3B PE=1 SV=3 - [CEL3B_HUMAN]	0.6667	2	9	13	337	120700000	120800000	3010000000	815300000	23710000	12	10	4	4	3	128	99	58	32	20	0.6111	0.5593	0.2815	0.1778	0.1148	473.99	355.05	174.86	121.92	75.39	270	29.2	6.28
A6YF56	Albumin OS=Mesocricetus auratus OX=10036 GN=ALB PE=1 SV=1 - [ALBU_MESAU]	0.0987	1	3	7	326	4683000000	118900000	20790000000	1256000	0	7	5	3	1		142	64	117	3		0.0987	0.0839	0.0576	0.0214	0	592.81	256.13	417.62	10.79		608	68.2	6.35
P07911	Uromodulin OS=Homo sapiens OX=9606 GN=UMOD PE=1 SV=1 - [UROM_HUMAN]	0.3563	5	16	17	304	100600000	61700000	1968000000	13150000	300100	14	16	8	1	1	108	130	54	11	1	0.3406	0.3484	0.1891	0.025	0.0234	361.36	417.11	171.34	36.53	3.01	640	69.7	5.24
P02533	Keratin, type I cytoskeletal 14 OS=Homo sapiens OX=9606 GN=KRT14 PE=1 SV=4 - [K1C14_HUMAN]	0.5127	32	8	24	284	13590000	3508000	61200000	152200000	688000	5	8	10	24	2	8	23	14	237	2	0.1398	0.2055	0.2669	0.5127	0.0784	23.29	67.96	40.47	843.17	5.84	472	51.5	5.16
O22317	Glucan endo-1,3-beta-glucosidase OS=Musa acuminata OX=4641 GN=BANGLUC PE=1 SV=2 - [E13C_MUSAC]	0.4088	3	16	16	282	245200000	133300000	1175000000	0	0	14	13	8			114	108	60			0.3853	0.4088	0.3647			408.09	378.95	197.69			340	36.3	8.79
P14410	Sucrase-isomaltase, intestinal OS=Homo sapiens OX=9606 GN=SI PE=1 SV=6 - [SUIS_HUMAN]	0.2611	3	34	36	277	74230000	53840000	1111000000	0	0	24	28	12			99	127	51			0.1877	0.2151	0.0909	0	0	326.21	395.1	148.84			1827	209.3	5.64
P08217	Chymotrypsin-like elastase family member 2A OS=Homo sapiens OX=9606 GN=CELA2A PE=1 SV=1 - [CEL2A_HUMAN]	0.7695	2	12	13	271	203500000	236100000	939700000	44110000	2999000	9	13	5	2	1	99	132	27	11	2	0.5167	0.7695	0.3532	0.1078	0.0558	401.78	504.09	83.53	39.89	8.02	269	28.9	8.46
Q9BYE9	Cadherin-related family member 2 OS=Homo sapiens OX=9606 GN=CDHR2 PE=1 SV=2 - [CDHR2_HUMAN]	0.1695	2	17	17	271	234800000	60850000	1630000000	0	0	13	13	13			99	93	79			0.1389	0.1244	0.142		0	353.82	323.26	264.88			1310	141.5	4.5
O97788	Fatty acid-binding protein, adipocyte OS=Sus scrofa OX=9823 GN=FABP4 PE=1 SV=3 - [FABP4_PIG]	0.7652	9	10	12	264	115100000	292200000	2162000000	0	0	12	11	6			103	74	87			0.7652	0.7576	0.4848	0	0	394.4	282.88	340.87			132	14.7	6.73
P00761	Trypsin OS=Sus scrofa OX=9823 PE=1 SV=1 - [TRYP_PIG]	0.3766	2	8	8	253	247500000	126600000	1444000000	199300000	43980000	7	3	2	7	3	56	62	29	90	16	0.3593	0.2165	0.1732	0.3766	0.2165	244.59	272.1	109.6	424.12	70.05	231	24.4	7.18
Q5S1S4	Carbonic anhydrase 3 OS=Sus scrofa OX=9823 GN=CA3 PE=2 SV=3 - [CAH3_PIG]	0.8462	3	20	22	252	1016000000	25210000	8663000000	0	0	22	16	14			138	71	43			0.8462	0.6231	0.5923	0	0	474.68	221.98	126.12			260	29.4	7.85
P0DOX2	Immunoglobulin alpha-2 heavy chain OS=Homo sapiens OX=9606 PE=1 SV=2 - [IGA2_HUMAN]	0.4484	3	8	12	248	641500000	242500000	8433000000	27540000	1789000	12	8	7	2	1	128	79	32	8	1	0.4484	0.2659	0.233	0.0549	0.0703	474.72	266.75	88.68	20.85	3.58	455	48.9	6.67
P29600	Subtilisin Savinase OS=Lederbergia lenta OX=1467 PE=1 SV=1 - [SUBS_LEDLE]	0.6394	5	2	11	244	201500000	56670000	930100000	0	0	11	10	9			91	99	54			0.6394	0.6097	0.4126		0	365.72	385.61	180.28			269	26.7	9.31
P01014	Ovalbumin-related protein Y OS=Gallus gallus OX=9031 GN=SERPINB14B PE=1 SV=1 - [OVALY_CHICK]	0.5052	1	18	18	237	215000000	53770000	718300000	0	0	16	12	11			92	106	39			0.4175	0.3247	0.3479	0	0	295.39	317.44	111.24			388	43.7	5.3
Q2QD07	Triosephosphate isomerase OS=Gorilla gorilla gorilla OX=9595 GN=TPI1 PE=3 SV=1 - [TPIS_GORGO]	0.6867	25	2	20	235	2390000000	35250000	6009000000	0	0	15	10	14			98	53	84			0.5341	0.502	0.51	0	0	347.82	182.41	279.7			249	26.7	7.74
P01833	Polymeric immunoglobulin receptor OS=Homo sapiens OX=9606 GN=PIGR PE=1 SV=4 - [PIGR_HUMAN]	0.3482	1	20	20	233	74620000	18210000	1261000000	0	0	20	17	20			85	71	77			0.3482	0.3089	0.3482		0	313.12	254.44	245.68			764	83.2	5.74
P02787	Serotransferrin OS=Homo sapiens OX=9606 GN=TF PE=1 SV=3 - [TRFE_HUMAN]	0.5415	3	25	31	232	316500000	29310000	4099000000	0	0	29	14	10			132	55	45			0.5201	0.2564	0.2034	0		450.87	182.92	144.53			698	77	7.12
Q8WZ42	Titin OS=Homo sapiens OX=9606 GN=TTN PE=1 SV=4 - [TITIN_HUMAN]	0.0137	1	13	32	231	71220000	51490000	467300000	0	0	30	18	7			100	90	41			0.0131	0.0077	0.0033	0	0	367.94	313.73	125.29			34350	3813.7	6.35
P27487	Dipeptidyl peptidase 4 OS=Homo sapiens OX=9606 GN=DPP4 PE=1 SV=2 - [DPP4_HUMAN]	0.3433	4	19	24	229	193700000	82750000	507400000	0	0	24	17	7			125	78	26			0.3433	0.2441	0.111		0	391.83	235.53	80.15			766	88.2	6.04
P00940	Triosephosphate isomerase OS=Gallus gallus OX=9031 GN=TPI1 PE=1 SV=2 - [TPIS_CHICK]	0.754	40	8	21	221	746200000	17620000	4379000000	0	0	15	12	17			92	47	82			0.6089	0.5806	0.6976	0		334.71	164.56	274.54			248	26.6	7.2
P04259	Keratin, type II cytoskeletal 6B OS=Homo sapiens OX=9606 GN=KRT6B PE=1 SV=5 - [K2C6B_HUMAN]	0.4326	11	2	22	221	2671000	9369000	167800000	301300000	1883000	4	5	4	20	2	10	19	21	168	3	0.0993	0.1028	0.0851	0.4326	0.0372	35.4	65.36	72.53	565.24	11.63	564	60	8
A2I7M9	Serpin A3-2 OS=Bos taurus OX=9913 GN=SERPINA3-2 PE=3 SV=1 - [SPA32_BOVIN]	0.3869	2	11	19	220	65170000	12600000	518400000	0	0	19	11	11			111	73	36			0.3869	0.2798	0.2774			414.23	255.69	121.94			411	46.2	5.99
P08779	Keratin, type I cytoskeletal 16 OS=Homo sapiens OX=9606 GN=KRT16 PE=1 SV=4 - [K1C16_HUMAN]	0.6575	28	16	27	219	14220000	2830000	55940000	152200000	0	3	4	7	27		6	18	10	185		0.0677	0.093	0.167	0.6575	0	16.27	49.59	29.48	675.99		473	51.2	5.05
P06731	Carcinoembryonic antigen-related cell adhesion molecule 5 OS=Homo sapiens OX=9606 GN=CEACAM5 PE=1 SV=4 - [CEAM5_HUMAN]	0.1952	2	9	11	216	370100000	78270000	3464000000	0	0	11	9	8			82	83	51			0.1952	0.1838	0.1838		0	311.52	299.61	164.1			702	76.7	5.69
P98073	Enteropeptidase OS=Homo sapiens OX=9606 GN=TMPRSS15 PE=1 SV=3 - [ENTK_HUMAN]	0.2424	3	15	15	216	82330000	44420000	577800000	0	0	12	11	10			70	92	54			0.1933	0.1874	0.1521	0	0	244.82	317.91	165.38			1019	112.9	5.03
P12821	Angiotensin-converting enzyme OS=Homo sapiens OX=9606 GN=ACE PE=1 SV=1 - [ACE_HUMAN]	0.2075	8	21	23	215	40310000	8086000	444900000	0	0	20	13	13			96	35	84			0.1853	0.1256	0.1401		0	324.31	108.79	258.79			1306	149.6	6.39
A2ASS6	Titin OS=Mus musculus OX=10090 GN=Ttn PE=1 SV=1 - [TITIN_MOUSE]	0.013	1	10	30	211	73560000	51490000	467300000	0	0	25	14	8			90	77	44			0.0115	0.0058	0.0032	0	0	326.23	281.15	136.88			35213	3904.1	6.2
P13647	Keratin, type II cytoskeletal 5 OS=Homo sapiens OX=9606 GN=KRT5 PE=1 SV=3 - [K2C5_HUMAN]	0.4051	9	16	24	208	1898000	2105000	81610000	187600000	729500	5	6	3	23	3	10	20	14	161	3	0.0898	0.1136	0.0695	0.4051	0.061	32.42	65.69	50.39	533.63	11.15	590	62.3	7.74
P02538	Keratin, type II cytoskeletal 6A OS=Homo sapiens OX=9606 GN=KRT6A PE=1 SV=3 - [K2C6A_HUMAN]	0.4273	11	4	22	203	2880000	6402000	81920000	229200000	1883000	2	4	3	20	2	7	11	13	169	3	0.0514	0.0851	0.0674	0.4273	0.0372	26.28	39.4	46.6	564.59	11.63	564	60	8
P29599	Subtilisin BL OS=Lederbergia lenta OX=1467 PE=1 SV=1 - [SUBB_LEDLE]	0.4498	2	1	10	198	201500000	56670000	930100000	0	0	10	8	8			79	80	39			0.4498	0.342	0.3346		0	313.75	294.83	121.53			269	26.8	9.31
Q86UP6	CUB and zona pellucida-like domain-containing protein 1 OS=Homo sapiens OX=9606 GN=CUZD1 PE=2 SV=1 - [CUZD1_HUMAN]	0.3608	1	16	16	196	78000000	39700000	595000000	7340000	0	11	16	7	1		52	111	32	1		0.3015	0.3608	0.2076	0.0264	0	201.26	419.42	98.6	3.08		607	68.1	6.47
P19140	Alpha-enolase OS=Anas platyrhynchos OX=8839 GN=ENO1 PE=2 SV=2 - [ENOA_ANAPL]	0.4447	25	4	15	186	875000000	5634000	1681000000	0	0	11	4	11			89	16	81			0.4401	0.1774	0.2765	0	0	346.81	58.98	269.68			434	47.2	6.8
B5DGQ7	Beta-enolase OS=Salmo salar OX=8030 GN=ENO3 PE=1 SV=1 - [ENOB_SALSA]	0.2834	1	1	10	184	548800000	7951000	1785000000	0	0	7	3	9			92	17	75			0.2788	0.0991	0.2304		0	370.74	67.46	247.75			434	47.3	7.08
P00915	Carbonic anhydrase 1 OS=Homo sapiens OX=9606 GN=CA1 PE=1 SV=2 - [CAH1_HUMAN]	0.5134	5	12	12	173	510200000	33510000	785700000	0	0	12	11	6			66	65	42			0.5134	0.4981	0.2835	0		237.54	213.55	143.68			261	28.9	7.12
P50828	Hemopexin OS=Sus scrofa OX=9823 GN=HPX PE=1 SV=1 - [HEMO_PIG]	0.6667	1	22	22	172	723700000	60600000	4660000000	0	0	22	9	9			119	28	25			0.6667	0.3072	0.329		0	420.04	87.77	82.45			459	51.3	7.06
P0DOY2	Immunoglobulin lambda constant 2 OS=Homo sapiens OX=9606 GN=IGLC2 PE=1 SV=1 - [IGLC2_HUMAN]	0.934	4	5	10	172	176200000	49890000	1585000000	1107000	0	9	6	7	1		64	47	60	1		0.7453	0.6698	0.7547	0.0943	0	237.58	163.73	190.06	2.55		106	11.3	7.24
P55259	Pancreatic secretory granule membrane major glycoprotein GP2 OS=Homo sapiens OX=9606 GN=GP2 PE=1 SV=3 - [GP2_HUMAN]	0.2272	2	9	9	171	58040000	71970000	1113000000	13790000	0	8	7	6	4		60	62	36	13		0.1955	0.1825	0.1583	0.108		206.32	198.62	110.79	40.89		537	59.4	5.24
P04178	Superoxide dismutase [Cu-Zn] OS=Sus scrofa OX=9823 GN=SOD1 PE=1 SV=2 - [SODC_PIG]	0.8497	8	9	14	169	275300000	38500000	2386000000	0	0	9	12	5			98	54	17			0.7908	0.8497	0.6536			395.47	199.09	52.65			153	15.9	6.52
P07322	Beta-enolase OS=Gallus gallus OX=9031 GN=ENO3 PE=1 SV=3 - [ENOB_CHICK]	0.477	2	6	16	168	704800000	4025000	2168000000	0	0	7	1	15			66	4	98			0.2581	0.0346	0.4194			265.46	13.92	331.74			434	47.2	7.61
Q13228	Methanethiol oxidase OS=Homo sapiens OX=9606 GN=SELENBP1 PE=1 SV=2 - [SBP1_HUMAN]	0.6017	4	4	19	165	68190000	21090000	189300000	0	0	16	17	6			75	79	11			0.5318	0.5339	0.214	0		263.82	266.92	35.2			472	52.4	6.37
Q2M2H8	Probable maltase-glucoamylase 2 OS=Homo sapiens OX=9606 GN=MGAM2 PE=1 SV=3 - [MGAL_HUMAN]	0.0537	1	4	7	157	105400000	52000000	1767000000	0	0	6	5	4			57	70	30			0.0445	0.0298	0.0203	0	0	176.26	197.15	82.2			2515	277.8	5.21
P06733	Alpha-enolase OS=Homo sapiens OX=9606 GN=ENO1 PE=1 SV=2 - [ENOA_HUMAN]	0.3525	18	4	11	156	530800000	6915000	750600000	0	0	9	3	6			71	13	72			0.3479	0.1429	0.1797	0		287.8	52.45	243.37			434	47.1	7.39
P16444	Dipeptidase 1 OS=Homo sapiens OX=9606 GN=DPEP1 PE=1 SV=3 - [DPEP1_HUMAN]	0.438	2	11	11	145	47620000	9871000	546400000	0	0	10	7	6			84	38	23			0.438	0.3625	0.2603	0	0	320.3	131.12	66.69			411	45.6	6.15
P58515	Serine protease inhibitor 2 OS=Solanum tuberosum OX=4113 PE=1 SV=1 - [SPI2_SOLTU]	0.7796	3	4	11	143	615400000	126100000	2255000000	31530000	581300	8	7	4	1	1	60	71	10	1	1	0.6398	0.5376	0.2366	0.0699	0.0699	207.18	242.46	29.89	3.41	3.09	186	20.1	5.27
P04104	Keratin, type II cytoskeletal 1 OS=Mus musculus OX=10090 GN=Krt1 PE=1 SV=4 - [K2C1_MOUSE]	0.0722	2	2	5	140	22780000	24350000	412500000	634100000	8967000	3	3	3	5	1	20	23	16	79	2	0.0377	0.0377	0.0377	0.0722	0.0188	69.4	82.92	53.86	261.04	6.88	637	65.6	8.15
Q99895	Chymotrypsin-C OS=Homo sapiens OX=9606 GN=CTRC PE=1 SV=2 - [CTRC_HUMAN]	0.5448	1	10	10	139	24950000	21140000	367800000	311600000	2412000	8	5	3	9	3	28	20	5	79	7	0.4515	0.3172	0.1418	0.4627	0.1493	91.47	60.19	16.34	285.03	23.85	268	29.5	7.59
P29508	Serpin B3 OS=Homo sapiens OX=9606 GN=SERPINB3 PE=1 SV=2 - [SPB3_HUMAN]	0.4641	5	6	18	134	62130000	29690000	188700000	0	0	14	14	8			58	64	12			0.3872	0.4308	0.2282	0	0	216.67	217.95	39.29			390	44.5	6.81
E3SH28	Prunin 1 Pru du 6.0101 OS=Prunus dulcis OX=3755 PE=1 SV=1 - [PRU01_PRUDU]	0.2976	2	11	11	133	73440000	12240000	1115000000	22280000	471600	10	7	4	5	1	82	22	18	10	1	0.2704	0.216	0.1125	0.1198	0.0381	313.67	81.67	62.98	34.24	3.29	551	63	7.27
Q16819	Meprin A subunit alpha OS=Homo sapiens OX=9606 GN=MEP1A PE=1 SV=2 - [MEP1A_HUMAN]	0.2413	1	14	14	133	27940000	6672000	953800000	0	0	11	6	11			42	29	62			0.1783	0.1139	0.2105	0	0	139.47	91.64	190.74			746	84.4	5.72
Q86YZ3	Hornerin OS=Homo sapiens OX=9606 GN=HRNR PE=1 SV=2 - [HORN_HUMAN]	0.2228	1	17	17	129	924800	567800	862500	8979000	0	7	9	2	14		16	16	3	94		0.0993	0.1211	0.0547	0.1989	0	53.11	52.28	9.09	321.66		2850	282.2	10.04
P0CG04	Immunoglobulin lambda constant 1 OS=Homo sapiens OX=9606 GN=IGLC1 PE=1 SV=1 - [IGLC1_HUMAN]	0.8679	3	2	7	126	72270000	31300000	1405000000	0	0	6	4	5			42	31	53			0.6792	0.4245	0.5943	0	0	166.66	114.16	169.53			106	11.3	7.87
Q5RF48	Methanethiol oxidase OS=Pongo abelii OX=9601 GN=SELENBP1 PE=2 SV=1 - [SBP1_PONAB]	0.5	1	1	17	125	73650000	11730000	189300000	0	0	15	13	4			62	54	9			0.4597	0.3856	0.1419	0		213	164.64	28.7			472	52.4	6.6
Q6EIZ1	Keratin, type II cytoskeletal 2 epidermal OS=Canis lupus familiaris OX=9615 GN=KRT2 PE=2 SV=1 - [K22E_CANLF]	0.1327	11	1	9	124	29290000	27850000	587900000	530500000	8967000	2	2	2	9	1	12	16	12	82	2	0.0379	0.0379	0.0363	0.1327	0.019	44.6	59.34	41.05	272.6	6.88	633	64.5	7.74
P80188	Neutrophil gelatinase-associated lipocalin OS=Homo sapiens OX=9606 GN=LCN2 PE=1 SV=2 - [NGAL_HUMAN]	0.4596	1	7	7	123	74260000	47950000	517400000	0	0	7	7	4			51	53	19			0.4596	0.4596	0.3081	0		174.62	172.91	60.68			198	22.6	8.91
Q9HBB8	Cadherin-related family member 5 OS=Homo sapiens OX=9606 GN=CDHR5 PE=1 SV=3 - [CDHR5_HUMAN]	0.1053	1	6	6	121	49530000	8205000	561700000	0	0	6	5	5			46	40	35			0.1053	0.103	0.0828			167.63	142.97	115.56			845	88.2	4.93
O46375	Transthyretin OS=Bos taurus OX=9913 GN=TTR PE=1 SV=1 - [TTHY_BOVIN]	0.7347	3	4	10	119	181400000	5857000	674700000	0	0	10	3	5			81	24	14			0.7347	0.4014	0.5102	0		297.92	81.84	47.08			147	15.7	6.3
H2N0D4	Alpha-amylase OS=Oryzias latipes OX=8090 PE=1 SV=1 - [AMY_ORYLA]	0.0586	1	1	3	119	93410000	48430000	2752000000	0	0	3	2	2			40	54	25			0.0586	0.0293	0.0293	0	0	119.03	149.83	83.19			512	57.1	6.6
O02772	Fatty acid-binding protein, heart OS=Sus scrofa OX=9823 GN=FABP3 PE=2 SV=3 - [FABPH_PIG]	0.782	5	4	12	117	114700000	152600000	933700000	0	0	10	10	7			52	46	19			0.7143	0.782	0.6466			182.39	164.21	57.66			133	14.7	6.57
Q9HC84	Mucin-5B OS=Homo sapiens OX=9606 GN=MUC5B PE=1 SV=3 - [MUC5B_HUMAN]	0.0363	1	7	7	116	67410000	72310000	305000000	0	0	7	5	4			53	42	21			0.0363	0.0196	0.0309	0	0	192.39	137.74	61.5			5762	596	6.64
Q9UGM3	Deleted in malignant brain tumors 1 protein OS=Homo sapiens OX=9606 GN=DMBT1 PE=1 SV=2 - [DMBT1_HUMAN]	0.2984	1	14	14	116	169900000	67250000	786000000	6870000	0	12	11	5	1		52	46	17	1		0.2847	0.2304	0.1529	0.0037	0	174.98	151.54	56.68	2.71		2413	260.6	5.44
P30740	Leukocyte elastase inhibitor OS=Homo sapiens OX=9606 GN=SERPINB1 PE=1 SV=1 - [ILEU_HUMAN]	0.5567	12	14	16	116	24390000	9383000	258500000	0	0	14	14	2			48	63	5			0.5172	0.4697	0.0633			145.48	182.86	15.18			379	42.7	6.28
A1TKQ5	Chaperonin GroEL OS=Acidovorax citrulli (strain AAC00-1) OX=397945 GN=groEL PE=3 SV=1 - [CH60_ACIAC]	0.3688	114	3	17	115	31180000	0	286700000	14940000	6934000	5		5	14	7	12		18	72	13	0.1193	0	0.1284	0.2972	0.2	37.33		65.08	239.87	44.36	545	57	5.24
P01011	Alpha-1-antichymotrypsin OS=Homo sapiens OX=9606 GN=SERPINA3 PE=1 SV=2 - [AACT_HUMAN]	0.3381	6	12	12	113	34900000	31260000	58070000	0	0	11	11	2			43	68	2			0.2908	0.2908	0.0922	0		152.65	230.58	6.8			423	47.6	5.52
P16348	Aspartic protease inhibitor 11 OS=Solanum tuberosum OX=4113 PE=1 SV=1 - [API11_SOLTU]	0.4894	9	6	11	112	579500000	122400000	2248000000	31530000	581300	8	7	5	1	1	42	57	11	1	1	0.3511	0.3989	0.2926	0.0691	0.0691	150.55	201.61	32.81	3.41	3.09	188	20.6	7.59
Q8SPS7	Haptoglobin OS=Sus scrofa OX=9823 GN=HP PE=1 SV=1 - [HPT_PIG]	0.4092	14	13	13	111	647700000	4048000	884200000	0	0	12	3	6			90	7	14			0.366	0.1412	0.2997	0	0	305.35	18.8	40.45			347	38.5	6.96
P50390	Transthyretin OS=Sus scrofa OX=9823 GN=TTR PE=1 SV=1 - [TTHY_PIG]	0.6933	1	9	10	109	368800000	29390000	1567000000	0	0	8	7	7			63	28	18			0.5867	0.58	0.6			239.81	91.07	58.86			150	16.1	6.77
Q04695	Keratin, type I cytoskeletal 17 OS=Homo sapiens OX=9606 GN=KRT17 PE=1 SV=2 - [K1C17_HUMAN]	0.338	18	5	14	107	16110000	635000	5133000	73220000	0	2	4	4	14		3	8	6	90		0.0463	0.0903	0.1019	0.338	0	9.81	24.98	16.73	309.68		432	48.1	5.02
Q9UQQ1	Aminopeptidase NAALADL1 OS=Homo sapiens OX=9606 GN=NAALADL1 PE=1 SV=2 - [NALDL_HUMAN]	0.3122	3	17	17	106	22150000	8274000	212900000	0	0	16	10	7			56	32	18			0.2973	0.1797	0.1351	0		180.67	98.05	53.73			740	80.5	5.36
A2I7N0	Serpin A3-4 OS=Bos taurus OX=9913 GN=SERPINA3-4 PE=3 SV=1 - [SPA34_BOVIN]	0.3187	3	4	13	105	81760000	17800000	542200000	0	0	13	6	6			56	36	13			0.3187	0.2117	0.1703	0	0	172.61	108.22	40.31			411	46.3	6.32
P58514	Serine protease inhibitor 1 OS=Solanum tuberosum OX=4113 PE=1 SV=2 - [SPI1_SOLTU]	0.5566	2	1	7	102	513400000	112800000	2965000000	31530000	581300	6	5	2	1	1	41	51	8	1	1	0.5158	0.3665	0.1222	0.0588	0.0588	141.17	173.66	24.08	3.41	3.09	221	24	7.09
Q7SIH1	Alpha-2-macroglobulin OS=Bos taurus OX=9913 GN=A2M PE=1 SV=2 - [A2MG_BOVIN]	0.3166	3	31	32	101	58670000	8157000	637700000	0	0	26	12	15			54	17	30			0.2775	0.1079	0.147	0	0	202.53	58.78	98			1510	167.5	6.02
P00442	Superoxide dismutase [Cu-Zn] OS=Bos taurus OX=9913 GN=SOD1 PE=1 SV=2 - [SODC_BOVIN]	0.4605	9	1	7	100	202600000	19270000	957500000	0	0	5	5	3			55	34	11			0.3947	0.25	0.2303			185.48	108.57	34.27			152	15.7	6.32
P48594	Serpin B4 OS=Homo sapiens OX=9606 GN=SERPINB4 PE=1 SV=2 - [SPB4_HUMAN]	0.2744	5	2	14	100	55110000	24520000	185400000	0	0	11	9	6			52	39	9			0.2564	0.2051	0.1436	0	0	187.49	136.6	28.15			390	44.8	6.21
P01857	Immunoglobulin heavy constant gamma 1 OS=Homo sapiens OX=9606 GN=IGHG1 PE=1 SV=1 - [IGHG1_HUMAN]	0.3273	2	4	8	97	55320000	29990000	259200000	0	0	8	5	3			41	40	16			0.3273	0.2273	0.1606	0	0	143.01	143.12	50.28			330	36.1	8.19
P01025	Complement C3 OS=Sus scrofa OX=9823 GN=C3 PE=1 SV=2 - [CO3_PIG]	0.3396	4	30	37	94	316000000	1091000	135100000	0	0	35	1	8			82	2	10			0.3119	0.0072	0.0945	0	0	290.22	5.77	32.33			1661	186.7	6.51
P98088	Mucin-5AC OS=Homo sapiens OX=9606 GN=MUC5AC PE=1 SV=4 - [MUC5A_HUMAN]	0.0126	1	5	5	93	65220000	62690000	214500000	0	0	5	5	3			27	39	27			0.0126	0.0126	0.009	0	0	105.4	142.51	88.37			5654	585.2	7.02
Q5XLD3	Creatine kinase M-type OS=Sus scrofa OX=9823 GN=CKM PE=2 SV=1 - [KCRM_PIG]	0.6115	4	7	25	92	292300000	0	1483000000	0	0	24		16			65		27			0.6115	0	0.5197	0		242.86		91.28			381	43	7.09
Q28133	Allergen Bos d 2 OS=Bos taurus OX=9913 PE=1 SV=1 - [ALL2_BOVIN]	0.4419	1	11	11	90	2216000000	25950000	892600000	0	0	10	7	5			50	23	17			0.4419	0.4012	0.4012			176.42	75.19	51.4			172	19.5	4.7
P24855	Deoxyribonuclease-1 OS=Homo sapiens OX=9606 GN=DNASE1 PE=1 SV=1 - [DNAS1_HUMAN]	0.3262	1	6	6	88	98550000	38730000	462100000	0	0	4	6	5			31	37	20			0.2624	0.3262	0.2943	0		120.52	135.83	61.54			282	31.4	4.91
P49924	Fatty acid-binding protein, liver OS=Sus scrofa OX=9823 GN=FABP1 PE=2 SV=1 - [FABPL_PIG]	0.8976	2	14	14	87	589900000	18120000	204300000	0	0	14	6	6			56	13	18			0.8976	0.6693	0.6063		0	205.59	43.47	58.09			127	14.1	7.18
P06870	Kallikrein-1 OS=Homo sapiens OX=9606 GN=KLK1 PE=1 SV=2 - [KLK1_HUMAN]	0.4237	3	6	6	86	172100000	39430000	1508000000	0	0	6	3	2			51	30	5			0.4237	0.1641	0.126	0		146.47	97.51	13.47			262	28.9	4.83
P04054	Phospholipase A2 OS=Homo sapiens OX=9606 GN=PLA2G1B PE=1 SV=3 - [PA21B_HUMAN]	0.3446	1	3	3	85	13760000	7297000	38880000	36530000	3308000	3	3	2	3	2	22	12	4	43	4	0.3446	0.3446	0.2568	0.3446	0.2568	84.58	40.83	12.12	175.37	19.03	148	16.3	7.85
Q6IG01	Keratin, type II cytoskeletal 1b OS=Rattus norvegicus OX=10116 GN=Krt77 PE=3 SV=1 - [K2C1B_RAT]	0.0694	2	1	3	85	57040000	51820000	1174000000	487400000	8967000	1	1	1	3	1	11	15	11	46	2	0.0231	0.0231	0.0231	0.0694	0.0231	42.08	59.34	37.94	166.9	6.88	519	57.2	5.64
P50447	Alpha-1-antitrypsin OS=Sus scrofa OX=9823 GN=SERPINA1 PE=2 SV=1 - [A1AT_PIG]	0.4846	1	16	17	84	183700000	7328000	701300000	0	0	16	10	5			46	22	16			0.4537	0.2898	0.1758	0		167.33	73.27	50.1			421	47.2	5.85
Q16820	Meprin A subunit beta OS=Homo sapiens OX=9606 GN=MEP1B PE=1 SV=3 - [MEP1B_HUMAN]	0.2454	3	13	13	84	26070000	8933000	302700000	0	0	11	8	7			38	28	18			0.2111	0.1369	0.1498		0	129.54	94.45	56.52			701	79.5	5.74
A9BXL3	Chaperonin GroEL OS=Delftia acidovorans (strain DSM 14801 / SPH-1) OX=398578 GN=groEL PE=3 SV=1 - [CH60_DELAS]	0.2541	121	1	13	83	30760000	0	286700000	14800000	4649000	4		4	11	5	10		15	47	11	0.0804	0	0.0896	0.2121	0.1152	28.71		54.78	139.56	35.21	547	57.1	5.1
Q6IFZ6	Keratin, type II cytoskeletal 1b OS=Mus musculus OX=10090 GN=Krt77 PE=1 SV=1 - [K2C1B_MOUSE]	0.0629	3	1	3	83	57040000	51820000	1174000000	487000000	8967000	1	1	1	3	1	11	15	11	44	2	0.021	0.021	0.021	0.0629	0.021	42.08	59.34	37.94	159.24	6.88	572	61.3	8.02
P01861	Immunoglobulin heavy constant gamma 4 OS=Homo sapiens OX=9606 GN=IGHG4 PE=1 SV=1 - [IGHG4_HUMAN]	0.3058	1	1	7	83	72540000	45520000	783100000	0	0	6	5	2			31	34	18			0.2355	0.2477	0.1101		0	115.94	134.5	59.26			327	35.9	7.36
P06732	Creatine kinase M-type OS=Homo sapiens OX=9606 GN=CKM PE=1 SV=2 - [KCRM_HUMAN]	0.4619	1	1	19	81	292300000	597500	1001000000	0	0	18	1	13			59	1	21			0.4619	0.084	0.3307	0		222.91	2.87	70.81			381	43.1	7.25
P01786	Ig heavy chain V region MOPC 47A OS=Mus musculus OX=10090 PE=1 SV=1 - [HVM17_MOUSE]	0.1624	9	2	2	81	8170000000	370000000	13860000000	0	1349000	2	2	2		1	36	24	19		2	0.1624	0.1624	0.1624	0	0.1368	156.26	101.54	68.22		8.52	117	13	8.84
P13987	CD59 glycoprotein OS=Homo sapiens OX=9606 GN=CD59 PE=1 SV=1 - [CD59_HUMAN]	0.2813	1	6	6	79	87240000	19370000	348900000	0	0	6	4	4			41	23	15			0.2813	0.2188	0.2188			133.96	72.99	42.12			128	14.2	6.48
Q90629	Trypsin II-P29 OS=Gallus gallus OX=9031 PE=2 SV=1 - [TRY3_CHICK]	0.3306	1	4	4	79	26810000	44930000	340000000	0	0	4	4	3			30	40	9			0.3306	0.3306	0.2097			118.01	159.74	30.64			248	26.6	4.78
P05413	Fatty acid-binding protein, heart OS=Homo sapiens OX=9606 GN=FABP3 PE=1 SV=4 - [FABPH_HUMAN]	0.4662	5	3	10	78	153900000	194200000	624700000	0	0	9	7	5			36	31	11			0.3985	0.3985	0.3759			117.13	101.16	34.61			133	14.8	6.8
Q3SZR3	Alpha-1-acid glycoprotein OS=Bos taurus OX=9913 GN=ORM1 PE=2 SV=1 - [A1AG_BOVIN]	0.4406	1	10	10	77	33060000	6964000	1039000000	0	0	10	6	5			36	19	22			0.4406	0.3515	0.3069			120.09	57.82	70.83			202	23.2	5.87
P13688	Carcinoembryonic antigen-related cell adhesion molecule 1 OS=Homo sapiens OX=9606 GN=CEACAM1 PE=1 SV=2 - [CEAM1_HUMAN]	0.1673	1	5	6	76	167900000	6284000	2334000000	0	0	5	3	4			32	26	18			0.1369	0.0665	0.1255		0	123.52	91.55	55.1			526	57.5	5.97
P01005	Ovomucoid OS=Gallus gallus OX=9031 PE=1 SV=1 - [IOVO_CHICK]	0.4333	22	9	9	76	101800000	52690000	648500000	0	0	6	9	4			22	41	13			0.4238	0.4333	0.2619			84.14	129.7	40.82			210	22.6	4.91
P28839	Cytosol aminopeptidase OS=Sus scrofa OX=9823 GN=LAP3 PE=1 SV=2 - [AMPL_PIG]	0.6224	7	15	24	75	156300000	2592000	268500000	0	0	23	6	6			58	9	8			0.6069	0.1541	0.1638	0	0	212.9	28.29	26.15			519	56	6.7
P17314	Alpha-amylase/trypsin inhibitor CM3 OS=Triticum aestivum OX=4565 PE=1 SV=1 - [IAAC3_WHEAT]	0.506	1	5	6	75	42950000	17570000	361300000	0	0	6	5	4			29	28	18			0.506	0.4762	0.375			103.9	105.45	61.11			168	18.2	7.44
P08419	Chymotrypsin-like elastase family member 2A OS=Sus scrofa OX=9823 GN=CELA2A PE=1 SV=1 - [CEL2A_PIG]	0.1896	1	2	3	74	21480000	36140000	423700000	0	0	3	1	1			31	30	13			0.1896	0.0558	0.0558		0	125.28	118.72	41.2			269	28.7	8.03
Q41484	Serine protease inhibitor 5 OS=Solanum tuberosum OX=4113 PE=1 SV=1 - [SPI5_SOLTU]	0.5399	2	6	10	74	25010000	13230000	291300000	0	0	6	9	3			22	48	4			0.4319	0.5258	0.23	0	0	76.03	160.96	11.81			213	23.1	7.21
P00711	Alpha-lactalbumin OS=Bos taurus OX=9913 GN=LALBA PE=1 SV=2 - [LALBA_BOVIN]	0.7535	3	3	10	73	965000000	1090000	80410000	0	0	10	7	3			47	23	3			0.7535	0.4507	0.2042			171.32	74.53	10.24			142	16.2	5.14
Q0BHT1	Chaperonin GroEL 1 OS=Burkholderia ambifaria (strain ATCC BAA-244 / AMMD) OX=339670 GN=groEL1 PE=3 SV=1 - [CH601_BURCM]	0.2143	113	1	12	73	45500000	0	193600000	13730000	4498000	3		3	9	5	9		9	45	10	0.0568	0	0.0714	0.1685	0.1282	25.27		33.54	139.16	33.09	546	57	5.17
P02067	Hemoglobin subunit beta OS=Sus scrofa OX=9823 GN=HBB PE=1 SV=3 - [HBB_PIG]	0.7279	207	8	12	72	3070000000	604800	460200000	0	0	11	2	5			59	2	11			0.7279	0.1973	0.5102		0	241.16	5.03	39.19			147	16.2	7.68
Q9WDG4	Capsid protein OS=Pepper mild mottle virus (strain P1) OX=138304 GN=CP PE=2 SV=3 - [CAPSD_PMMV1]	0.3396	1	2	4	71	8992000	7147000	1729000000	0	0	4	4	4			22	11	38			0.3396	0.3396	0.3396		0	91.25	40.57	128.28			159	17.8	4.97
O62839	Catalase OS=Sus scrofa OX=9823 GN=CAT PE=1 SV=4 - [CATA_PIG]	0.6186	5	6	20	70	356300000	657900	294700000	0	0	18	4	5			57	6	7			0.5693	0.1139	0.1442		0	207.85	18.9	22.3			527	59.8	6.8
P40199	Carcinoembryonic antigen-related cell adhesion molecule 6 OS=Homo sapiens OX=9606 GN=CEACAM6 PE=1 SV=4 - [CEAM6_HUMAN]	0.2151	1	3	4	70	46740000	12690000	628400000	0	0	3	4	4			27	25	18			0.1773	0.2151	0.2151	0		111.56	102.66	58.61			344	37.2	5.82
P27731	Transthyretin OS=Gallus gallus OX=9031 GN=TTR PE=1 SV=1 - [TTHY_CHICK]	0.62	2	6	7	69	94950000	43270000	249300000	0	0	7	6	3			40	23	6			0.62	0.62	0.2467			152.41	84.16	17.57			150	16.3	5.24
Q8Y1P8	Chaperonin GroEL OS=Ralstonia solanacearum (strain GMI1000) OX=267608 GN=groEL PE=3 SV=1 - [CH60_RALSO]	0.192	31	1	12	69	8606000	0	261200000	13440000	4276000	3		2	12	3	9		8	45	7	0.0695	0	0.0402	0.192	0.0676	27.03		29.9	134.82	22.22	547	57.4	5.19
Q9TSR4	Alpha-lactalbumin OS=Bos mutus grunniens OX=30521 GN=LALBA PE=2 SV=1 - [LALBA_BOSMU]	0.7535	2	3	10	68	965000000	1090000	80410000	0	0	10	5	3			46	19	3			0.7535	0.3028	0.2042			169.64	60.06	10.24			142	16.2	5.02
P00921	Carbonic anhydrase 2 OS=Bos taurus OX=9913 GN=CA2 PE=1 SV=3 - [CAH2_BOVIN]	0.6615	3	12	16	68	56650000	4022000	960700000	0	0	16	5	4			35	9	24			0.6615	0.3231	0.2885	0		117.49	26.47	79.07			260	29.1	6.92
Q8WVN6	Secreted and transmembrane protein 1 OS=Homo sapiens OX=9606 GN=SECTM1 PE=1 SV=2 - [SCTM1_HUMAN]	0.2177	1	4	4	67	58970000	34460000	497100000	0	0	3	4	1			33	29	5			0.1492	0.2177	0.0766	0		110.11	105.71	14.2			248	27	7.43
P34955	Alpha-1-antiproteinase OS=Bos taurus OX=9913 GN=SERPINA1 PE=1 SV=1 - [A1AT_BOVIN]	0.3654	1	9	17	67	38700000	9265000	345600000	0	0	14	8	6			30	16	21			0.3245	0.2236	0.2067	0		95.09	50.82	66.35			416	46.1	6.52
P12303	Transthyretin OS=Ovis aries OX=9940 GN=TTR PE=2 SV=1 - [TTHY_SHEEP]	0.3878	3	1	7	66	180500000	7715000	674700000	0	0	6	3	4			38	15	13			0.381	0.2517	0.3605	0		144.32	51.85	43.35			147	15.8	5.86
A2I7N1	Serpin A3-5 OS=Bos taurus OX=9913 GN=SERPINA3-5 PE=3 SV=1 - [SPA35_BOVIN]	0.2968	1	2	11	66	54600000	6883000	418100000	0	0	11	6	4			34	21	11			0.2968	0.1922	0.1217		0	105.05	66.36	33.9			411	46.4	6.96
P02763	Alpha-1-acid glycoprotein 1 OS=Homo sapiens OX=9606 GN=ORM1 PE=1 SV=2 - [A1AG1_HUMAN]	0.3532	1	4	7	66	65260000	5769000	357600000	0	0	6	5	3			24	27	15			0.3134	0.2786	0.1891		0	69.38	70.23	43.87			201	23.5	5.11
O41345	Capsid protein OS=Tomato mosaic virus (strain S-1) OX=138314 GN=CP PE=3 SV=3 - [CAPSD_TOMS1]	0.3396	3	2	4	66	7710000	6462000	1664000000	0	0	4	3	4			22	10	34			0.3396	0.327	0.3396		0	85.56	34.51	111.37			159	17.8	4.97
P13646	Keratin, type I cytoskeletal 13 OS=Homo sapiens OX=9606 GN=KRT13 PE=1 SV=4 - [K1C13_HUMAN]	0.3231	10	8	12	65	0	162500	462700	155600000	0		1	1	12			2	1	62		0	0.0262	0.0262	0.3231	0		6.73	3.65	201.56		458	49.6	4.96
P15693	Intestinal-type alkaline phosphatase 1 OS=Rattus norvegicus OX=10116 GN=Alpi PE=1 SV=1 - [PPBI1_RAT]	0.137	1	3	6	64	117400000	43020000	235500000	0	0	4	3	3			30	21	13			0.113	0.0778	0.0704	0	0	99.17	66.31	37.7			540	58.4	6
Q6UWV6	Ectonucleotide pyrophosphatase/phosphodiesterase family member 7 OS=Homo sapiens OX=9606 GN=ENPP7 PE=1 SV=4 - [ENPP7_HUMAN]	0.4083	7	13	13	63	18880000	4996000	126600000	0	0	12	7	2			42	16	5			0.3624	0.2358	0.059	0	0	137.37	47.62	15.29			458	51.4	6.89
O02739	Serpin B6 OS=Bos taurus OX=9913 GN=SERPINB6 PE=2 SV=1 - [SPB6_BOVIN]	0.2222	10	4	7	63	48710000	29620000	316900000	0	0	5	6	1			29	31	3			0.1587	0.1825	0.0265			94.27	103.89	9.26			378	42.5	5.6
P00712	Alpha-lactalbumin OS=Capra hircus OX=9925 GN=LALBA PE=1 SV=1 - [LALBA_CAPHI]	0.4577	2	3	8	62	965000000	1090000	80410000	0	0	8	5	3			40	19	3			0.4577	0.3662	0.2042			142.03	61.43	10.24			142	16.2	5.3
Q945K2	(R)-mandelonitrile lyase 2 OS=Prunus dulcis OX=3755 GN=MDL2 PE=1 SV=1 - [MDL2_PRUDU]	0.2433	5	8	8	61	19380000	6065000	31810000	0	0	8	8	3			34	20	7			0.2433	0.2433	0.0782	0		114.21	63.26	23.29			563	61.1	5.66
Q06AA3	Regucalcin OS=Sus scrofa OX=9823 GN=RGN PE=2 SV=1 - [RGN_PIG]	0.5886	10	7	13	61	324900000	12620000	276300000	0	0	11	12	3			32	24	5			0.5351	0.5652	0.1739		0	111.47	73.13	17.05			299	33.1	5.9
B2JFE0	Chaperonin GroEL OS=Paraburkholderia phymatum (strain DSM 17167 / CIP 108236 / LMG 21445 / STM815) OX=391038 GN=groEL PE=3 SV=1 - [CH60_PARP8]	0.2143	111	1	11	60	82400000	0	193600000	7015000	2016000	2		3	7	5	5		9	39	7	0.033	0	0.0714	0.1154	0.1575	13.42		33.54	122.67	25.18	546	57.1	5.15
A1TJ05	Elongation factor Tu OS=Acidovorax citrulli (strain AAC00-1) OX=397945 GN=tuf2 PE=3 SV=1 - [EFTU_ACIAC]	0.3636	144	2	11	60	0	0	0	14040000	3800000				10	4				51	9	0	0	0	0.3308	0.1818				188.55	32.83	396	43.1	5.54
P41222	Prostaglandin-H2 D-isomerase OS=Homo sapiens OX=9606 GN=PTGDS PE=1 SV=1 - [PTGDS_HUMAN]	0.1737	3	2	2	59	35590000	17270000	2637000000	0	0	2	1	1			15	24	20			0.1737	0.0842	0.0842			54.77	85.43	68			190	21	7.8
A1KB29	Elongation factor Tu OS=Azoarcus sp. (strain BH72) OX=418699 GN=tuf2 PE=3 SV=1 - [EFTU_AZOSB]	0.2904	129	2	10	58	5320000	0	0	19390000	7847000	1			9	4	1			46	11	0.0404	0	0	0.2576	0.1136	3.1			155.51	40.86	396	43.1	5.62
P02766	Transthyretin OS=Homo sapiens OX=9606 GN=TTR PE=1 SV=1 - [TTHY_HUMAN]	0.6939	2	10	10	57	39360000	14380000	270800000	0	0	10	6	2			41	13	3			0.6939	0.6871	0.2449			145.82	43.98	9.77			147	15.9	5.76
P01040	Cystatin-A OS=Homo sapiens OX=9606 GN=CSTA PE=1 SV=1 - [CYTA_HUMAN]	0.7551	1	5	5	57	60960000	78240000	235000000	0	0	5	4	2			25	29	3			0.7551	0.5306	0.2653	0	0	72.47	85.59	9.79			98	11	5.5
P00441	Superoxide dismutase [Cu-Zn] OS=Homo sapiens OX=9606 GN=SOD1 PE=1 SV=2 - [SODC_HUMAN]	0.7597	6	7	9	56	25570000	3701000	15600000	0	0	8	6	3			33	20	3			0.7597	0.526	0.3442			136.92	68.06	8.87			154	15.9	6.13
Q5RDA4	Galectin-3-binding protein OS=Pongo abelii OX=9601 GN=LGALS3BP PE=1 SV=1 - [LG3BP_PONAB]	0.1986	2	7	7	56	35740000	3784000	168400000	0	0	6	4	3			32	18	6			0.1507	0.1164	0.0839			97.56	52.44	17.16			584	65.2	5.34
P17563	Methanethiol oxidase OS=Mus musculus OX=10090 GN=Selenbp1 PE=1 SV=2 - [SBP1_MOUSE]	0.1547	2	1	5	56	25860000	8448000	173800000	0	0	4	4	2			27	23	6			0.1335	0.1314	0.0614	0	0	92.39	72.87	18.58			472	52.5	6.29
Q8WWA0	Intelectin-1 OS=Homo sapiens OX=9606 GN=ITLN1 PE=1 SV=1 - [ITLN1_HUMAN]	0.4505	1	9	9	56	4264000	7006000	79070000	38330000	421400	7	7	2	1	2	17	22	2	12	3	0.4121	0.4089	0.115	0.0607	0.0671	57.27	69.24	6.49	40.3	8.46	313	34.9	6.01
P19013	Keratin, type II cytoskeletal 4 OS=Homo sapiens OX=9606 GN=KRT4 PE=1 SV=5 - [K2C4_HUMAN]	0.325	21	9	11	56	0	7553000	4261000	149400000	0		2	2	11			3	3	50		0	0.0385	0.0385	0.325	0		9.82	9.28	176.77		520	56.1	6.61
P80229	Leukocyte elastase inhibitor OS=Sus scrofa OX=9823 GN=SERPINB1 PE=1 SV=1 - [ILEU_PIG]	0.4656	10	11	13	55	108000000	2185000	186600000	0	0	10	6	4			30	19	6			0.4048	0.2063	0.1349			97.84	59.91	19.38			378	42.5	6.38
C4Z0Q6	Phosphoenolpyruvate carboxykinase (ATP) OS=Lachnospira eligens (strain ATCC 27750 / DSM 3376 / VPI C15-48 / C15-B4) OX=515620 GN=pckA PE=3 SV=1 - [PCKA_LACE2]	0.2022	2	3	8	55	52590000	15710000	922400000	0	0	8	5	3			25	18	12			0.2022	0.1517	0.0599	0	0	87.02	54.2	38.4			534	59	5.15
C4ZBL1	Phosphoenolpyruvate carboxykinase (ATP) OS=Agathobacter rectalis (strain ATCC 33656 / DSM 3377 / JCM 17463 / KCTC 5835 / VPI 0990) OX=515619 GN=pckA PE=3 SV=1 - [PCKA_AGARV]	0.264	2	3	8	55	51320000	15710000	831400000	0	0	8	4	3			25	17	13			0.264	0.118	0.0581	0	0	86.06	50.26	43.72			534	59	5.03
Q607Q3	Chaperonin GroEL 2 OS=Methylococcus capsulatus (strain ATCC 33009 / NCIMB 11132 / Bath) OX=243233 GN=groEL2 PE=3 SV=1 - [CH602_METCA]	0.1125	37	1	5	55	0	0	114700000	24140000	4132000	1		1	5	3	4		2	40	9	0.0166	0	0.0166	0.1125	0.0904	10.83		6.36	154.99	35.71	542	57.4	5.29
P31997	Carcinoembryonic antigen-related cell adhesion molecule 8 OS=Homo sapiens OX=9606 GN=CEACAM8 PE=1 SV=2 - [CEAM8_HUMAN]	0.1289	1	2	3	54	150800000	6780000	2202000000	0	0	3	3	3			23	20	11			0.1289	0.1289	0.1289		0	78.02	58.7	35.27			349	38.1	7.39
O57579	Aminopeptidase Ey OS=Gallus gallus OX=9031 GN=ANPEP PE=1 SV=2 - [AMPN_CHICK]	0.2665	1	17	17	53	15010000	12890000	535700000	0	0	10	9	12			18	14	21			0.1564	0.1553	0.2119		0	68.18	51.57	63.6			972	109.1	5.11
P93693	Serpin-Z1B OS=Triticum aestivum OX=4565 PE=1 SV=1 - [SPZ1B_WHEAT]	0.2932	2	5	9	53	6513000	7197000	47990000	0	0	8	9	3			18	31	4			0.2682	0.2932	0.1178		0	56.94	100.29	12.81			399	43	5.69
A3N2U4	ATP synthase subunit beta OS=Actinobacillus pleuropneumoniae serotype 5b (strain L20) OX=416269 GN=atpD PE=3 SV=1 - [ATPB_ACTP2]	0.2013	239	1	6	53	0	0	0	30420000	7268000				5	5				40	13	0		0	0.1554	0.1794				139.71	44.48	457	49.6	5.07
P00432	Catalase OS=Bos taurus OX=9913 GN=CAT PE=1 SV=3 - [CATA_BOVIN]	0.3928	5	2	14	52	197200000	1092000	197000000	0	0	14	5	3			39	8	5			0.3928	0.1366	0.0949		0	133.82	24.82	16.24			527	59.9	7.28
A1K436	Chaperonin GroEL 1 OS=Azoarcus sp. (strain BH72) OX=418699 GN=groEL1 PE=3 SV=1 - [CH601_AZOSB]	0.2678	142	1	11	52	48810000	0	72620000	10150000	1447000	4		3	8	2	7		4	39	2	0.0929	0	0.0747	0.1931	0.051	21.31		13.28	133.1	6.9	549	57.8	5.24
P01085	Alpha-amylase inhibitor 0.19 OS=Triticum aestivum OX=4565 PE=1 SV=1 - [IAA1_WHEAT]	0.879	1	3	6	52	190900000	8747000	118000000	0	0	5	4	3			26	19	7			0.75	0.4435	0.3145			76.84	63.74	20.84			124	13.3	7.05
P01615	Immunoglobulin kappa variable 2D-28 OS=Homo sapiens OX=9606 GN=IGKV2D-28 PE=1 SV=2 - [KVD28_HUMAN]	0.1667	6	1	2	52	1881000000	115800000	4102000000	0	0	2	2	1			28	19	5			0.1667	0.1667	0.1083			82.99	64.61	14.95			120	12.9	5.94
A2I7N3	Serpin A3-7 OS=Bos taurus OX=9913 GN=SERPINA3-7 PE=3 SV=1 - [SPA37_BOVIN]	0.2254	1	7	8	51	20120000	7707000	402900000	0	0	6	5	5			25	19	7			0.1871	0.1511	0.1871			90.1	64.51	20.02			417	46.9	6.34
P01965	Hemoglobin subunit alpha OS=Sus scrofa OX=9823 GN=HBA PE=1 SV=1 - [HBA_PIG]	0.7589	3	8	8	50	3198000000	696800	219000000	0	0	8	1	3			45	1	4			0.7589	0.1064	0.3759		0	169.83	2.12	12.24			141	15	8.7
P04762	Catalase OS=Rattus norvegicus OX=10116 GN=Cat PE=1 SV=3 - [CATA_RAT]	0.2429	4	1	11	50	296300000	670700	294700000	0	0	11	5	3			38	7	5			0.2429	0.1366	0.0949	0	0	127.15	21.67	16.58			527	59.7	7.5
Q5P7G2	Chaperonin GroEL OS=Aromatoleum aromaticum (strain EbN1) OX=76114 GN=groEL PE=3 SV=1 - [CH60_AROAE]	0.1982	44	1	8	49	15230000	0	69520000	10150000	1447000	3		3	6	2	6		4	37	2	0.0764	0	0.0764	0.1382	0.0509	18.72		13.31	127.08	6.9	550	58	5.16
A6L792	Xylose isomerase OS=Phocaeicola vulgatus (strain ATCC 8482 / DSM 1447 / JCM 5826 / CCUG 4940 / NBRC 14291 / NCTC 11154) OX=435590 GN=xylA PE=3 SV=1 - [XYLA_PHOV8]	0.3151	1	5	8	49	22850000	9346000	45950000	0	0	5	6	3			25	19	5			0.1826	0.2557	0.0982	0	0	81.6	56.66	14.9			438	49	5.35
O97492	Catalase OS=Canis lupus familiaris OX=9615 GN=CAT PE=1 SV=3 - [CATA_CANLF]	0.4364	3	1	15	49	298900000	657900	374100000	0	0	14	4	5			37	6	6			0.4099	0.1139	0.1461		0	131.66	18.9	18.78			527	59.8	7.34
Q2I6W4	Catalase OS=Callithrix jacchus OX=9483 GN=CAT PE=2 SV=3 - [CATA_CALJA]	0.2941	4	1	13	48	176200000	824300	62820000	426300	0	12	6	3	1		33	9	4	2		0.2732	0.1575	0.0911	0.0247	0	114.37	27.98	12.59	5.25		527	59.8	7.9
Q5LCV9	Xylose isomerase OS=Bacteroides fragilis (strain ATCC 25285 / DSM 2151 / CCUG 4856 / JCM 11019 / NCTC 9343 / Onslow) OX=272559 GN=xylA PE=3 SV=1 - [XYLA_BACFN]	0.2506	2	3	6	48	26420000	9563000	475400000	0	0	3	5	1			20	22	6			0.1002	0.221	0.0364	0	0	79.83	72.15	20.08			439	49	5.26
A5HII1	Actinidain OS=Actinidia deliciosa OX=3627 PE=1 SV=1 - [ACTN_ACTDE]	0.1368	2	3	3	48	20340000	8205000	41390000	0	0	2	3	3			11	28	9			0.0868	0.1368	0.1368		0	42.16	108.33	27.18			380	42.1	5.03
A8EV70	ATP synthase subunit beta OS=Aliarcobacter butzleri (strain RM4018) OX=367737 GN=atpD PE=3 SV=1 - [ATPB_ALIB4]	0.2457	193	2	9	48	0	0	0	29750000	12140000				2	9				18	30	0	0	0	0.0625	0.2457				65.65	105.22	464	50.3	5.12
P02189	Myoglobin OS=Sus scrofa OX=9823 GN=MB PE=1 SV=2 - [MYG_PIG]	0.4026	44	4	7	47	40940000	0	2407000000	0	0	7	1	6			23	1	23			0.4026	0.0909	0.3117	0	0	86.73	3.15	78.69			154	17.1	7.31
P0C5E5	Prolamin PPROL 14E OS=Oryza sativa subsp. indica OX=39946 PE=3 SV=1 - [PRO7_ORYSI]	0.4867	1	4	4	47	0	0	0	63940000	31060000				3	4				31	16				0.3867	0.4867				116.51	66.36	150	16.9	8.72
Q3SZX4	Carbonic anhydrase 3 OS=Bos taurus OX=9913 GN=CA3 PE=2 SV=3 - [CAH3_BOVIN]	0.4923	1	7	9	46	281400000	7992000	1518000000	0	0	9	3	3			31	9	6			0.4923	0.1462	0.1462	0		104.48	25.47	18.63			260	29.4	7.84
Q14315	Filamin-C OS=Homo sapiens OX=9606 GN=FLNC PE=1 SV=3 - [FLNC_HUMAN]	0.0569	3	10	11	46	55250000	4990000	58350000	0	0	9	4	5			29	8	9			0.0521	0.0239	0.0239	0	0	94.48	27.25	28.64			2725	290.8	5.97
P20136	Glutathione S-transferase 2 OS=Gallus gallus OX=9031 GN=GSTM2 PE=1 SV=4 - [GSTM2_CHICK]	0.5818	14	12	13	46	60650000	11570000	861200000	0	0	9	11	6			13	19	14			0.5045	0.5409	0.3773			44.47	62.32	42.91			220	25.9	7.33
Q477Z1	ATP synthase subunit beta OS=Dechloromonas aromatica (strain RCB) OX=159087 GN=atpD PE=3 SV=1 - [ATPB_DECAR]	0.206	61	0	7	46	0	0	48950000	24470000	6341000			1	6	4			1	35	10	0	0	0.0279	0.1674	0.1202			3.05	108.34	35.36	466	50.5	5.33
P19104	Ovalbumin OS=Coturnix japonica OX=93934 GN=SERPINB14 PE=2 SV=2 - [OVAL_COTJA]	0.1123	2	1	3	46	122000000	9389000	8354000000	0	0	2	2	1			12	9	25			0.0914	0.0653	0.0444		0	48.85	27.02	92.28			383	42.2	5.44
P05090	Apolipoprotein D OS=Homo sapiens OX=9606 GN=APOD PE=1 SV=1 - [APOD_HUMAN]	0.3651	2	7	7	45	17850000	3090000	26280000	7081000	0	7	5	2	2		28	9	3	5		0.3651	0.2857	0.0635	0.1323	0	84.1	27.01	9.06	14.28		189	21.3	5.15
P02788	Lactotransferrin OS=Homo sapiens OX=9606 GN=LTF PE=1 SV=6 - [TRFL_HUMAN]	0.1761	1	7	8	45	684100000	25580000	21710000000	18290000	0	8	7	1	1		23	15	2	5		0.1761	0.1394	0.0169	0.0268	0	64.1	39.57	5.63	17.29		710	78.1	8.12
P52694	Glyceraldehyde-3-phosphate dehydrogenase OS=Ralstonia solanacearum (strain GMI1000) OX=267608 GN=gapA PE=3 SV=2 - [G3P_RALSO]	0.0964	2	3	3	45	15870000	3465000	53540000	78540000	19990000	1	1	1	3	2	3	1	1	33	7	0.0452	0.0452	0.0452	0.0964	0.0873	8.62	2.81	3.36	113.37	22.99	332	35.7	7.39
P20698	Prolamin PPROL 17D OS=Oryza sativa subsp. japonica OX=39947 GN=Os12g0269200 PE=2 SV=2 - [PRO28_ORYSJ]	0.359	1	3	3	45	0	0	0	5921000	15550000				2	3				23	22	0	0		0.2115	0.359				100.52	96.7	156	17.6	8.07
C6C171	Elongation factor Tu OS=Maridesulfovibrio salexigens (strain ATCC 14822 / DSM 2638 / NCIMB 8403 / VKM B-1763) OX=526222 GN=tuf PE=3 SV=1 - [EFTU_MARSD]	0.1058	66	0	5	44	5320000	0	0	16940000	9704000	1			5	2	1			37	6	0.0403		0	0.1058	0.0428	3.1			125.5	25.93	397	43.1	4.87
A1AST1	Chaperonin GroEL OS=Pelobacter propionicus (strain DSM 2379 / NBRC 103807 / OttBd1) OX=338966 GN=groEL PE=3 SV=1 - [CH60_PELPD]	0.2004	35	3	9	44	0	0	114700000	11800000	1497000	1		1	9	1	4		2	37	1	0.0162	0	0.0162	0.2004	0.0199	10.83		6.36	121.95	3.56	554	58.8	5.21
Q12GQ0	ATP synthase subunit beta OS=Polaromonas sp. (strain JS666 / ATCC BAA-500) OX=296591 GN=atpD PE=3 SV=1 - [ATPB_POLSJ]	0.2248	42	1	6	44	0	0	48950000	24470000	6447000			1	4	5			1	32	11	0	0	0.0278	0.1221	0.1842			3.05	101.11	40.06	467	50.3	5.31
Q5RF10	Catalase OS=Pongo abelii OX=9601 GN=CAT PE=2 SV=3 - [CATA_PONAB]	0.3397	3	0	14	44	208400000	531400	92760000	0	0	14	4	2			35	6	3			0.3397	0.112	0.0664	0	0	121.74	18.2	9.72			527	59.7	7.36
P09954	Carboxypeptidase A1 OS=Sus scrofa OX=9823 GN=CPA1 PE=1 SV=2 - [CBPA1_PIG]	0.148	1	3	5	43	88510000	81940000	764300000	0	0	4	2	1			18	20	5			0.1456	0.0334	0.031		0	65.7	70.88	17.49			419	47.2	5.3
P80566	Superoxide dismutase [Cu-Zn] OS=Gallus gallus OX=9031 GN=SOD1 PE=1 SV=3 - [SODC_CHICK]	0.6883	2	7	8	43	15390000	46340000	1056000000	0	0	7	6	4			17	18	8			0.6883	0.5909	0.3247			64.85	67.23	23.26			154	15.7	6.6
P84589	Ubiquitin (Fragment) OS=Lumbricus terrestris OX=6398 PE=1 SV=2 - [UBIQ_LUMTE]	0.4603	108	2	2	42	19270000	9902000	0	44340000	0	2	2		2		26	11		5		0.4603	0.4603	0	0.4603	0	84.59	34.77		14.32		63	7.2	5.38
P31293	Chaperonin GroEL OS=Allochromatium vinosum OX=1049 GN=groEL PE=1 SV=1 - [CH60_ALLVI]	0.1447	97	2	7	42	82400000	0	114700000	23340000	23360000	2		1	6	2	5		2	31	4	0.033	0	0.0165	0.1282	0.0513	13.42		6.36	95.03	16.7	546	57.5	5.07
A1W2Q5	Elongation factor Tu 1 OS=Acidovorax sp. (strain JS42) OX=232721 GN=tuf1 PE=3 SV=1 - [EFTU1_ACISJ]	0.2879	147	1	8	42	0	0	0	10900000	4047000				6	4				33	9			0	0.2298	0.1364				116.4	31.07	396	43.2	5.63
P28838	Cytosol aminopeptidase OS=Homo sapiens OX=9606 GN=LAP3 PE=1 SV=3 - [AMPL_HUMAN]	0.2389	4	1	10	41	120200000	2473000	240400000	0	0	9	3	4			30	6	5			0.2235	0.0617	0.0983	0	0	97.32	18.4	16.25			519	56.1	7.93
P15259	Phosphoglycerate mutase 2 OS=Homo sapiens OX=9606 GN=PGAM2 PE=1 SV=3 - [PGAM2_HUMAN]	0.3043	12	2	7	41	425100000	780300	591300000	0	0	7	2	6			25	2	14			0.3043	0.0988	0.2885	0	0	87.35	6.45	44.01			253	28.7	8.88
Q8A414	Phosphoenolpyruvate carboxykinase (ATP) OS=Bacteroides thetaiotaomicron (strain ATCC 29148 / DSM 2079 / JCM 5827 / CCUG 10774 / NCTC 10582 / VPI-5482 / E50) OX=226186 GN=pckA PE=3 SV=1 - [PCKA_BACTN]	0.0991	10	3	6	41	41730000	20630000	886600000	0	0	5	2	4			16	12	13			0.0991	0.0262	0.0579	0	0	50.11	33.16	43.53			535	59.1	5.64
P19652	Alpha-1-acid glycoprotein 2 OS=Homo sapiens OX=9606 GN=ORM2 PE=1 SV=2 - [A1AG2_HUMAN]	0.3184	1	4	7	41	20300000	2195000	224400000	0	0	6	4	2			15	16	10			0.2786	0.2189	0.1294			41.53	42.27	27.63			201	23.6	5.11
A5G9I2	Chaperonin GroEL OS=Geotalea uraniireducens (strain Rf4) OX=351605 GN=groEL PE=3 SV=1 - [CH60_GEOUR]	0.184	55	1	8	40	0	0	114700000	12040000	1497000	1		1	8	1	4		2	33	1	0.0164	0	0.0164	0.184	0.02	10.83		6.36	107.42	3.56	549	58.5	5.21
Q29545	Inhibitor of carbonic anhydrase OS=Sus scrofa OX=9823 GN=ICA PE=1 SV=1 - [ICA_PIG]	0.25	2	9	12	40	362100000	2559000	2842000000	0	0	11	1	5			24	1	15			0.2344	0.017	0.0866	0	0	94.52	2.47	48.88			704	77.6	6.29
Q3SLQ1	Elongation factor Tu OS=Thiobacillus denitrificans (strain ATCC 25259) OX=292415 GN=tuf2 PE=3 SV=1 - [EFTU_THIDA]	0.149	18	0	6	40	5320000	0	0	19390000	9704000	1			6	2	1			33	6	0.0404		0	0.149	0.0429	3.1			110.85	25.93	396	43.1	5.53
P19134	Serotransferrin OS=Oryctolagus cuniculus OX=9986 GN=TF PE=1 SV=4 - [TRFE_RABIT]	0.0734	2	1	4	40	10140000	1128000	774500000	0	0	3	3	2			26	10	4			0.0576	0.0604	0.0446	0	0	92.31	30.4	12.3			695	76.6	6.84
P81425	Dipeptidyl peptidase 4 OS=Bos taurus OX=9913 GN=DPP4 PE=1 SV=3 - [DPP4_BOVIN]	0.1163	1	1	6	40	48390000	12170000	361400000	0	0	6	4	1			24	10	6			0.1163	0.0784	0.0196	0	0	85.95	35.92	19			765	88.3	6.35
P01023	Alpha-2-macroglobulin OS=Homo sapiens OX=9606 GN=A2M PE=1 SV=3 - [A2MG_HUMAN]	0.1621	5	14	15	39	101500000	623400	447300000	0	0	12	4	7			25	4	10			0.1282	0.0441	0.0685	0	0	83.63	10.13	31.34			1474	163.2	6.46
P01084	Alpha-amylase inhibitor 0.53 OS=Triticum aestivum OX=4565 PE=1 SV=1 - [IAA5_WHEAT]	0.5323	1	1	4	39	158200000	6838000	168300000	0	0	3	3	2			17	17	5			0.4032	0.3306	0.2016			58.11	60.71	15.05			124	13.2	5.41
Q2KJ32	Methanethiol oxidase OS=Bos taurus OX=9913 GN=SELENBP1 PE=1 SV=1 - [SBP1_BOVIN]	0.4619	3	7	13	38	30640000	3500000	52550000	0	0	9	6	4			22	11	5			0.3475	0.2203	0.1292	0		83.02	38.42	17.93			472	52.5	6.48
P05451	Lithostathine-1-alpha OS=Homo sapiens OX=9606 GN=REG1A PE=1 SV=3 - [REG1A_HUMAN]	0.494	2	5	5	38	21240000	8798000	0	0	0	5	4				18	20				0.494	0.3855	0			52.61	54.65				166	18.7	5.94
A1VFJ5	ATP synthase subunit beta OS=Desulfovibrio vulgaris subsp. vulgaris (strain DP4) OX=391774 GN=atpD PE=3 SV=1 - [ATPB_DESVV]	0.0979	147	1	3	38	0	0	0	74180000	4182000				3	2				36	2	0	0	0	0.0979	0.0702				127.6	7.58	470	50.7	5.1
P01859	Immunoglobulin heavy constant gamma 2 OS=Homo sapiens OX=9606 GN=IGHG2 PE=1 SV=2 - [IGHG2_HUMAN]	0.2209	1	3	6	38	61180000	36820000	658200000	0	0	5	5	2			14	15	9			0.1687	0.2209	0.092	0		48.38	55.62	31.11			326	35.9	7.59
Q7NQX1	Chaperonin GroEL 2 OS=Chromobacterium violaceum (strain ATCC 12472 / DSM 30191 / JCM 1249 / NBRC 12614 / NCIMB 9131 / NCTC 9757) OX=243365 GN=groEL2 PE=3 SV=1 - [CH602_CHRVO]	0.1557	30	2	7	38	0	0	114700000	29140000	34500000	2		1	7	2	5		2	29	2	0.0458	0	0.0165	0.1557	0.0513	15.19		6.36	89.57	8.1	546	57.4	5.19
P00922	Carbonic anhydrase 2 OS=Ovis aries OX=9940 GN=CA2 PE=1 SV=2 - [CAH2_SHEEP]	0.2577	2	1	5	38	45570000	3751000	899800000	0	0	4	3	3			15	6	17			0.2231	0.1731	0.1577			48.73	16.91	55.79			260	29.2	6.93
A7HBL7	Elongation factor Tu OS=Anaeromyxobacter sp. (strain Fw109-5) OX=404589 GN=tuf2 PE=3 SV=1 - [EFTU_ANADF]	0.1187	103	2	4	38	0	0	0	23550000	2363000				4	2				34	4	0	0	0	0.1187	0.0783				125.7	12.98	396	43.4	5.74
P12830	Cadherin-1 OS=Homo sapiens OX=9606 GN=CDH1 PE=1 SV=3 - [CADH1_HUMAN]	0.0669	2	4	4	37	32860000	5415000	129500000	0	0	4	4	3			19	8	10			0.0669	0.0669	0.0635			72.18	28.29	31.1			882	97.4	4.73
P01591	Immunoglobulin J chain OS=Homo sapiens OX=9606 GN=JCHAIN PE=1 SV=4 - [IGJ_HUMAN]	0.1572	2	3	3	37	48840000	39660000	1410000000	0	0	3	2	1			17	13	7			0.1572	0.1384	0.0755		0	46.67	32.18	17.91			159	18.1	5.24
P06310	Immunoglobulin kappa variable 2-30 OS=Homo sapiens OX=9606 GN=IGKV2-30 PE=3 SV=2 - [KV230_HUMAN]	0.3833	6	2	3	37	521600000	38690000	4102000000	0	0	2	3	1			16	16	5			0.1667	0.3833	0.1083			50.53	52.12	14.95			120	13.2	8.51
P06312	Immunoglobulin kappa variable 4-1 OS=Homo sapiens OX=9606 GN=IGKV4-1 PE=1 SV=1 - [KV401_HUMAN]	0.2975	1	4	4	37	17270000	10540000	135100000	0	0	3	3	3			14	17	6			0.2975	0.2975	0.2975			40.51	51.64	17.56			121	13.4	5.25
A3M144	ATP synthase subunit beta OS=Acinetobacter baumannii (strain ATCC 17978 / CIP 53.77 / LMG 1025 / NCDC KC755 / 5377) OX=400667 GN=atpD PE=1 SV=2 - [ATPB_ACIBT]	0.1659	50	1	5	37	310300	0	48950000	24470000	6061000	1		1	3	4	1		1	27	8	0.0388	0	0.028	0.0819	0.1272	2.22		3.05	84.66	26.61	464	50.2	5.16
A9I685	Chaperonin GroEL OS=Bordetella petrii (strain ATCC BAA-461 / DSM 12804 / CCUG 43448) OX=340100 GN=groEL PE=3 SV=1 - [CH60_BORPD]	0.1557	26	0	7	37	0	0	114700000	10050000	1497000	2		1	7	1	5		2	29	1	0.0458	0	0.0165	0.1557	0.0201	15.19		6.36	87.54	3.56	546	57.4	5.15
O09460	Phosphoenolpyruvate carboxykinase (ATP) OS=Anaerobiospirillum succiniciproducens OX=13335 GN=pckA PE=1 SV=1 - [PCKA_ANASU]	0.0695	8	1	4	37	41730000	20630000	842900000	0	0	3	2	3			14	12	11			0.0451	0.0263	0.0508	0	0	43.07	33.16	34.64			532	58.6	6.02
P89677	Capsid protein OS=Tomato mosaic virus (strain Kazakh K2) OX=138312 GN=CP PE=3 SV=3 - [CAPSD_TOMK2]	0.2013	1	1	2	37	19770000	1780000	3685000000	0	0	2	1	1			13	7	17			0.2013	0.0755	0.0755		0	48.33	23.48	55.91			159	17.7	5.19
O75594	Peptidoglycan recognition protein 1 OS=Homo sapiens OX=9606 GN=PGLYRP1 PE=1 SV=1 - [PGRP1_HUMAN]	0.199	1	2	2	36	6976000	11330000	61340000	0	0	2	2	2			12	16	8			0.199	0.199	0.199	0		57.06	71.16	26.57			196	21.7	8.59
P42470	ATP synthase subunit beta OS=Wolinella succinogenes (strain ATCC 29543 / DSM 1740 / LMG 7466 / NCTC 11488 / FDC 602W) OX=273121 GN=atpD PE=3 SV=1 - [ATPB_WOLSU]	0.1927	192	1	7	36	0	0	0	29750000	7808000				2	7				18	18	0		0	0.0621	0.1927				65.65	63.12	467	51.1	5.25
P0DUM7	Propanediol dehydratase large subunit OS=Citrobacter freundii OX=546 GN=pduC PE=1 SV=1 - [PDUC_CITFR]	0.0307	2	1	1	36	0	0	0	24620000	0				1					36		0		0	0.0307					139.2		554	60.2	5.03
P00450	Ceruloplasmin OS=Homo sapiens OX=9606 GN=CP PE=1 SV=1 - [CERU_HUMAN]	0.0808	1	6	8	35	35940000	615900	63570000	0	0	8	1	5			29	1	5			0.0808	0.0197	0.0554		0	112.33	3.03	16.8			1065	122.1	5.72
Q03403	Trefoil factor 2 OS=Homo sapiens OX=9606 GN=TFF2 PE=1 SV=2 - [TFF2_HUMAN]	0.6357	1	5	5	35	31720000	21370000	102100000	0	0	4	3	3			22	9	4			0.5039	0.2248	0.3566			74.52	29.04	12.03			129	14.3	5.81
P00503	Aspartate aminotransferase, cytoplasmic OS=Sus scrofa OX=9823 GN=GOT1 PE=1 SV=3 - [AATC_PIG]	0.4358	1	4	15	35	136000000	728200	332500000	0	0	11	3	9			18	3	14			0.4358	0.1186	0.247			66.12	9.07	44.18			413	46.4	7.2
P31026	NADP-specific glutamate dehydrogenase OS=Corynebacterium glutamicum (strain ATCC 13032 / DSM 20300 / BCRC 11384 / JCM 1318 / LMG 3730 / NCIMB 10025) OX=196627 GN=gdh PE=1 SV=2 - [DHE4_CORGL]	0.0805	5	2	5	35	88720000	13390000	890900000	6924000	0	5	4	3	2		15	11	5	4		0.0805	0.0716	0.0805	0.0447	0	46.06	28.83	15.8	10.13		447	49	5.85
P05065	Fructose-bisphosphate aldolase A OS=Rattus norvegicus OX=10116 GN=Aldoa PE=1 SV=2 - [ALDOA_RAT]	0.4753	6	2	13	34	169700000	68090	79300000	0	0	11	2	3			28	2	4			0.4643	0.1099	0.1071			102.74	7.22	12.15			364	39.3	8.09
P81608	Salivary lipocalin OS=Sus scrofa OX=9823 GN=SAL1 PE=1 SV=1 - [SAL_PIG]	0.5602	1	13	13	34	50550000	6124000	135000000	0	0	13	4	3			25	5	4			0.5602	0.2618	0.1623			85.37	17.97	13.36			191	21.6	5.3
P11708	Malate dehydrogenase, cytoplasmic OS=Sus scrofa OX=9823 GN=MDH1 PE=1 SV=4 - [MDHC_PIG]	0.3353	9	9	9	34	135100000	2031000	479200000	0	0	9	3	1			22	7	5			0.3353	0.1407	0.0509			83.38	25.74	17.92			334	36.4	6.58
P19084	11S globulin seed storage protein G3 OS=Helianthus annuus OX=4232 GN=HAG3 PE=3 SV=1 - [11S3_HELAN]	0.2069	1	5	5	34	8152000	8679000	456400000	0	0	5	4	1			15	16	3			0.2069	0.1481	0.0264	0	0	54.08	54.66	10.6			493	55.7	8.05
P02192	Myoglobin OS=Bos taurus OX=9913 GN=MB PE=1 SV=3 - [MYG_BOVIN]	0.3896	11	3	5	34	39010000	0	2358000000	0	0	4	1	3			15	1	18			0.2987	0.0909	0.1883	0		51.29	3.15	60.56			154	17.1	7.46
Q5YTQ6	Triosephosphate isomerase OS=Nocardia farcinica (strain IFM 10152) OX=247156 GN=tpiA PE=3 SV=1 - [TPIS_NOCFA]	0.1149	10	1	2	34	396100000	20910000	8206000000	0	443600	1	1	1		1	11	8	14		1	0.0575	0.0575	0.0575	0	0.0575	42.71	28.95	48.67		3.53	261	27.4	5.6
O24388	Cysteine protease inhibitor 3 (Fragment) OS=Solanum tuberosum OX=4113 PE=2 SV=1 - [CPI3_SOLTU]	0.3425	3	1	5	34	5805000	5607000	35870000	0	0	4	5	2			14	18	2			0.2808	0.3425	0.2055	0		47.24	55.08	6.31			146	16.4	8.65
Q9Q1T6	Capsid protein OS=Tomato mosaic virus (strain Kazakh K1) OX=138311 GN=CP PE=1 SV=3 - [CAPSD_TOMK1]	0.2013	1	1	2	34	7920000	1780000	3685000000	0	0	1	1	2			9	7	18			0.0755	0.0755	0.2013			33.41	23.48	60.21			159	17.8	4.84
B0RN52	Chaperonin GroEL OS=Xanthomonas campestris pv. campestris (strain B100) OX=509169 GN=groEL PE=3 SV=1 - [CH60_XANCB]	0.0971	108	2	5	34	43420000	0	114700000	7584000	4184000	3		1	2	3	6		2	21	5	0.0641	0	0.0165	0.0201	0.0806	17.55		6.36	64.08	17	546	57.2	5.1
P00339	L-lactate dehydrogenase A chain OS=Sus scrofa OX=9823 GN=LDHA PE=1 SV=3 - [LDHA_PIG]	0.491	43	7	10	33	646100000	1146000	423400000	3941000	0	9	1	3	1		22	2	8	1		0.4398	0.0361	0.1355	0.0361	0	81.61	6.28	27.18	2.67		332	36.6	8.07
Q32KV0	Phosphoglycerate mutase 2 OS=Bos taurus OX=9913 GN=PGAM2 PE=2 SV=1 - [PGAM2_BOVIN]	0.2885	12	2	6	33	466400000	103100	620700000	0	0	6	1	5			16	1	16			0.2885	0.0435	0.2727	0	0	56.93	2.7	44.88			253	28.7	8.88
P00762	Serine protease 1 OS=Rattus norvegicus OX=10116 GN=Prss1 PE=1 SV=1 - [TRY1_RAT]	0.2236	1	3	3	33	86870000	18760000	1715000000	608800	0	3	2	1	1		15	13	4	1		0.2236	0.1626	0.0813	0.0813	0	68.89	64.62	13.64	4.06		246	25.9	4.89
P00369	NADP-specific glutamate dehydrogenase OS=Neurospora crassa (strain ATCC 24698 / 74-OR23-1A / CBS 708.71 / DSM 1257 / FGSC 987) OX=367110 GN=gdh PE=1 SV=3 - [DHE4_NEUCR]	0.0925	6	1	4	33	84040000	10100000	930800000	6924000	0	4	2	3	2		14	9	6	4		0.0925	0.0441	0.0727	0.0441	0	38.75	22.72	19.01	10.13		454	48.8	6.47
P06872	Anionic trypsin OS=Canis lupus familiaris OX=9615 PE=2 SV=1 - [TRY2_CANLF]	0.1619	1	3	3	33	2701000	4211000	53310000	0	0	3	3	1			11	17	5			0.1619	0.1619	0.081	0		43.75	60.39	17.71			247	26.4	4.83
Q08DP0	Phosphoglucomutase-1 OS=Bos taurus OX=9913 GN=PGM1 PE=2 SV=1 - [PGM1_BOVIN]	0.2954	2	4	13	32	41480000	77840	12270000	0	0	13	4	2			22	4	6			0.2954	0.1139	0.0552	0	0	78.38	13.41	20.54			562	61.6	6.81
Q1H4F2	Chaperonin GroEL OS=Methylobacillus flagellatus (strain KT / ATCC 51484 / DSM 6875) OX=265072 GN=groEL PE=3 SV=1 - [CH60_METFK]	0.0809	30	0	4	32	15230000	0	88600000	7584000	3511000	2		2	2	3	5		3	21	3	0.0478	0	0.0478	0.0202	0.0809	14.36		9.94	64.08	9.99	544	57.3	5.07
P12725	Alpha-1-antiproteinase OS=Ovis aries OX=9940 PE=1 SV=1 - [A1AT_SHEEP]	0.226	1	2	9	32	38700000	8625000	382600000	0	0	7	6	2			15	14	3			0.2019	0.1851	0.0601	0		47.03	45.61	10.05			416	46	6.27
A0R200	ATP synthase subunit beta OS=Mycolicibacterium smegmatis (strain ATCC 700084 / mc(2)155) OX=246196 GN=atpD PE=1 SV=1 - [ATPB_MYCS2]	0.2884	24	1	10	32	0	0	0	0	22210000					10					32		0	0		0.2884					118.2	475	51.6	4.98
P48035	Fatty acid-binding protein, adipocyte OS=Bos taurus OX=9913 GN=FABP4 PE=2 SV=2 - [FABP4_BOVIN]	0.2652	8	1	3	32	23850000	43070000	1214000000	0	0	3	2	2			18	8	6			0.2652	0.1591	0.1591			63.93	29.31	20.42			132	14.7	5.66
A3M8K2	Outer membrane protein Omp38 OS=Acinetobacter baumannii (strain ATCC 17978 / CIP 53.77 / LMG 1025 / NCDC KC755 / 5377) OX=400667 GN=omp38 PE=3 SV=2 - [OMP38_ACIBT]	0.1461	2	2	5	31	9631000	577200	6149000	0	13530000	4	2	2		3	14	2	4		11	0.1236	0.0534	0.0674	0	0.0927	36.93	5.68	9.87		37.27	356	38.4	5.47
Q6NDD2	ATP synthase subunit beta OS=Rhodopseudomonas palustris (strain ATCC BAA-98 / CGA009) OX=258594 GN=atpD PE=3 SV=1 - [ATPB_RHOPA]	0.0987	299	0	3	31	0	0	0	52160000	1513000				3	2				26	5	0	0	0	0.0987	0.0672				96.2	18.29	476	50.7	5.19
Q30QQ1	ATP synthase subunit beta OS=Sulfurimonas denitrificans (strain ATCC 33889 / DSM 1251) OX=326298 GN=atpD PE=3 SV=1 - [ATPB_SULDN]	0.1517	182	1	5	31	0	0	0	29750000	6159000				2	5				18	13	0	0	0	0.062	0.1517				65.65	43.24	468	50.8	5.03
P69509	Capsid protein OS=Pepper mild mottle virus (strain Japan) OX=138663 GN=CP PE=2 SV=2 - [CAPSD_PMMVJ]	0.2166	3	3	3	31	7017000	4284000	77490000	0	413400	2	2	3		1	7	11	12		1	0.1401	0.2038	0.2166		0.1401	30.2	44.02	39.97		2.43	157	17.2	5.15
P15111	NADP-specific glutamate dehydrogenase OS=Salmonella typhimurium (strain LT2 / SGSC1412 / ATCC 700720) OX=99287 GN=gdhA PE=3 SV=2 - [DHE4_SALTY]	0.1365	6	1	5	31	80050000	7658000	545900000	25110000	0	4	2	3	1		11	8	10	2		0.1119	0.0447	0.0895	0.0246	0	30.39	19.89	32.18	5.5		447	48.5	6.76
P14657	NADP-specific glutamate dehydrogenase OS=Unknown prokaryotic organism OX=2725 GN=gdhA PE=3 SV=1 - [DHE4_UNKP]	0.1368	5	1	5	31	80050000	7658000	798300000	25110000	0	4	2	2	1		12	8	9	2		0.1121	0.0448	0.0493	0.0247	0	32.41	19.89	29.1	5.5		446	48.5	6.76
A1UJY4	ATP synthase subunit beta OS=Mycobacterium sp. (strain KMS) OX=189918 GN=atpD PE=3 SV=1 - [ATPB_MYCSK]	0.2534	29	1	10	30	0	0	0	0	20070000					10					30	0	0	0		0.2534					108.85	509	55.3	4.87
P00565	Creatine kinase M-type OS=Gallus gallus OX=9031 GN=CKM PE=1 SV=1 - [KCRM_CHICK]	0.4094	11	9	10	30	26480000	1700000	1894000000	0	0	5	1	9			15	1	14			0.2231	0.084	0.4068			51.25	4.42	39.86			381	43.3	6.99
Q6GPI1	Chymotrypsinogen B2 OS=Homo sapiens OX=9606 GN=CTRB2 PE=2 SV=2 - [CTRB2_HUMAN]	0.3612	3	7	7	30	5693000	1603000	99060000	27490000	552600	7	5	1	1	1	9	12	3	5	1	0.3612	0.3384	0.0532	0.0875	0.0532	31.07	32.22	10.28	22.02	2.91	263	27.9	7.77
Q9ST58	Serpin-Z1C OS=Triticum aestivum OX=4565 PE=1 SV=1 - [SPZ1C_WHEAT]	0.206	1	2	6	30	6513000	7197000	70150000	0	0	4	5	2			8	19	3			0.1457	0.1759	0.0905			24.68	63.98	10.62			398	42.9	5.97
A7HWP7	Elongation factor Tu OS=Parvibaculum lavamentivorans (strain DS-1 / DSM 13023 / NCIMB 13966) OX=402881 GN=tuf2 PE=3 SV=1 - [EFTU_PARL1]	0.1061	118	2	5	30	0	0	0	13800000	4082000				4	3				24	6	0		0	0.1061	0.0808				82.65	22.77	396	43.2	5.44
Q9XT73	Ferritin heavy chain OS=Trichosurus vulpecula OX=9337 GN=FTH1 PE=2 SV=3 - [FRIH_TRIVU]	0.3443	7	1	4	30	22120000	15560000	149900000	0	0	4	1	3			21	3	6			0.3443	0.071	0.2131		0	63.85	5.76	18.44			183	21.3	5.72
P02070	Hemoglobin subunit beta OS=Bos taurus OX=9913 GN=HBB PE=1 SV=1 - [HBB_BOVIN]	0.4828	115	4	6	29	1269000000	0	56220000	0	0	5		4			21		8			0.4828	0	0.4828	0	0	73.03		27.12			145	15.9	7.59
P30086	Phosphatidylethanolamine-binding protein 1 OS=Homo sapiens OX=9606 GN=PEBP1 PE=1 SV=3 - [PEBP1_HUMAN]	0.2567	4	2	4	29	119100000	13900000	443500000	0	0	4	1	1			17	9	3			0.2567	0.107	0.107			59.91	38.68	13.46			187	21	7.53
Q9TTJ5	Regucalcin OS=Bos taurus OX=9913 GN=RGN PE=2 SV=1 - [RGN_BOVIN]	0.301	4	2	8	29	133200000	8021000	213300000	0	0	6	6	2			14	11	4			0.2475	0.2107	0.1438			51.46	39.01	13.29			299	33.3	5.77
P07630	Carbonic anhydrase 2 OS=Gallus gallus OX=9031 GN=CA2 PE=2 SV=3 - [CAH2_CHICK]	0.3462	1	6	6	29	20570000	23290000	299700000	0	0	6	6	2			12	13	4			0.3462	0.3462	0.0808	0		47.45	45.18	14.39			260	29	7.05
Q3SZV7	Hemopexin OS=Bos taurus OX=9913 GN=HPX PE=2 SV=1 - [HEMO_BOVIN]	0.4292	1	12	13	29	2907000	2757000	73250000	0	0	8	8	2			12	15	2			0.2723	0.2636	0.0784	0	0	40.58	43.18	5.26			459	52.2	7.8
Q01770	Hydroxylamine reductase OS=Desulfovibrio desulfuricans (strain ATCC 27774 / DSM 6949 / MB) OX=525146 GN=hcp PE=1 SV=2 - [HCP_DESDA]	0.1431	5	1	5	29	5828000	68330	173200000	32170000	0	4	2	1	4		10	3	2	14		0.1083	0.0404	0.0202	0.1101	0	33.49	8.58	6.39	56.92		545	58.6	6.48
A8ZYF3	Hydroxylamine reductase OS=Desulfococcus oleovorans (strain DSM 6200 / JCM 39069 / Hxd3) OX=96561 GN=hcp PE=3 SV=1 - [HCP_DESOH]	0.1204	5	1	4	29	5650000	68330	173200000	33040000	0	3	2	1	4		7	3	2	17		0.0748	0.0401	0.0201	0.1204	0	23.45	8.58	6.39	67.59		548	58.8	5.26
P07730	Glutelin type-A 2 OS=Oryza sativa subsp. japonica OX=39947 GN=GLUA2 PE=1 SV=1 - [GLUA2_ORYSJ]	0.2605	1	4	7	29	0	0	0	20280000	824700				6	2				25	4	0			0.2244	0.0762				85.61	14.28	499	56.3	8.66
B8FWP2	Hydroxylamine reductase OS=Desulfitobacterium hafniense (strain DSM 10664 / DCB-2) OX=272564 GN=hcp PE=3 SV=1 - [HCP_DESHD]	0.0783	5	2	4	28	6102000	1004000	155900000	49750000	0	4	2	1	1		11	7	1	9		0.0783	0.0383	0.02	0.0346	0	35.09	23.34	2.67	42.06		549	59.5	5.43
O95497	Pantetheinase OS=Homo sapiens OX=9606 GN=VNN1 PE=1 SV=2 - [VNN1_HUMAN]	0.1735	3	7	7	28	4404000	1344000	45240000	0	0	6	5	5			9	11	8			0.154	0.1306	0.1404	0		33.94	37.56	26			513	57	5.55
P87498	Vitellogenin-1 OS=Gallus gallus OX=9031 GN=VTG1 PE=1 SV=1 - [VIT1_CHICK]	0.0607	1	8	8	28	13070000	2884000	115800000	0	0	6	6	3			9	13	6			0.0533	0.0403	0.023	0	0	35.17	42.23	18.19			1912	210.5	9
P01764	Immunoglobulin heavy variable 3-23 OS=Homo sapiens OX=9606 GN=IGHV3-23 PE=1 SV=2 - [HV323_HUMAN]	0.2222	2	3	3	28	9403000	6995000	74580000	0	0	3	3	2			8	15	5			0.2222	0.2222	0.188			24.79	48.92	15.79			117	12.6	8.28
Q3SF66	ATP synthase subunit beta OS=Thiobacillus denitrificans (strain ATCC 25259) OX=292415 GN=atpD PE=3 SV=1 - [ATPB_THIDA]	0.0741	27	1	3	28	0	0	0	33150000	6166000				2	3				21	7	0		0	0.0545	0.0741				66.98	23.07	459	49.7	5.25
A1TD55	ATP synthase subunit beta OS=Mycolicibacterium vanbaalenii (strain DSM 7251 / JCM 13017 / BCRC 16820 / KCTC 9966 / NRRL B-24157 / PYR-1) OX=350058 GN=atpD PE=3 SV=1 - [ATPB_MYCVP]	0.2337	24	1	8	28	0	0	0	0	20070000					8					28		0	0		0.2337					103.1	475	51.7	4.98
A4SZV4	Chaperonin GroEL OS=Polynucleobacter asymbioticus (strain DSM 18221 / CIP 109841 / QLW-P1DMWA-1) OX=312153 GN=groEL PE=3 SV=1 - [CH60_POLAQ]	0.0909	10	2	5	28	0	0	407800000	4424000	4604000			1	5	2			6	16	6	0	0	0.0236	0.0909	0.0545			23.55	49.76	21.55	550	57.5	5.31
P05786	Keratin, type II cytoskeletal 8 OS=Bos taurus OX=9913 GN=KRT8 PE=2 SV=3 - [K2C8_BOVIN]	0.069	1	1	4	28	810100	95110	0	33940000	0	2	1		3		2	1		25		0.0439	0.0188	0	0.0439	0	5.47	2.39		73.3		478	53.6	5.69
Q8IVL8	Carboxypeptidase O OS=Homo sapiens OX=9606 GN=CPO PE=1 SV=1 - [CBPO_HUMAN]	0.1631	2	4	4	27	3451000	4159000	28690000	0	0	2	4	3			9	12	6			0.0856	0.1631	0.1283		0	33.75	37.66	17.73			374	42.5	7.06
P08059	Glucose-6-phosphate isomerase OS=Sus scrofa OX=9823 GN=GPI PE=1 SV=3 - [G6PI_PIG]	0.2276	14	7	7	27	25470000	0	123700000	0	0	6		3			9		18			0.2007		0.0789			33.49		64.01			558	63.1	7.99
A1T352	Chaperonin GroEL 2 OS=Mycolicibacterium vanbaalenii (strain DSM 7251 / JCM 13017 / BCRC 16820 / KCTC 9966 / NRRL B-24157 / PYR-1) OX=350058 GN=groEL2 PE=3 SV=1 - [CH602_MYCVP]	0.3494	109	2	13	27	82400000	0	0	0	28090000	1				12	1				26	0.0166	0	0	0	0.3327	2.59				101.49	541	56.5	4.88
C4XGI2	Chaperonin GroEL OS=Solidesulfovibrio magneticus (strain ATCC 700980 / DSM 13731 / RS-1) OX=573370 GN=groEL PE=3 SV=1 - [CH60_SOLM1]	0.1282	24	1	5	27	0	0	0	23880000	45230000				5	1				24	3	0	0	0	0.1282	0.0311				74.7	13.14	546	58	5.38
Q123F6	Elongation factor Tu OS=Polaromonas sp. (strain JS666 / ATCC BAA-500) OX=296591 GN=tuf2 PE=3 SV=1 - [EFTU_POLSJ]	0.2904	34	2	10	27	0	0	9646000	8911000	4060000			1	8	4			1	19	7	0	0	0.0354	0.2576	0.1111			3.01	65.96	23.4	396	42.9	5.94
P17048	13 kDa prolamin C OS=Oryza sativa subsp. japonica OX=39947 GN=PROLM25 PE=2 SV=2 - [PRO25_ORYSJ]	0.359	1	2	2	27	0	0	0	107200000	26350000				1	2				18	9				0.1474	0.359				77.24	36.72	156	17.8	8.37
A0KHF6	Maltoporin OS=Aeromonas hydrophila subsp. hydrophila (strain ATCC 7966 / DSM 30187 / BCRC 13018 / CCUG 14551 / JCM 1027 / KCTC 2358 / NCIMB 9240 / NCTC 8049) OX=380703 GN=lamB PE=3 SV=2 - [LAMB_AERHH]	0.3114	3	6	9	27	0	0	8218000	25000000	34550000			1	1	9			1	2	24	0	0	0.0273	0.0273	0.3114			3.18	5	82.61	440	48.5	5.1
A1ALS6	Elongation factor Tu OS=Pelobacter propionicus (strain DSM 2379 / NBRC 103807 / OttBd1) OX=338966 GN=tuf2 PE=3 SV=1 - [EFTU_PELPD]	0.2172	165	0	7	26	0	0	0	9661000	5811000				5	3				21	5	0		0	0.1616	0.0934				70.65	15.86	396	43.1	5.33
P44390	Catalase OS=Haemophilus influenzae (strain ATCC 51907 / DSM 11121 / KW20 / Rd) OX=71421 GN=katA PE=2 SV=1 - [CATA_HAEIN]	0.0846	5	2	3	26	5907000	5000000	122700000	0	0	3	2	2			13	7	6			0.0846	0.0669	0.0433	0	0	49.73	28.57	22.24			508	57.6	6.6
P16159	Alpha-amylase/trypsin inhibitor CM16 OS=Triticum aestivum OX=4565 PE=1 SV=1 - [IAC16_WHEAT]	0.2797	2	3	3	26	15170000	4799000	82230000	0	0	2	3	2			11	8	7			0.2168	0.2797	0.2168			36.9	25.86	19.74			143	15.8	5.41
P04118	Colipase OS=Homo sapiens OX=9606 GN=CLPS PE=1 SV=2 - [COL_HUMAN]	0.25	1	2	2	26	3078000	6254000	18830000	278300	0	2	2	1	1		10	8	7	1		0.25	0.25	0.125	0.125		35.02	24.33	22.47	3.07		112	11.9	7.5
P30893	Hemoglobin subunit beta OS=Coturnix japonica OX=93934 GN=HBB PE=1 SV=1 - [HBB_COTJA]	0.3836	59	3	4	26	11230000	5873000	235800000	0	0	4	4	2			8	8	10			0.3836	0.3836	0.2329	0	0	25.59	23.58	34.27			146	16.3	8.63
P12267	Fimbrial subunit type 3 OS=Klebsiella pneumoniae OX=573 GN=mrkA PE=3 SV=1 - [FM3_KLEPN]	0.203	1	3	3	26	5632000	4135000	37520000	0	0	2	1	2			7	9	10			0.1485	0.0644	0.1188		0	22.85	25.05	31.23			202	20.7	4.88
Q2UVX4	Complement C3 OS=Bos taurus OX=9913 GN=C3 PE=1 SV=2 - [CO3_BOVIN]	0.0668	3	1	8	26	74460000	0	147900000	0	0	8		1			25		1			0.0668	0	0.0096	0	0	83.58		3.19			1661	187.1	6.84
A8ZU48	Chaperonin GroEL OS=Desulfococcus oleovorans (strain DSM 6200 / JCM 39069 / Hxd3) OX=96561 GN=groEL PE=3 SV=1 - [CH60_DESOH]	0.1073	21	2	5	26	0	0	0	7923000	1687000				4	1				24	2	0	0	0	0.0764	0.0309				73.12	6.79	550	58	5.3
Q27877	Enolase OS=Schistosoma mansoni OX=6183 GN=ENO PE=2 SV=1 - [ENO_SCHMA]	0.0968	1	1	3	26	16110000	0	105700000	0	0	2		3			3		23			0.0968	0	0.0968	0	0	8.48		71.1			434	47	6.62
A3M1F6	Elongation factor Tu OS=Acinetobacter baumannii (strain ATCC 17978 / CIP 53.77 / LMG 1025 / NCDC KC755 / 5377) OX=400667 GN=tuf2 PE=3 SV=2 - [EFTU_ACIBT]	0.1717	143	1	5	25	0	0	0	8391000	3822000				2	4				14	11		0	0	0.0657	0.1439				48.31	38.24	396	42.9	5.36
Q9KNJ2	Glutamine synthetase OS=Vibrio cholerae serotype O1 (strain ATCC 39315 / El Tor Inaba N16961) OX=243277 GN=glnAv PE=3 SV=1 - [GLN1B_VIBCH]	0.032	2	2	2	25	10580000	11900000	13540000	0	0	2	1	1			17	7	1			0.032	0.0299	0.0299	0	0	56.47	21.69	2.83			469	51.7	5.1
Q5ZLN1	Phosphoglycerate mutase 1 OS=Gallus gallus OX=9031 GN=PGAM1 PE=1 SV=3 - [PGAM1_CHICK]	0.3189	4	4	6	25	119400000	1457000	137800000	0	0	6	1	5			16	1	8			0.3189	0.0551	0.2756	0		53.04	3.75	24.99			254	28.9	7.49
P31025	Lipocalin-1 OS=Homo sapiens OX=9606 GN=LCN1 PE=1 SV=1 - [LCN1_HUMAN]	0.375	2	6	6	25	10220000	1588000	35460000	0	0	5	4	1			15	7	3			0.3466	0.2273	0.0625	0	0	44.11	20.93	8.14			176	19.2	5.58
Q9D0F9	Phosphoglucomutase-1 OS=Mus musculus OX=10090 GN=Pgm1 PE=1 SV=4 - [PGM1_MOUSE]	0.2509	5	1	10	25	41480000	77840	3600000	0	0	10	4	1			20	4	1			0.2509	0.1139	0.0231	0	0	72.52	13.41	4.21			562	61.4	6.57
Q9HFR6	NADP-specific glutamate dehydrogenase OS=Tuber borchii OX=42251 GN=GDH PE=3 SV=1 - [DHE4_TUBBO]	0.0919	4	1	4	25	112700000	5700000	1330000000	5948000	3039000	3	2	2	1	1	10	5	4	3	3	0.0525	0.0438	0.0328	0.0241	0.0394	25.79	11.64	12.95	7.5	8.57	457	50.1	6.35
P18669	Phosphoglycerate mutase 1 OS=Homo sapiens OX=9606 GN=PGAM1 PE=1 SV=2 - [PGAM1_HUMAN]	0.5276	11	4	8	24	379200000	1457000	176300000	0	0	8	1	2			21	1	2			0.5276	0.0551	0.1181	0		74.49	3.75	6.22			254	28.8	7.18
P00883	Fructose-bisphosphate aldolase A OS=Oryctolagus cuniculus OX=9986 GN=ALDOA PE=1 SV=2 - [ALDOA_RABIT]	0.522	9	2	13	24	131500000	68090	107700000	0	0	12	2	1			21	2	1			0.522	0.1099	0.0412			80.84	7.22	2.79			364	39.3	8.09
P13696	Phosphatidylethanolamine-binding protein 1 OS=Bos taurus OX=9913 GN=PEBP1 PE=1 SV=2 - [PEBP1_BOVIN]	0.631	1	6	8	24	158900000	2344000	269800000	0	0	8	2	1			19	3	2			0.631	0.1765	0.1016			59.97	8.67	6.8			187	21	7.49
A7IH31	ATP synthase subunit beta OS=Xanthobacter autotrophicus (strain ATCC BAA-1158 / Py2) OX=78245 GN=atpD PE=3 SV=1 - [ATPB_XANP2]	0.1213	189	0	4	24	0	0	0	55350000	4867000				3	3				18	6	0		0	0.0837	0.09				60.49	21.96	478	50.8	5.08
P12273	Prolactin-inducible protein OS=Homo sapiens OX=9606 GN=PIP PE=1 SV=1 - [PIP_HUMAN]	0.4589	6	6	6	24	1676000	1873000	74690000	1149000	0	4	4	1	1		9	13	1	1		0.3767	0.3699	0.0753	0.0753		30.98	41.62	3.05	2.56		146	16.6	8.05
P86769	Parvalbumin beta 2 OS=Merluccius paradoxus OX=89950 PE=1 SV=1 - [PRVB2_MERPA]	0.8333	11	3	7	24	3244000	7086000	55120000	0	0	5	5	2			9	5	10			0.4907	0.5741	0.25	0	0	25.35	13.63	35.64			108	11.3	4.64
P27425	Serotransferrin OS=Equus caballus OX=9796 GN=TF PE=2 SV=1 - [TRFE_HORSE]	0.1331	2	4	7	24	14990000	1863000	570700000	0	0	4	5	3			9	7	8			0.0666	0.1076	0.0467	0	0	28.17	17.39	24.94			706	78	7.14
B6EHG4	ATP synthase subunit beta OS=Aliivibrio salmonicida (strain LFI1238) OX=316275 GN=atpD PE=3 SV=1 - [ATPB_ALISL]	0.1199	12	0	4	24	0	0	0	11880000	3184000				3	2				19	5	0	0	0	0.0749	0.0749				59.23	18.06	467	50.7	4.88
Q189R2	Formate--tetrahydrofolate ligase OS=Clostridioides difficile (strain 630) OX=272563 GN=fhs PE=3 SV=1 - [FTHS_CLOD6]	0.1039	1	4	4	24	7179000	0	227600000	33800000	0	1	1	1	3		4	1	1	18		0.0233	0.0233	0.0233	0.0806	0	11.71	2.59	3.12	57.73		558	59.9	5.86
Q1JPB0	Leukocyte elastase inhibitor OS=Bos taurus OX=9913 GN=SERPINB1 PE=2 SV=2 - [ILEU_BOVIN]	0.0663	10	1	2	24	9213000	2299000	316900000	0	0	2	2	1			8	13	3			0.0663	0.0663	0.0265	0		26.12	41.87	9.26			377	42.2	5.96
A0A160PAH3	Outer membrane protein Omp38 OS=Acinetobacter sp. (strain Tol 5) OX=710648 GN=omp38 PE=1 SV=1 - [OMP38_ACIS5]	0.1429	1	1	4	24	5589000	577200	5256000	0	16280000	2	2	1		2	10	2	3		9	0.07	0.0554	0.0321	0	0.0875	24.2	5.68	6.84		28.44	343	37.2	5.95
A7HIX9	ATP synthase subunit alpha OS=Anaeromyxobacter sp. (strain Fw109-5) OX=404589 GN=atpA PE=3 SV=1 - [ATPA_ANADF]	0.125	282	0	6	23	0	0	0	16330000	5258000				4	3				19	4	0			0.0957	0.0547				50.26	10.24	512	55.7	6.98
P00356	Glyceraldehyde-3-phosphate dehydrogenase OS=Gallus gallus OX=9031 GN=GAPDH PE=2 SV=3 - [G3P_CHICK]	0.2733	11	2	6	23	82770000	2094000	486800000	22720000	0	5	1	5	2		10	1	10	2		0.2102	0.042	0.2102	0.1051	0	36.62	2.63	28.86	6.57		333	35.7	8.54
O83023	Phosphoenolpyruvate carboxykinase (ATP) OS=Selenomonas ruminantium OX=971 GN=pckA PE=3 SV=1 - [PCKA_SELRU]	0.115	15	2	6	23	7398000	2752000	110600000	0	0	4	2	4			9	2	12			0.0891	0.0686	0.0519	0	0	27.13	6.13	35.62			539	59.7	5.69
P00782	Subtilisin BPN' OS=Bacillus amyloliquefaciens OX=1390 GN=apr PE=1 SV=1 - [SUBT_BACAM]	0.2408	6	6	6	23	7402000	2724000	0	0	0	3	5				9	14				0.1597	0.199	0		0	28.38	45.11				382	39.2	9.14
P80583	Flagellin (Fragment) OS=Clostridium tyrobutyricum OX=1519 GN=fla PE=1 SV=2 - [FLA_CLOTY]	0.0637	3	2	2	23	132200	224900	642500000	22870000	734200	1	1	1	2	1	1	1	4	16	1	0.0345	0.0345	0.0345	0.0637	0.0345	3.18	2.97	12.88	53.28	3.01	377	40.2	6.33
O65316	Actin OS=Mesostigma viride OX=41882 PE=3 SV=1 - [ACT_MESVI]	0.2069	89	2	7	23	0	0	0	13490000	0				7					23		0	0	0	0.2069	0				67.52		377	41.6	5.48
P14614	Glutelin type-B 4 OS=Oryza sativa subsp. japonica OX=39947 GN=GLUB4 PE=1 SV=1 - [GLUB4_ORYSJ]	0.114	2	3	3	23	0	0	0	24530000	960200				2	1				22	1	0		0	0.052	0.062				74.58	2.74	500	56.8	8.79
Q97DP4	Hydroxylamine reductase 2 OS=Clostridium acetobutylicum (strain ATCC 824 / DSM 792 / JCM 1419 / LMG 5710 / VKM B-1787) OX=272562 GN=hcp2 PE=3 SV=1 - [HCP2_CLOAB]	0.1093	11	1	5	23	6622000	75870	173200000	23380000	0	5	3	1	2		13	4	2	4		0.1093	0.0564	0.0194	0.0388	0	40.42	11.39	6.39	12.6		567	62	7.75
P80031	Glutathione S-transferase P OS=Sus scrofa OX=9823 GN=GSTP1 PE=1 SV=2 - [GSTP1_PIG]	0.4058	6	4	6	22	168800000	0	19110000	0	0	6		2			19		3			0.4058		0.1836	0		74.62		10.1			207	23.5	7.8
A1UR49	ATP synthase subunit beta OS=Bartonella bacilliformis (strain ATCC 35685 / NCTC 12138 / KC583) OX=360095 GN=atpD PE=3 SV=1 - [ATPB_BARBK]	0.0931	183	0	4	22	0	0	0	55350000	5519000				3	3				18	4	0	0	0	0.0745	0.0652				60.49	12.51	537	57.3	5.74
A0QL35	Elongation factor Tu OS=Mycobacterium avium (strain 104) OX=243243 GN=tuf PE=3 SV=1 - [EFTU_MYCA1]	0.1616	40	1	6	22	0	0	0	11470000	11700000				2	5				15	7	0	0	0	0.0429	0.1591				51.27	24.85	396	43.7	5.33
P20933	N(4)-(beta-N-acetylglucosaminyl)-L-asparaginase OS=Homo sapiens OX=9606 GN=AGA PE=1 SV=2 - [ASPG_HUMAN]	0.1965	4	4	4	22	10470000	14150000	0	0	0	2	4				8	14				0.0665	0.1965	0			22.44	40.47				346	37.2	6.28
Q9I923	Regucalcin OS=Gallus gallus OX=9031 GN=RGN PE=2 SV=1 - [RGN_CHICK]	0.3712	2	6	7	22	3524000	15410000	196400000	0	0	5	7	1			8	13	1			0.2809	0.3712	0.0368			26.94	40.58	3.68			299	33.2	6.07
A1TP96	Malate dehydrogenase OS=Acidovorax citrulli (strain AAC00-1) OX=397945 GN=mdh PE=3 SV=1 - [MDH_ACIAC]	0.1982	43	4	4	22	0	0	178400000	6241000	1370000	1		1	3	1	1		3	15	3	0.0457	0	0.0518	0.1524	0.0518	3.05		9.72	52.45	11.17	328	35	7.05
P07728	Glutelin type-A 1 OS=Oryza sativa subsp. japonica OX=39947 GN=GLUA1 PE=1 SV=2 - [GLUA1_ORYSJ]	0.1944	1	3	6	22	0	0	0	33530000	536600				6	1				21	1	0	0	0	0.1944	0.0401				74.77	4.1	499	56.2	8.87
Q9Z2T6	Keratin, type II cuticular Hb5 OS=Mus musculus OX=10090 GN=Krt85 PE=1 SV=2 - [KRT85_MOUSE]	0.0868	29	1	4	22	0	280000	4963000	108000000	0		1	1	4			2	2	18		0	0.0217	0.0217	0.0868			7.24	6.14	63.53		507	55.7	6.42
Q898N5	Hydroxylamine reductase OS=Clostridium tetani (strain Massachusetts / E88) OX=212717 GN=hcp PE=3 SV=1 - [HCP_CLOTE]	0.0895	8	1	4	22	6602000	75870	173200000	17350000	0	3	3	1	3		9	4	2	7		0.0561	0.0561	0.0193	0.0719		27.54	11.39	6.39	21.27		570	63.1	5.95
P01795	Ig heavy chain V region M167 OS=Mus musculus OX=10090 PE=1 SV=1 - [HVM26_MOUSE]	0.1111	1	1	1	22	426100000	9750000	542100000	0	0	1	1	1			10	6	6			0.1111	0.1111	0.1111			41.55	21.42	20.13			144	16.2	7.87
P9WMU1	Cell wall synthesis protein Wag31 OS=Mycobacterium tuberculosis (strain ATCC 25618 / H37Rv) OX=83332 GN=wag31 PE=1 SV=1 - [WAG31_MYCTU]	0.1962	3	5	5	22	0	0	0	0	11790000					5					22	0	0	0		0.1962					91.02	260	28.3	4.89
P50694	Glucan endo-1,3-beta-glucosidase OS=Prunus avium OX=42229 PE=1 SV=1 - [TLP_PRUAV]	0.2122	1	4	4	22	0	0	707400000	0	0			4					22					0.2122					69.33			245	25.7	5.06
Q2KIS7	Tetranectin OS=Bos taurus OX=9913 GN=CLEC3B PE=2 SV=1 - [TETN_BOVIN]	0.2673	2	4	4	21	19960000	25080000	279000000	0	0	4	2	1			14	6	1			0.2673	0.1188	0.0594			45.62	18.13	2.91			202	22.1	5.64
A4GAG9	ATP synthase subunit beta OS=Herminiimonas arsenicoxydans OX=204773 GN=atpD PE=3 SV=1 - [ATPB_HERAR]	0.1266	19	1	4	21	0	0	48950000	15620000	6054000			1	4	2			1	17	3	0	0	0.0279	0.1266	0.0515			3.05	51.05	8.55	466	50.4	5.39
P00355	Glyceraldehyde-3-phosphate dehydrogenase OS=Sus scrofa OX=9823 GN=GAPDH PE=1 SV=4 - [G3P_PIG]	0.2462	13	1	6	21	82770000	2094000	466700000	41840000	0	5	1	4	1		11	1	8	1		0.1742	0.042	0.1682	0.042	0	37.17	2.63	24.56	3.16		333	35.8	8.35
P33097	Aspartate aminotransferase, cytoplasmic OS=Bos taurus OX=9913 GN=GOT1 PE=1 SV=3 - [AATC_BOVIN]	0.2688	1	2	8	21	70330000	141300	273600000	0	0	5	1	5			11	1	9			0.1961	0.0387	0.1574		0	39.13	3.33	27.64			413	46.4	7.49
P14745	CD44 antigen OS=Papio hamadryas OX=9557 GN=CD44 PE=1 SV=1 - [CD44_PAPHA]	0.0608	6	1	2	21	7556000	4617000	139500000	0	0	2	1	2			10	6	5			0.0608	0.0331	0.0608		0	25.75	12.79	14.91			362	39.4	5.67
P10184	Ovoinhibitor OS=Gallus gallus OX=9031 GN=SPINK5 PE=1 SV=3 - [IOV7_CHICK]	0.0658	1	2	2	21	16790000	45360000	0	0	0	2	1				9	12				0.0658	0.0445	0	0	0	25.7	32.59				517	57	6.84
P09955	Carboxypeptidase B OS=Sus scrofa OX=9823 GN=CPB1 PE=1 SV=5 - [CBPB1_PIG]	0.0938	3	2	3	21	60870000	27480000	0	0	0	3	1				8	13				0.0938	0.0192	0	0		21.91	34.51				416	47.4	5.4
P27352	Cobalamin binding intrinsic factor OS=Homo sapiens OX=9606 GN=CBLIF PE=1 SV=2 - [IF_HUMAN]	0.0935	1	2	2	21	3844000	622900	176100000	0	0	2	2	1			5	6	10			0.0935	0.0935	0.0336		0	18.35	23.15	36.65			417	45.4	6.14
T2G6Z9	Adenylylsulfate reductase subunit alpha OS=Megalodesulfovibrio gigas (strain ATCC 19364 / DSM 1382 / NCIMB 9332 / VKM B-1759) OX=1121448 GN=aprA PE=1 SV=1 - [APRA_MEGG1]	0.0811	1	4	4	21	0	0	0	17420000	1353000				3	1				19	2	0	0	0	0.0435	0.0375				52.15	7.25	666	74.8	7.33
Q8A9J2	Uronate isomerase OS=Bacteroides thetaiotaomicron (strain ATCC 29148 / DSM 2079 / JCM 5827 / CCUG 10774 / NCTC 10582 / VPI-5482 / E50) OX=226186 GN=uxaC PE=3 SV=2 - [UXAC_BACTN]	0.141	3	1	5	21	4834000	758600	129900000	0	0	5	1	2			14	4	3			0.141	0.0278	0.0662	0	0	44.02	13.19	9.73			468	54.3	5.95
Q8KKH0	Maltoporin OS=Aeromonas hydrophila OX=644 GN=lamB PE=3 SV=2 - [LAMB_AERHY]	0.1889	1	2	5	21	0	0	8218000	25000000	20550000			1	1	5			1	2	18	0	0	0.0276	0.0276	0.1889			3.18	5	61.88	434	48	5.05
P69475	Capsid protein OS=Cucumber green mottle mosaic virus (strain watermelon W) OX=12237 GN=CP PE=1 SV=2 - [CAPSD_CGMVW]	0.4969	1	5	5	21	0	1617000	363900000	0	0		1	5				1	20				0.0994	0.4969				2.96	68.91			161	17.4	5.07
Q02110	4-hydroxyphenylpyruvate dioxygenase OS=Sus scrofa OX=9823 GN=HPD PE=1 SV=4 - [HPPD_PIG]	0.3537	4	8	8	20	42240000	480300	120800000	0	0	8	2	3			14	2	4			0.3537	0.0738	0.1425	0		46.89	5.56	11.43			393	45	6.6
P19130	Ferritin heavy chain OS=Sus scrofa OX=9823 GN=FTH1 PE=1 SV=3 - [FRIH_PIG]	0.2762	3	2	3	20	40040000	15560000	216800000	0	0	2	1	2			13	3	4			0.1989	0.0718	0.1492			35.63	5.76	12.92			181	21	6.52
P13357	ATP synthase subunit beta OS=Cellulophaga lytica OX=979 GN=atpD PE=3 SV=1 - [ATPB_CELLY]	0.0916	158	1	3	20	0	0	0	45070000	1653000				3	1				19	1	0	0	0	0.0916	0.0279				68.95	3.86	502	54	5.06
A8K7I4	Calcium-activated chloride channel regulator 1 OS=Homo sapiens OX=9606 GN=CLCA1 PE=1 SV=3 - [CLCA1_HUMAN]	0.1521	3	9	9	20	1436000	1417000	0	0	0	6	6				10	10				0.1028	0.1039	0	0		29.76	31.01				914	100.2	6.37
A3DA74	Elongation factor Tu 1 OS=Shewanella baltica (strain OS155 / ATCC BAA-1091) OX=325240 GN=tuf1 PE=3 SV=1 - [EFTU1_SHEB5]	0.1878	131	1	6	20	0	0	0	6081000	2067000				4	3				15	5	0		0	0.0964	0.1294				49.95	18.25	394	43.3	5.25
A6LFQ4	Phosphoenolpyruvate carboxykinase (ATP) OS=Parabacteroides distasonis (strain ATCC 8503 / DSM 20701 / CIP 104284 / JCM 5825 / NCTC 11152) OX=435591 GN=pckA PE=3 SV=1 - [PCKA_PARD8]	0.1869	2	5	8	20	14350000	2550000	122900000	0	0	6	3	4			10	4	6			0.1308	0.086	0.0879	0		27.36	14.36	18.48			535	58.9	5.64
A3DBE8	Hydroxylamine reductase OS=Acetivibrio thermocellus (strain ATCC 27405 / DSM 1237 / JCM 9322 / NBRC 103400 / NCIMB 10682 / NRRL B-4536 / VPI 7372) OX=203119 GN=hcp PE=3 SV=1 - [HCP_ACET2]	0.0996	10	1	4	20	6255000	75870	0	31220000	0	4	2		2		7	3		10		0.0996	0.0387	0	0.0554	0	19.56	8.17		44.82		542	59.4	5.8
P29507	NADP-specific glutamate dehydrogenase OS=Schwanniomyces occidentalis OX=27300 GN=GDHA PE=3 SV=1 - [DHE4_SCHOC]	0.0828	7	1	3	20	45480000	6903000	479100000	7899000	0	1	2	1	1		5	7	7	1		0.0196	0.0588	0.024	0.0196	0	13.8	19.25	23.59	2.63		459	49.8	6.44
P92182	Actin-1 OS=Lumbricus terrestris OX=6398 GN=ACT1 PE=2 SV=1 - [ACT1_LUMTE]	0.2447	96	2	8	20	0	0	0	11030000	0				8					20		0	0	0	0.2447	0				56.11		376	41.8	5.48
Q47JA5	Elongation factor Tu OS=Dechloromonas aromatica (strain RCB) OX=159087 GN=tuf2 PE=3 SV=1 - [EFTU_DECAR]	0.1591	4	2	4	20	0	0	0	17670000	0				4					20		0	0	0	0.1591	0				62.11		396	43.1	5.52
Q29423	CD44 antigen OS=Bos taurus OX=9913 GN=CD44 PE=2 SV=1 - [CD44_BOVIN]	0.0683	5	1	2	20	10820000	4617000	140100000	0	0	2	1	1			10	6	4			0.0683	0.0328	0.0328		0	26.3	12.79	11.7			366	40	6.89
P56732	Avidin-related protein 2 OS=Gallus gallus OX=9031 GN=AVR2 PE=1 SV=1 - [AVR2_CHICK]	0.1467	1	1	2	20	58130000	130900000	2745000000	0	0	2	1	1			12	4	4			0.1467	0.0933	0.0933			48.35	16.97	14.63			150	16.4	5.24
A7I175	ATP synthase subunit alpha OS=Campylobacter hominis (strain ATCC BAA-381 / LMG 19568 / NCTC 13146 / CH001A) OX=360107 GN=atpA PE=3 SV=1 - [ATPA_CAMHC]	0.101	251	0	5	19	0	0	0	22510000	5282000				2	4				14	5	0		0	0.0475	0.0792				33.99	13.66	505	55.1	5.77
P08267	Ferritin heavy chain OS=Gallus gallus OX=9031 GN=FTH PE=2 SV=2 - [FRIH_CHICK]	0.45	3	3	5	19	6781000	753100	28470000	0	0	5	1	2			15	1	3			0.45	0.0722	0.1444		0	49.68	2.37	10.03			180	21.1	6.21
P02025	Hemoglobin subunit beta OS=Hylobates lar OX=9580 GN=HBB PE=1 SV=1 - [HBB_HYLLA]	0.3699	187	1	4	19	2723000000	0	409100000	0	0	4		2			17		2			0.3699	0	0.1849		0	56.48		7.52			146	15.9	7.28
Q9WWL4	Chaperonin GroEL OS=Methylovorus sp. (strain SS1 / DSM 11726) OX=81683 GN=groEL PE=3 SV=1 - [CH60_METSS]	0.1074	9	0	4	19	11920000	0	62500000	11260000	5810000	2		1	3	2	5		1	8	5	0.0556	0	0.0315	0.0759	0.0556	15.37		3.58	21.43	15.18	540	57.4	5.34
A6QPQ2	Serpin A3-8 OS=Bos taurus OX=9913 GN=SERPINA3-8 PE=2 SV=1 - [SPA38_BOVIN]	0.122	1	2	3	19	40330000	5179000	378100000	0	0	3	2	1			8	10	1			0.122	0.0766	0.0239	0		27.15	33.9	3.54			418	46.9	6.13
O43026	Glyceraldehyde-3-phosphate dehydrogenase 2 OS=Schizosaccharomyces pombe (strain 972 / ATCC 24843) OX=284812 GN=gpd3 PE=1 SV=1 - [G3P2_SCHPO]	0.0955	7	2	2	19	19340000	3721000	175500000	17340000	639200	1	2	1	1	1	6	2	6	4	1	0.0507	0.0955	0.0507	0.0507	0.0507	21.84	7.59	17.93	11.82	3.77	335	35.7	7.88
Q82TF3	K(+)-insensitive pyrophosphate-energized proton pump OS=Nitrosomonas europaea (strain ATCC 19718 / CIP 103999 / KCTC 2705 / NBRC 14298) OX=228410 GN=hppA PE=3 SV=1 - [HPPA_NITEU]	0.0555	8	1	3	19	0	0	0	17690000	2886000				3	1				17	2		0	0	0.0555	0.0204				46.84	6.16	685	70	5.39
P84856	Actin, cytoplasmic 1 OS=Chlorocebus pygerythrus OX=60710 GN=ACTB PE=1 SV=1 - [ACTB_CHLPG]	0.4183	186	3	9	19	5627000	0	0	11030000	1343000	2			6	1	2			16	1	0.1219	0	0	0.2161	0.0803	8.13			45.68	4.74	361	40.4	5.83
P02680	Fibrinogen gamma chain OS=Rattus norvegicus OX=10116 GN=Fgg PE=1 SV=3 - [FIBG_RAT]	0.1483	2	1	4	19	5107000	5454000	35880000	0	0	3	2	2			9	6	4			0.1101	0.0854	0.0787	0	0	36.19	21.94	13.32			445	50.6	5.96
P02679	Fibrinogen gamma chain OS=Homo sapiens OX=9606 GN=FGG PE=1 SV=3 - [FIBG_HUMAN]	0.1038	1	1	3	19	4761000	4072000	35550000	0	0	3	3	1			9	7	3			0.1038	0.1038	0.0397	0		35.43	23.72	9.7			453	51.5	5.62
P08335	Feather keratin B-4 OS=Anas platyrhynchos OX=8839 PE=1 SV=1 - [KRFT_ANAPL]	0.2526	1	1	1	19	0	0	0	6204000000	0				1					19					0.2526					83.32		95	9.7	6.28
P52552	Peroxiredoxin-2 (Fragment) OS=Sus scrofa OX=9823 GN=PRDX2 PE=2 SV=1 - [PRDX2_PIG]	0.4646	7	6	6	18	493800000	0	43560000	3128000	0	6		1	1		15		2	1		0.4646		0.1339	0.0866		56.38		6.66	2.54		127	14.2	4.82
P35482	Alkaline phosphatase L OS=Pseudomonas aeruginosa (strain ATCC 15692 / DSM 22644 / CIP 104116 / JCM 14847 / LMG 12228 / 1C / PRS 101 / PAO1) OX=208964 GN=lapA PE=1 SV=2 - [PPBL_PSEAE]	0.3614	1	7	7	18	7379000	6115000	52020000	0	0	7	3	4			11	3	4			0.3614	0.1467	0.2147	0	0	36.62	8.71	10.55			368	37.9	9.11
P19133	Ferritin light chain (Fragment) OS=Sus scrofa OX=9823 GN=FTL PE=1 SV=1 - [FRIL_PIG]	0.6923	2	5	5	18	54710000	1332000	574800000	0	0	5	3	2			11	3	4			0.6923	0.4103	0.2051			37.95	8.28	12.88			78	8.8	6.25
P16098	Beta-amylase OS=Hordeum vulgare OX=4513 GN=BMY1 PE=1 SV=1 - [AMYB_HORVU]	0.1159	3	4	4	18	13000000	3396000	76860000	0	0	4	3	1			10	6	2			0.1159	0.0916	0.028	0		31.5	20.16	5.63			535	59.6	5.91
P01619	Immunoglobulin kappa variable 3-20 OS=Homo sapiens OX=9606 GN=IGKV3-20 PE=1 SV=2 - [KV320_HUMAN]	0.2759	2	2	2	18	8782000	23360000	0	0	0	2	2				6	12				0.2759	0.2759	0			15.11	32.27				116	12.5	4.96
Q5D862	Filaggrin-2 OS=Homo sapiens OX=9606 GN=FLG2 PE=1 SV=1 - [FILA2_HUMAN]	0.0485	1	4	4	18	490600	0	0	4592000	118600	1			4	1	1			15	2	0.0046	0	0	0.0485	0.0134	2.81			57.35	6.51	2391	247.9	8.31
P45574	Sulfite reductase, dissimilatory-type subunit alpha OS=Desulfovibrio vulgaris (strain ATCC 29579 / DSM 644 / NCIMB 8303 / VKM B-1760 / Hildenborough) OX=882 GN=dsvA PE=1 SV=3 - [DSVA_DESVH]	0.0755	1	2	2	18	0	0	0	31550000	0				2					18		0	0	0	0.0755	0				71.51		437	49.1	5.64
P61626	Lysozyme C OS=Homo sapiens OX=9606 GN=LYZ PE=1 SV=1 - [LYSC_HUMAN]	0.1419	11	2	2	18	0	0	0	54270000	676500				1	1				17	1	0	0	0	0.0811	0.1419				57.09	4.7	148	16.5	9.16
Q85FT2	ATP synthase subunit beta, chloroplastic OS=Cyanidioschyzon merolae (strain NIES-3377 / 10D) OX=280699 GN=atpB PE=3 SV=1 - [ATPB_CYAM1]	0.0728	168	1	2	18	0	0	0	24960000	878400				1	2				13	5	0	0	0	0.0385	0.0728				50.68	17.61	467	50.4	5.47
P14323	Glutelin type-B 1 OS=Oryza sativa subsp. japonica OX=39947 GN=GLUB1-B PE=2 SV=3 - [GLUB1_ORYSJ]	0.1122	2	4	4	18	0	0	0	23150000	1247000				3	3				15	3	0	0	0	0.0962	0.1122				47.46	10.8	499	56.5	9.14
A1TJ39	ATP synthase subunit alpha OS=Acidovorax citrulli (strain AAC00-1) OX=397945 GN=atpA PE=3 SV=1 - [ATPA_ACIAC]	0.1214	188	2	5	18	0	0	0	13370000	2854000				4	2				15	3	0	0	0	0.1118	0.0347				56.7	7.22	519	55.6	6.05
O03085	ATP synthase subunit beta, chloroplastic (Fragment) OS=Vandenboschia davallioides OX=29621 GN=atpB PE=3 SV=3 - [ATPB_VANDA]	0.0814	161	1	2	18	0	0	0	24960000	831800				1	2				13	5			0	0.0376	0.0814				50.68	17.62	479	51.6	4.92
A8HS10	ATP synthase subunit beta OS=Azorhizobium caulinodans (strain ATCC 43989 / DSM 5975 / JCM 20966 / LMG 6465 / NBRC 14845 / NCIMB 13405 / ORS 571) OX=438753 GN=atpD PE=3 SV=1 - [ATPB_AZOC5]	0.1192	135	0	4	18	0	0	0	65750000	1978000				2	3				13	5			0	0.0607	0.0879				45.52	19.35	478	51.1	5.19
Q6AQ10	ATP synthase subunit beta OS=Desulfotalea psychrophila (strain LSv54 / DSM 12343) OX=177439 GN=atpD PE=3 SV=1 - [ATPB_DESPS]	0.1146	128	1	3	18	0	0	0	52280000	1162000				3	2				16	2	0	0		0.1146	0.0743				58.28	7.55	471	50.6	4.86
Q5ZYP5	Elongation factor Tu OS=Legionella pneumophila subsp. pneumophila (strain Philadelphia 1 / ATCC 33152 / DSM 7513) OX=272624 GN=tuf2 PE=3 SV=1 - [EFTU_LEGPH]	0.1086	121	0	4	18	0	0	0	5152000	2490000				3	2				14	4	0	0	0	0.0657	0.0808				47.41	13.72	396	43.2	5.38
P48864	Elongation factor Tu OS=Neisseria gonorrhoeae OX=485 GN=tuf PE=3 SV=1 - [EFTU_NEIGO]	0.099	121	1	4	18	0	0	0	6510000	4132000				4	1				15	3	0	0	0	0.099	0.0381				50.2	10.04	394	43.1	5.44
A0R8H8	Elongation factor Tu OS=Bacillus thuringiensis (strain Al Hakam) OX=412694 GN=tuf PE=3 SV=1 - [EFTU_BACAH]	0.0785	92	1	2	18	0	0	0	7822000	2158000				2	2				14	4	0		0	0.0785	0.0785				48.62	13.11	395	42.9	5.01
Q3MHN5	Vitamin D-binding protein OS=Bos taurus OX=9913 GN=GC PE=2 SV=1 - [VTDB_BOVIN]	0.1308	1	3	4	17	74730000	753700	288300000	0	0	4	2	1			14	2	1			0.1308	0.0696	0.0232		0	54.01	7.52	4.19			474	53.3	5.52
P02792	Ferritin light chain OS=Homo sapiens OX=9606 GN=FTL PE=1 SV=2 - [FRIL_HUMAN]	0.36	2	3	4	17	13800000	8749000	335900000	0	0	4	2	1			9	4	4			0.36	0.1771	0.0857		0	25.16	12.38	11.44			175	20	5.78
A8EW02	Elongation factor Tu OS=Aliarcobacter butzleri (strain RM4018) OX=367737 GN=tuf PE=3 SV=1 - [EFTU_ALIB4]	0.0995	132	1	3	17	0	0	0	3135000	3248000				1	3				11	6	0		0	0.0373	0.0995				40.03	19.96	402	43.9	5.07
Q0SET3	Chaperonin GroEL 1 OS=Rhodococcus jostii (strain RHA1) OX=101510 GN=groEL1 PE=3 SV=1 - [CH601_RHOJR]	0.2625	95	1	9	17	82400000	0	0	0	25970000	1				8	1				16	0.0166	0	0	0	0.2458	2.59				60.64	541	56.6	4.86
P20763	Ig lambda chain C region OS=Gallus gallus OX=9031 PE=4 SV=1 - [LAC_CHICK]	0.7184	1	3	3	17	5069000	2379000	0	0	0	2	2	1			5	11	1			0.466	0.466	0.2524			14.15	27.87	2.67			103	11.4	6.51
A0KIM1	Periplasmic nitrate reductase OS=Aeromonas hydrophila subsp. hydrophila (strain ATCC 7966 / DSM 30187 / BCRC 13018 / CCUG 14551 / JCM 1027 / KCTC 2358 / NCIMB 9240 / NCTC 8049) OX=380703 GN=napA PE=3 SV=1 - [NAPA_AERHH]	0.0434	7	2	2	17	6334000	295200	4180000	4182000	1520000	1	1	1	1	2	3	3	2	6	3	0.0169	0.0169	0.0169	0.0169	0.0434	9.97	10.62	6.04	20.46	10.08	829	92.8	8.1
B0B7N8	Elongation factor Tu OS=Chlamydia trachomatis serovar L2 (strain 434/Bu / ATCC VR-902B) OX=471472 GN=tuf PE=1 SV=1 - [EFTU_CHLT2]	0.1091	93	1	3	17	0	0	0	2164000	2603000				2	2				12	5	0	0	0	0.0609	0.0863				42.18	18.07	394	43.3	5.63
B8J437	ATP synthase subunit alpha OS=Desulfovibrio desulfuricans (strain ATCC 27774 / DSM 6949 / MB) OX=525146 GN=atpA PE=3 SV=1 - [ATPA_DESDA]	0.0797	21	2	4	17	0	0	0	10600000	0				4					17		0		0	0.0797	0				46.73		502	54.3	5.72
A1WHC8	50S ribosomal protein L2 OS=Verminephrobacter eiseniae (strain EF01-2) OX=391735 GN=rplB PE=3 SV=1 - [RL2_VEREI]	0.2555	92	2	5	17	0	0	0	2389000	1422000				5	1				16	1	0		0	0.2555	0.0401				47.79	2.51	274	30.1	10.84
A8Z5T8	Elongation factor Tu OS=Sulcia muelleri (strain GWSS) OX=444179 GN=tuf PE=3 SV=1 - [EFTU_SULMW]	0.0785	86	1	2	17	0	0	0	8382000	4132000				2	1				14	3	0	0	0	0.0785	0.038				52.54	10.04	395	43.8	6.93
Q5P2P8	Phosphoenolpyruvate carboxykinase [GTP] OS=Aromatoleum aromaticum (strain EbN1) OX=76114 GN=pckG PE=3 SV=1 - [PCKG_AROAE]	0.0505	18	3	3	17	0	0	0	28820000	1904000				3	3				12	5	0	0	0	0.0505	0.0505				40.92	17	614	68.6	5.64
A0QVB8	30S ribosomal protein S2 OS=Mycolicibacterium smegmatis (strain ATCC 700084 / mc(2)155) OX=246196 GN=rpsB PE=1 SV=2 - [RS2_MYCS2]	0.1516	11	1	4	17	0	0	0	0	11990000					4					17	0		0	0	0.1516					67.38	277	30.1	6.18
O68146	Catalase OS=Aliivibrio fischeri (strain ATCC 700601 / ES114) OX=312309 GN=katA PE=2 SV=1 - [CATA_ALIF1]	0.0705	4	1	2	17	1647000	1830000	59970000	4991000	119100	2	2	1	1	1	6	4	3	3	1	0.0705	0.0705	0.027	0.027	0.027	24.5	17.21	12.79	8.81	4.03	482	54.8	6.46
P08906	Aspartate aminotransferase, cytoplasmic OS=Equus caballus OX=9796 GN=GOT1 PE=1 SV=2 - [AATC_HORSE]	0.276	1	1	10	17	120000000	141300	146900000	0	0	6	1	6			8	1	8			0.2397	0.0387	0.1356			26.59	3.33	24.6			413	46.3	8.47
P37111	Aminoacylase-1 OS=Sus scrofa OX=9823 GN=ACY1 PE=1 SV=2 - [ACY1_PIG]	0.3219	1	7	8	16	22310000	0	64450000	0	0	8		2			13		3			0.3219	0	0.0786	0	0	42.38		9.54			407	45.3	5.96
A0QQU5	Chaperonin GroEL 2 OS=Mycolicibacterium smegmatis (strain ATCC 700084 / mc(2)155) OX=246196 GN=groEL2 PE=1 SV=1 - [CH602_MYCS2]	0.3253	106	1	10	16	82400000	0	0	0	16140000	1				9	1				15	0.0166	0	0	0	0.3087	2.59				53.69	541	56.5	4.88
Q9UVF3	Actin OS=Yarrowia lipolytica (strain CLIB 122 / E 150) OX=284591 GN=ACT1 PE=3 SV=2 - [ACT_YARLI]	0.2133	34	1	6	16	0	0	0	7259000	998100				6	1				15	1	0	0	0	0.2133	0.048				43.32	2.52	375	41.8	5.94
Q9PT42	L-lactate dehydrogenase B chain OS=Trachemys scripta elegans OX=31138 GN=LDHB PE=2 SV=3 - [LDHB_TRASE]	0.1502	25	1	4	16	438400000	911200	1165000000	3941000	0	4	2	1	1		10	3	2	1		0.1502	0.0781	0.036	0.036	0	30.3	9.57	6.72	2.67		333	36.4	6.98
P79912	L-lactate dehydrogenase A chain OS=Sceloporus woodi OX=59726 GN=LDHA PE=2 SV=4 - [LDHA_SCEWO]	0.1928	22	1	3	16	662900000	1146000	619200000	3941000	0	2	1	2	1		6	2	7	1		0.1416	0.0361	0.0873	0.0361	0	18.01	6.28	24.02	2.67		332	36.5	8.09
Q14CN4	Keratin, type II cytoskeletal 72 OS=Homo sapiens OX=9606 GN=KRT72 PE=1 SV=2 - [K2C72_HUMAN]	0.0528	3	1	2	16	0	366500	457600	13220000	0		1	1	2			2	1	13		0	0.0235	0.0235	0.0528	0		6.1	2.39	46.93		511	55.8	6.89
P13065	Periplasmic [NiFeSe] hydrogenase large subunit OS=Desulfomicrobium baculatum OX=899 PE=1 SV=3 - [PHSL_DESBA]	0.1265	1	4	4	16	0	0	0	15470000	0				4					16		0	0	0	0.1265	0				42.86		514	56.8	6.49
Q14508	WAP four-disulfide core domain protein 2 OS=Homo sapiens OX=9606 GN=WFDC2 PE=1 SV=2 - [WFDC2_HUMAN]	0.1129	1	1	1	16	3452000	3606000	9639000	0	0	1	1	1			10	4	2			0.1129	0.1129	0.1129			40.9	15.87	7.4			124	13	4.84
Q00652	Cysteine protease inhibitor 9 OS=Solanum tuberosum OX=4113 PE=2 SV=1 - [CPI9_SOLTU]	0.2658	1	1	6	16	4998000	1264000	61790000	0	0	5	6	1			7	8	1			0.2252	0.2658	0.0811	0		21.06	20.82	2.74			222	24.7	7.43
P07745	Patatin OS=Solanum tuberosum OX=4113 PE=3 SV=1 - [PAT0_SOLTU]	0.3083	19	3	7	15	12070000	0	36400000	0	0	6		1			14		1			0.2979	0	0.0337	0		44.22		3.57			386	42.5	5.55
Q9TTY8	Glutathione S-transferase P OS=Capra hircus OX=9925 GN=GSTP1 PE=2 SV=2 - [GSTP1_CAPHI]	0.4857	7	5	7	15	54050000	196200	16020000	0	0	6	1	2			11	1	3			0.4857	0.1048	0.1667	0		43.78	3.72	10.31			210	23.6	7.8
P17745	Elongation factor Tu, chloroplastic OS=Arabidopsis thaliana OX=3702 GN=TUFA PE=1 SV=1 - [EFTU_ARATH]	0.0651	88	1	2	15	0	0	0	3135000	2342000				1	2				11	4	0	0	0	0.0315	0.0651				40.03	13.52	476	51.6	6.19
P01618	Ig kappa chain V region GOM OS=Canis lupus familiaris OX=9615 PE=1 SV=1 - [KV1_CANLF]	0.1852	2	2	2	15	23210000	2907000	0	0	0	2	2				10	5				0.1852	0.1852	0		0	30.02	11.44				108	12	6.61
A1A0H0	Xylose isomerase OS=Bifidobacterium adolescentis (strain ATCC 15703 / DSM 20083 / NCTC 11814 / E194a) OX=367928 GN=xylA PE=3 SV=1 - [XYLA_BIFAA]	0.196	10	5	5	15	3721000	904300	93460000	0	0	5	3	1			10	3	2			0.196	0.1047	0.029		0	31.84	8.61	6.67			449	50.7	5.03
P04406	Glyceraldehyde-3-phosphate dehydrogenase OS=Homo sapiens OX=9606 GN=GAPDH PE=1 SV=3 - [G3P_HUMAN]	0.3164	10	4	7	15	31460000	0	95750000	3506000	0	6		2	1		9		5	1		0.2746	0	0.1224	0.0418	0	30.68		11.64	2.83		335	36	8.46
O43895	Xaa-Pro aminopeptidase 2 OS=Homo sapiens OX=9606 GN=XPNPEP2 PE=1 SV=3 - [XPP2_HUMAN]	0.138	2	6	6	15	5361000	2733000	20430000	0	0	4	2	2			9	2	4			0.0757	0.0297	0.0623	0	0	26.11	4.29	9.15			674	75.6	6.04
Q8SPP7	Peptidoglycan recognition protein 1 OS=Bos taurus OX=9913 GN=PGLYRP1 PE=1 SV=1 - [PGRP1_BOVIN]	0.3158	2	5	5	15	5435000	2066000	73150000	0	0	4	2	2			9	4	2			0.2526	0.1684	0.1684	0	0	37.78	12.77	6.6			190	21	9.5
P94316	NAD-specific glutamate dehydrogenase OS=Bacteroides fragilis (strain YCH46) OX=295405 GN=gdhB PE=2 SV=2 - [DHE2_BACFR]	0.0966	4	2	4	15	103500000	6127000	37170000	0	0	3	2	2			9	4	2			0.0719	0.0449	0.0494	0	0	22.13	9.45	6.9			445	48.4	5.72
Q5RFU0	Sialate O-acetylesterase OS=Pongo abelii OX=9601 GN=SIAE PE=2 SV=1 - [SIAE_PONAB]	0.0707	2	3	3	15	8777000	4455000	9374000	0	0	2	3	1			7	7	1			0.0497	0.0707	0.0229	0		21.49	21.07	3.09			523	58.3	7.64
A8ZU99	ATP synthase subunit alpha OS=Desulfococcus oleovorans (strain DSM 6200 / JCM 39069 / Hxd3) OX=96561 GN=atpA PE=3 SV=1 - [ATPA_DESOH]	0.0574	10	1	2	15	0	0	0	15410000	0				2					15		0	0	0	0.0574	0				42.36		505	54.6	5.44
P93680	Endochitinase OS=Persea americana OX=3435 GN=chi1 PE=1 SV=2 - [CHIT_PERAE]	0.0706	2	2	2	15	5372000	4606000	67620000	0	0	2	2	2			5	7	3			0.0706	0.0706	0.0706			18.89	25.83	10.12			326	34.6	7.9
A0LLF8	ATP synthase subunit beta OS=Syntrophobacter fumaroxidans (strain DSM 10017 / MPOB) OX=335543 GN=atpD PE=3 SV=1 - [ATPB_SYNFM]	0.0917	10	1	3	15	0	0	0	47660000	6711000				3	1				14	1	0	0	0	0.0917	0.0405				52.61	3.72	469	50.6	5.01
A1B4L2	Aldehyde dehydrogenase OS=Paracoccus denitrificans (strain Pd 1222) OX=318586 GN=adh PE=1 SV=1 - [ALDH_PARDP]	0.0787	7	1	3	15	0	0	0	7049000	9075000				2	3				9	6	0	0	0	0.0413	0.0787				24.58	19.67	508	55.7	5.48
O09452	Glyceraldehyde-3-phosphate dehydrogenase, chloroplastic OS=Guillardia theta OX=55529 GN=GAPC1 PE=2 SV=1 - [G3PA_GUITH]	0.0389	1	1	1	15	140600000	230400000	0	0	0	1	1				10	5				0.0389	0.0389	0	0	0	31.35	15.1				386	41.4	7.9
O00906	Lysosomal acid alpha-glucosidase OS=Tetrahymena pyriformis OX=5908 PE=1 SV=1 - [AGLU_TETPY]	0.013	1	1	1	15	13530000	31030000	524000000	0	0	1	1	1			5	8	2			0.013	0.013	0.013	0	0	16.21	23.29	6.42			923	104.1	5.9
T2G899	Adenylylsulfate reductase subunit beta OS=Megalodesulfovibrio gigas (strain ATCC 19364 / DSM 1382 / NCIMB 9332 / VKM B-1759) OX=1121448 GN=aprB PE=1 SV=1 - [APRB_MEGG1]	0.1557	1	1	1	15	0	0	0	45910000	0				1					15					0.1557	0				55.05		167	18.4	4.79
P02750	Leucine-rich alpha-2-glycoprotein OS=Homo sapiens OX=9606 GN=LRG1 PE=1 SV=2 - [A2GL_HUMAN]	0.1009	1	3	3	14	6031000	3809000	83060000	0	0	3	1	1			9	3	2			0.1009	0.0288	0.0288			24.89	7.94	6.42			347	38.2	6.95
P27485	Retinol-binding protein 4 OS=Sus scrofa OX=9823 GN=RBP4 PE=1 SV=2 - [RET4_PIG]	0.2985	5	2	4	14	19130000	811000	8754000	0	0	3	2	1			9	4	1			0.1891	0.1592	0.0896			25.59	11.52	3.39			201	23.1	5.66
Q12864	Cadherin-17 OS=Homo sapiens OX=9606 GN=CDH17 PE=1 SV=3 - [CAD17_HUMAN]	0.1587	1	7	7	14	11720000	2359000	79610000	0	0	6	5	2			7	5	2			0.1394	0.1082	0.0457		0	22.96	14.54	5.5			832	92.2	5.14
P12799	Fibrinogen gamma-B chain OS=Bos taurus OX=9913 GN=FGG PE=1 SV=1 - [FIBG_BOVIN]	0.1914	1	4	6	14	4476000	4918000	89790000	0	0	5	2	2			7	3	4			0.1712	0.0608	0.0788	0	0	27.35	11.18	11.86			444	50.2	5.83
P24295	NAD-specific glutamate dehydrogenase OS=Clostridium symbiosum OX=1512 GN=gdh PE=1 SV=4 - [DHE2_CLOSY]	0.1067	1	4	4	14	9404000	2377000	700900000	0	0	3	1	2			7	1	6			0.0711	0.0244	0.06	0	0	17.37	3.21	20.31			450	49.3	5.24
Q92485	Acid sphingomyelinase-like phosphodiesterase 3b OS=Homo sapiens OX=9606 GN=SMPDL3B PE=1 SV=2 - [ASM3B_HUMAN]	0.1473	1	4	4	14	9520000	5783000	18840000	0	0	2	4	1			6	7	1			0.0571	0.1473	0.022		0	16.13	16.99	2.97			455	50.8	5.64
P19571	Glucan 1,4-alpha-maltohexaosidase OS=Bacillus sp. (strain 707) OX=1416 PE=1 SV=1 - [AMT6_BACS7]	0.2297	1	9	9	14	3790000	2532000	0	0	0	3	7				4	10				0.0907	0.1834	0		0	13.63	28.15				518	59	7.06
P05109	Protein S100-A8 OS=Homo sapiens OX=9606 GN=S100A8 PE=1 SV=1 - [S10A8_HUMAN]	0.2366	1	2	2	14	1029000	2663000	371700	19810000	0	1	1	1	2		2	3	1	8		0.1183	0.1183	0.1183	0.2366	0	5.39	8.09	2.31	23.46		93	10.8	7.03
Q5NYA9	Malate dehydrogenase OS=Aromatoleum aromaticum (strain EbN1) OX=76114 GN=mdh PE=3 SV=1 - [MDH_AROAE]	0.1763	19	3	4	14	571400	0	0	7023000	0	1			3		1			13		0.076	0	0	0.1489		2.53			49.4		329	35	6.54
A5WH34	DNA-directed RNA polymerase subunit beta' OS=Psychrobacter sp. (strain PRwf-1) OX=349106 GN=rpoC PE=3 SV=1 - [RPOC_PSYWF]	0.0306	372	1	4	14	0	0	0	3986000	1515000				3	1				13	1	0	0	0	0.0206	0.01				35.08	3.8	1406	155.6	6.16
Q28TJ6	ATP synthase subunit beta OS=Jannaschia sp. (strain CCS1) OX=290400 GN=atpD PE=3 SV=1 - [ATPB_JANSC]	0.0907	129	1	3	14	0	0	0	66180000	2385000				2	2				12	2			0	0.0696	0.0506				43.31	6.88	474	50.5	4.7
P9WPE7	Chaperonin GroEL 2 OS=Mycobacterium tuberculosis (strain ATCC 25618 / H37Rv) OX=83332 GN=groEL2 PE=1 SV=1 - [CH602_MYCTU]	0.2019	103	1	8	14	82400000	0	0	0	14380000	1				7	1				13	0.0167	0	0	0	0.1852	2.59				45.53	540	56.7	4.92
P97086	Chaperonin GroEL OS=Tsukamurella tyrosinosolvens OX=57704 GN=groEL PE=3 SV=1 - [CH60_TSUTY]	0.2542	95	1	9	14	82400000	0	0	0	15630000	1				8	1				13	0.0167	0	0	0	0.2375	2.59				46.06	539	56.1	5.01
Q6AP73	Elongation factor Tu 2 OS=Desulfotalea psychrophila (strain LSv54 / DSM 12343) OX=177439 GN=tuf2 PE=3 SV=1 - [EFTU2_DESPS]	0.1136	69	0	5	14	0	0	0	6300000	0				5					14		0	0	0	0.1136	0				43.26		396	43.3	4.96
Q3J6M9	ATP synthase subunit alpha OS=Nitrosococcus oceani (strain ATCC 19707 / BCRC 17464 / JCM 30415 / NCIMB 11848 / C-107) OX=323261 GN=atpA PE=3 SV=1 - [ATPA_NITOC]	0.1049	35	1	4	14	0	0	0	19870000	1221000				4	1				13	1			0	0.1049	0.0233				52.54	2.95	515	55.5	5.38
Q8KY01	K(+)-insensitive pyrophosphate-energized proton pump OS=Rhodopseudomonas palustris OX=1076 GN=hppA PE=3 SV=1 - [HPPA_RHOPL]	0.0497	8	1	3	14	0	0	0	15200000	6256000				2	1				12	2	0	0	0	0.0331	0.0345				34.31	8.3	725	73.7	6.2
A1T773	30S ribosomal protein S2 OS=Mycolicibacterium vanbaalenii (strain DSM 7251 / JCM 13017 / BCRC 16820 / KCTC 9966 / NRRL B-24157 / PYR-1) OX=350058 GN=rpsB PE=3 SV=1 - [RS2_MYCVP]	0.2198	7	1	4	14	0	0	0	0	15980000					4					14	0		0	0	0.2198					54.48	273	29.9	6.43
A5G3L2	Malate dehydrogenase OS=Geotalea uraniireducens (strain Rf4) OX=351605 GN=mdh PE=3 SV=1 - [MDH_GEOUR]	0.0377	4	1	1	14	0	0	0	32940000	0				1					14					0.0377	0				40.22		318	33.6	5.41
Q2RMD6	Pyruvate:ferredoxin oxidoreductase OS=Moorella thermoacetica (strain ATCC 39073 / JCM 9320) OX=264732 GN=Moth_0064 PE=1 SV=1 - [PFOR_MOOTA]	0.0094	1	1	1	14	0	0	0	37470000	0				1					14		0	0	0	0.0094	0				46.16		1171	127.2	6.7
Q2LR05	ATP synthase subunit beta OS=Syntrophus aciditrophicus (strain SB) OX=56780 GN=atpD PE=3 SV=1 - [ATPB_SYNAS]	0.0512	127	0	2	13	0	0	0	87860000	1653000				2	1				12	1	0		0	0.0512	0.0299				43.04	3.86	469	50.8	4.92
P46439	Glutathione S-transferase Mu 5 OS=Homo sapiens OX=9606 GN=GSTM5 PE=1 SV=3 - [GSTM5_HUMAN]	0.1743	14	3	4	13	13590000	68070000	25700000	0	0	4	1	1			9	3	1			0.1743	0.0413	0.078			28.25	7.15	3.23			218	25.7	7.39
Q9HV66	Acetyl-coenzyme A synthetase 2 OS=Pseudomonas aeruginosa (strain ATCC 15692 / DSM 22644 / CIP 104116 / JCM 14847 / LMG 12228 / 1C / PRS 101 / PAO1) OX=208964 GN=acsA2 PE=3 SV=1 - [ACSA2_PSEAE]	0.0853	105	1	4	13	0	0	0	11290000	2234000				2	2				10	3	0		0	0.0388	0.0465				30.33	12.02	645	71.6	6.28
Q42502	Patatin-2-Kuras 3 OS=Solanum tuberosum OX=4113 GN=pat2-k3 PE=1 SV=1 - [PT2K3_SOLTU]	0.2668	6	1	5	13	12070000	0	0	0	0	5					13					0.2668	0	0	0		41.73					386	42.4	5.91
A0A3R0A696	Alpha-L-arabinofuranosidase OS=Bifidobacterium longum subsp. longum (strain ATCC 15707 / DSM 20219 / JCM 1217 / NCTC 11818 / E194b) OX=565042 GN=blArafA PE=1 SV=1 - [ARAFA_BIFL2]	0.0423	1	3	3	13	2213000	964300	859300	0	0	3	2	1			8	4	1			0.0423	0.0291	0.015	0	0	31.28	14.4	4.2			1065	113.6	5.2
P08473	Neprilysin OS=Homo sapiens OX=9606 GN=MME PE=1 SV=2 - [NEP_HUMAN]	0.1453	5	6	6	13	3609000	1201000	55280000	0	0	4	2	4			7	2	4			0.108	0.0387	0.072	0	0	23.76	6.44	11.73			750	85.5	5.73
P28800	Alpha-2-antiplasmin OS=Bos taurus OX=9913 GN=SERPINF2 PE=1 SV=2 - [A2AP_BOVIN]	0.061	2	2	2	13	107300000	5630000	42980000	0	0	1	1	1			7	5	1			0.0224	0.0224	0.0386	0		19.73	15.01	3.05			492	54.7	5.72
P41361	Antithrombin-III OS=Bos taurus OX=9913 GN=SERPINC1 PE=1 SV=2 - [ANT3_BOVIN]	0.2667	4	2	8	13	1984000	581600	0	0	0	5	4				5	8				0.1441	0.157			0	13.17	23.82				465	52.3	7.33
A4W2T1	Enolase OS=Streptococcus suis (strain 98HAH33) OX=391296 GN=eno PE=3 SV=1 - [ENO_STRS2]	0.2184	12	3	6	13	2685000	0	121300000	8307000	0	3		3	1		4		5	4		0.1126	0	0.1333	0.023	0	11.87		15.08	10.46		435	47.1	4.77
P02790	Hemopexin OS=Homo sapiens OX=9606 GN=HPX PE=1 SV=2 - [HEMO_HUMAN]	0.1212	3	3	3	13	6142000	1900000	140700000	0	0	2	3	1			4	8	1			0.0758	0.1212	0.0238		0	12.51	25.1	2.89			462	51.6	7.02
Q1MRB8	ATP synthase subunit beta OS=Lawsonia intracellularis (strain PHE/MN1-00) OX=363253 GN=atpD PE=3 SV=1 - [ATPB_LAWIP]	0.0616	6	1	2	13	0	0	0	44300000	6711000				2	1				12	1	0	0	0	0.0616	0.0403				45.09	3.72	471	51.2	5.33
P02753	Retinol-binding protein 4 OS=Homo sapiens OX=9606 GN=RBP4 PE=1 SV=3 - [RET4_HUMAN]	0.209	3	1	3	13	19240000	644100	0	0	0	3	2				9	4				0.209	0.1592	0			24.64	10.04				201	23	6.07
Q123G3	DNA-directed RNA polymerase subunit beta OS=Polaromonas sp. (strain JS666 / ATCC BAA-500) OX=296591 GN=rpoB PE=3 SV=1 - [RPOB_POLSJ]	0.0526	240	5	5	13	0	0	0	2647000	232000				3	2				11	2	0	0	0	0.0277	0.0248				34.43	6.73	1370	152.4	5.96
P12955	Xaa-Pro dipeptidase OS=Homo sapiens OX=9606 GN=PEPD PE=1 SV=3 - [PEPD_HUMAN]	0.144	2	1	6	13	13090000	1197000	27250000	0	0	5	1	2			9	1	3			0.144	0.0183	0.0446		0	23.23	3.07	8.75			493	54.5	6
A4T1P3	DNA-directed RNA polymerase subunit beta' OS=Mycolicibacterium gilvum (strain PYR-GCK) OX=350054 GN=rpoC PE=3 SV=1 - [RPOC_MYCGI]	0.0464	122	2	4	13	0	0	0	9023000	1035000				1	3				9	4	0	0	0	0.0084	0.038				24.17	12.94	1316	146.9	6.49
P9WHP5	PspA protein OS=Mycobacterium tuberculosis (strain ATCC 25618 / H37Rv) OX=83332 GN=pspA PE=1 SV=1 - [PSPA_MYCTU]	0.2074	1	4	4	13	0	0	0	0	8098000					4					13	0			0	0.2074					43.79	270	29.2	5.96
A0R574	ATP-dependent Clp protease ATP-binding subunit ClpC1 OS=Mycolicibacterium smegmatis (strain ATCC 700084 / mc(2)155) OX=246196 GN=clpC1 PE=3 SV=1 - [CLPC1_MYCS2]	0.138	4	7	7	13	0	0	0	0	9428000					7					13	0	0	0	0	0.138					48.29	848	93.5	5.62
P15449	Hemoglobin subunit beta OS=Mellivora capensis OX=9664 GN=HBB PE=1 SV=1 - [HBB_MELCA]	0.3699	188	1	4	12	2723000000	0	409100000	0	0	4		2			10		2			0.3699	0	0.1849	0	0	31.73		7.52			146	15.9	8.05
P21333	Filamin-A OS=Homo sapiens OX=9606 GN=FLNA PE=1 SV=4 - [FLNA_HUMAN]	0.0234	2	3	4	12	17440000	1060000	4069000	0	0	4	1	1			9	1	2			0.0234	0.0053	0.0053	0	0	31.21	3.77	5.64			2647	280.6	6.06
A0PNL7	Chaperonin GroEL 2 OS=Mycobacterium ulcerans (strain Agy99) OX=362242 GN=groEL2 PE=3 SV=1 - [CH602_MYCUA]	0.2606	85	1	10	12	82400000	0	0	0	5957000	1				9	1				11	0.0166	0	0	0	0.244	2.59				38.51	541	56.5	4.97
A6L2R5	L-arabinose isomerase OS=Phocaeicola vulgatus (strain ATCC 8482 / DSM 1447 / JCM 5826 / CCUG 4940 / NBRC 14291 / NCTC 11154) OX=435590 GN=araA PE=3 SV=1 - [ARAA_PHOV8]	0.1454	2	4	4	12	2960000	334400	68750000	0	0	2	1	2			8	1	3			0.0943	0.0413	0.0511	0		29.51	2.98	9.78			509	57.2	6
Q5XJ10	Glyceraldehyde-3-phosphate dehydrogenase OS=Danio rerio OX=7955 GN=gapdh PE=2 SV=2 - [G3P_DANRE]	0.1381	3	3	4	12	17540000	11170000	396600000	0	0	3	1	3			7	2	3			0.0961	0.045	0.1291	0	0	25.03	6.41	9.13			333	35.8	8.12
P07597	Non-specific lipid-transfer protein 1 OS=Hordeum vulgare OX=4513 GN=LTP1 PE=1 SV=1 - [NLTP1_HORVU]	0.5043	1	4	4	12	2657000	2380000	30110000	0	0	4	2	2			7	2	3			0.5043	0.3077	0.2393	0	0	13.05	3.69	7.96			117	12.3	8.32
Q7NZ60	Malate dehydrogenase OS=Chromobacterium violaceum (strain ATCC 12472 / DSM 30191 / JCM 1249 / NBRC 12614 / NCIMB 9131 / NCTC 9757) OX=243365 GN=mdh PE=3 SV=1 - [MDH_CHRVO]	0.1043	18	1	2	12	0	0	0	18530000	0				2					12		0		0	0.1043					47.06		326	35	6.33
A0A075B6R9	Probable non-functional immunoglobulin kappa variable 2D-24 OS=Homo sapiens OX=9606 GN=IGKV2D-24 PE=1 SV=1 - [KVD24_HUMAN]	0.1667	2	2	2	12	8462000	14070000	156000000	0	0	2	2	1			5	6	1			0.1667	0.1667	0.1083			14.92	16.17	2.93			120	13.1	8.87
Q313V8	ATP synthase subunit alpha OS=Oleidesulfovibrio alaskensis (strain ATCC BAA-1058 / DSM 17464 / G20) OX=207559 GN=atpA PE=3 SV=1 - [ATPA_OLEA2]	0.0498	13	1	2	12	0	0	0	15470000	0				2					12		0	0	0	0.0498	0				36.02		502	54.6	5.74
Q46ZL2	3-hydroxylaminophenol mutase OS=Cupriavidus pinatubonensis (strain JMP 134 / LMG 1197) OX=264198 GN=Reut_A2057 PE=1 SV=1 - [3HAPM_CUPPJ]	0.0594	2	3	3	12	7840000	4704000	0	4942000	0	2	2		2		4	3		5		0.0318	0.0318	0	0.0594	0	13.1	7.84		12.39		471	52.5	5.53
P53500	Actin OS=Cyanidioschyzon merolae (strain NIES-3377 / 10D) OX=280699 GN=CYME_CMM237C PE=3 SV=1 - [ACT_CYAM1]	0.1167	11	1	3	12	0	0	0	7577000	0				3					12		0	0	0	0.1167	0				36.17		377	42	5.49
Q7SIB7	Phosphoglycerate kinase 1 OS=Sus scrofa OX=9823 GN=PGK1 PE=1 SV=3 - [PGK1_PIG]	0.2878	10	1	7	12	34810000	0	35150000	0	0	6		3			9		3			0.247	0	0.1199	0		32.93		11.4			417	44.5	7.9
Q0RB64	Chaperonin GroEL 4 OS=Frankia alni (strain ACN14a) OX=326424 GN=groEL4 PE=3 SV=1 - [CH604_FRAAA]	0.1296	73	3	5	12	82400000	0	0	7376000	1712000	1			1	3	1			6	5	0.0167	0	0	0.0389	0.0741	2.59			25.17	22.18	540	56.8	4.97
P32262	Antithrombin-III OS=Ovis aries OX=9940 GN=SERPINC1 PE=2 SV=1 - [ANT3_SHEEP]	0.243	4	1	7	12	1984000	538300	0	0	0	5	3				5	7				0.1441	0.1333	0	0	0	13.17	23.93				465	52.5	6.86
Q7MVY0	Hydroxylamine reductase OS=Porphyromonas gingivalis (strain ATCC BAA-308 / W83) OX=242619 GN=hcp PE=3 SV=1 - [HCP_PORGI]	0.0545	2	1	2	12	2447000	1074000	0	49750000	0	2	1		1		2	1		9		0.0545	0.02	0	0.0345	0	6.82	2.65		42.06		550	60.5	5.52
C4K7D7	Succinate--CoA ligase [ADP-forming] subunit beta OS=Hamiltonella defensa subsp. Acyrthosiphon pisum (strain 5AT) OX=572265 GN=sucC PE=3 SV=1 - [SUCC_HAMD5]	0.0541	104	2	2	12	0	0	0	13860000	0				2					12		0		0	0.0541	0				39.97		388	41.7	6.3
Q21YD1	Polyribonucleotide nucleotidyltransferase OS=Albidiferax ferrireducens (strain ATCC BAA-621 / DSM 15236 / T118) OX=338969 GN=pnp PE=3 SV=1 - [PNP_ALBFT]	0.0241	2	1	1	12	0	0	0	3946000	993800				1	1				11	1	0	0	0	0.0241	0.0241				44.99	3.9	706	76.5	5.91
P78010	Triosephosphate isomerase OS=Mycoplasma pneumoniae (strain ATCC 29342 / M129) OX=272634 GN=tpiA PE=3 SV=1 - [TPIS_MYCPN]	0.0656	1	1	1	12	7557000	1249000	295300000	0	0	1	1	1			7	1	4			0.0656	0.0656	0.0656			27.26	4.22	15.06			244	26.9	7.49
O70417	Prolactin-inducible protein homolog OS=Rattus norvegicus OX=10116 GN=Pip PE=2 SV=1 - [PIP_RAT]	0.1301	1	1	1	12	6355000	7993000	3469000	0	0	1	1	1			4	7	1			0.1301	0.1301	0.1301			15.88	27.82	3.74			146	16.4	4.75
A1TJ10	50S ribosomal protein L2 OS=Acidovorax citrulli (strain AAC00-1) OX=397945 GN=rplB PE=3 SV=1 - [RL2_ACIAC]	0.2847	8	3	6	12	0	0	0	2707000	681500				5	1				11	1			0	0.2445	0.0401				36.12	3.1	274	30.2	10.65
Q2WAW8	Chaperonin GroEL OS=Magnetospirillum magneticum (strain AMB-1 / ATCC 700264) OX=342108 GN=groEL PE=3 SV=1 - [CH60_MAGSA]	0.0652	6	2	4	12	0	0	0	1427000	5904000				3	2				10	2	0	0	0	0.058	0.0326				32.28	6.86	552	57.8	5.35
O33594	Elongation factor Tu OS=Kitasatospora aureofaciens OX=1894 GN=tuf1 PE=3 SV=1 - [EFTU_KITAU]	0.1285	55	2	3	12	0	0	0	3222000	580000				1	2				7	5	0	0	0	0.0378	0.0907				24.27	16.92	397	43.5	5.2
P29700	Alpha-2-HS-glycoprotein (Fragment) OS=Sus scrofa OX=9823 GN=AHSG PE=1 SV=1 - [FETUA_PIG]	0.1602	1	6	6	11	73690000	0	0	0	0	6					11					0.1602		0			31.64					362	38.4	5.85
P02754	Beta-lactoglobulin OS=Bos taurus OX=9913 GN=LGB PE=1 SV=3 - [LACB_BOVIN]	0.7191	2	5	8	11	110200000	0	0	0	0	8					11					0.7191		0			42.63					178	19.9	5.02
P07435	Odorant-binding protein OS=Bos taurus OX=9913 PE=1 SV=2 - [OBP_BOVIN]	0.3774	1	6	6	11	16790000	0	0	0	0	6					11					0.3774	0	0	0		37.86					159	18.5	5.02
Q13867	Bleomycin hydrolase OS=Homo sapiens OX=9606 GN=BLMH PE=1 SV=1 - [BLMH_HUMAN]	0.1516	2	3	4	11	3038000	2005000	0	0	0	4	1				9	2				0.1516	0.044	0	0	0	29.86	6.48				455	52.5	6.27
P09668	Pro-cathepsin H OS=Homo sapiens OX=9606 GN=CTSH PE=1 SV=4 - [CATH_HUMAN]	0.1403	1	2	3	11	5629000	4339000	0	0	0	2	2				6	5				0.0896	0.0896	0	0		15.79	14.2				335	37.4	8.07
B2GIK0	DNA-directed RNA polymerase subunit beta' OS=Kocuria rhizophila (strain ATCC 9341 / DSM 348 / NBRC 103217 / DC2201) OX=378753 GN=rpoC PE=3 SV=1 - [RPOC_KOCRD]	0.0301	146	0	3	11	0	0	0	5031000	972200				2	1				10	1	0	0	0	0.0154	0.0147				26.34	3.17	1296	143.2	5.88
P93594	Beta-amylase Tri a 17 OS=Triticum aestivum OX=4565 GN=BMY1 PE=1 SV=1 - [AMYB_WHEAT]	0.0676	2	2	2	11	698700	561300	34200000	0	0	2	1	2			4	3	4			0.0676	0.0318	0.0676		0	11.27	8.96	12.53			503	56.6	5.43
P01994	Hemoglobin subunit alpha-A OS=Gallus gallus OX=9031 GN=HBAA PE=1 SV=2 - [HBA_CHICK]	0.2606	2	3	3	11	3044000	157400	77940000	0	0	2	1	3			4	2	5			0.1549	0.1479	0.2606			21.69	8.44	15.89			142	15.4	8.44
P93692	Serpin-Z2B OS=Triticum aestivum OX=4565 PE=1 SV=1 - [SPZ2B_WHEAT]	0.1131	1	2	4	11	6644000	1445000	0	0	0	2	4				4	7				0.0829	0.1131	0			13.32	20.6				398	43	5.33
O64393	Wheatwin-2 OS=Triticum aestivum OX=4565 GN=PR4B PE=1 SV=1 - [WHW2_WHEAT]	0.3986	2	2	3	11	2979000	7344000	81550000	0	0	2	1	2			4	3	4			0.25	0.0878	0.2365		0	10.84	8.97	13.39			148	15.9	7.94
P02552	Tubulin alpha-1 chain (Fragment) OS=Gallus gallus OX=9031 PE=1 SV=1 - [TBA1_CHICK]	0.1456	81	1	5	11	0	0	0	5214000	1176000				4	2				7	4		0	0	0.1456	0.0752				28.07	13.05	412	45.9	5.08
P06293	Serpin-Z4 OS=Hordeum vulgare OX=4513 GN=PAZ1 PE=1 SV=2 - [SPZ4_HORVU]	0.1103	1	3	3	11	1279000	2993000	96410000	0	0	2	2	2			3	4	4			0.0576	0.0576	0.0827	0		8.09	10.04	13.97			399	43.2	6.09
B1ZAU5	Chaperonin GroEL OS=Methylorubrum populi (strain ATCC BAA-705 / NCIMB 13946 / BJ001) OX=441620 GN=groEL PE=3 SV=1 - [CH60_METPB]	0.1136	39	0	5	11	0	0	0	1110000	1547000				3	2				9	2	0	0	0	0.0586	0.0549				28.44	6.85	546	57.7	5.21
B1Y4K4	Enolase OS=Leptothrix cholodnii (strain ATCC 51168 / LMG 8142 / SP-6) OX=395495 GN=eno PE=3 SV=1 - [ENO_LEPCP]	0.1265	37	1	4	11	1087000	0	18630000	4741000	759700	3		2	2	1	3		2	5	1	0.103	0	0.0796	0.0515	0.0281	8.78		5.84	13.07	3.3	427	45.6	4.96
Q5T749	Keratinocyte proline-rich protein OS=Homo sapiens OX=9606 GN=KPRP PE=1 SV=1 - [KPRP_HUMAN]	0.1727	2	6	6	11	0	0	0	9054000	0				6					11		0	0	0	0.1727	0				36.46		579	64.1	8.27
Q07421	Plasma membrane ATPase OS=Ajellomyces capsulatus OX=5037 GN=PMA1 PE=3 SV=1 - [PMA1_AJECA]	0.0426	1	2	3	11	0	0	0	2681000	0				3					11		0		0	0.0426					34.04		916	98.8	5.43
Q42465	Prolamin PPROL 14P OS=Oryza sativa subsp. japonica OX=39947 GN=PROLM20 PE=2 SV=1 - [PRO20_ORYSJ]	0.3377	1	3	3	11	0	0	0	13290000	0				3					11					0.3377	0				35.47		151	17	8.18
B3QXZ3	Hydroxylamine reductase OS=Chloroherpeton thalassium (strain ATCC 35110 / GB-78) OX=517418 GN=hcp PE=3 SV=1 - [HCP_CHLT3]	0.06	2	1	2	11	2748000	0	0	49750000	0	2			1		2			9		0.06	0	0	0.0345	0	6.92			42.06		550	59.9	5.21
P41791	Bacterial microcompartment shell protein EutM OS=Salmonella typhimurium (strain LT2 / SGSC1412 / ATCC 700720) OX=99287 GN=eutM PE=1 SV=1 - [EUTM_SALTY]	0.125	2	1	1	11	158600	0	0	3027000	0	1			1		1			10		0.125		0	0.125		2.73			30.32		96	9.8	6.52
A9BME9	Ketol-acid reductoisomerase (NADP(+)) OS=Delftia acidovorans (strain DSM 14801 / SPH-1) OX=398578 GN=ilvC PE=3 SV=1 - [ILVC_DELAS]	0.1124	5	2	2	11	0	0	0	1416000	905700				1	1				10	1	0		0	0.0414	0.071				33.13	3.06	338	36.8	6.46
Q09151	Glutelin type-A 3 OS=Oryza sativa subsp. japonica OX=39947 GN=GLUA3 PE=2 SV=2 - [GLUA3_ORYSJ]	0.0867	1	4	4	11	0	0	0	12810000	861600				3	1				10	1			0	0.0827	0.0343				27.35	3.67	496	56	8.53
O60844	Zymogen granule membrane protein 16 OS=Homo sapiens OX=9606 GN=ZG16 PE=1 SV=3 - [ZG16_HUMAN]	0.4012	2	4	4	11	0	0	0	22600000	323800				4	1				10	1				0.4012	0.1257				31.82	3.26	167	18.1	9.36
Q9I0K4	Isocitrate lyase OS=Pseudomonas aeruginosa (strain ATCC 15692 / DSM 22644 / CIP 104116 / JCM 14847 / LMG 12228 / 1C / PRS 101 / PAO1) OX=208964 GN=PA2634 PE=1 SV=1 - [ACEA_PSEAE]	0.0301	1	1	1	11	21090000	3863000	573700000	0	614700	1	1	1		1	5	2	3		1	0.0301	0.0301	0.0301	0	0.0301	17.67	6.73	9.24		3.57	531	58.8	6.04
Q9I2V5	Aconitate hydratase B OS=Pseudomonas aeruginosa (strain ATCC 15692 / DSM 22644 / CIP 104116 / JCM 14847 / LMG 12228 / 1C / PRS 101 / PAO1) OX=208964 GN=acnB PE=3 SV=1 - [ACNB_PSEAE]	0.0173	1	1	1	11	0	0	0	3217000	228700				1	1				10	1	0	0	0	0.0173	0.0173				24.86	2.51	869	93.6	5.38
P79263	Inter-alpha-trypsin inhibitor heavy chain H4 OS=Sus scrofa OX=9823 GN=ITIH4 PE=1 SV=1 - [ITIH4_PIG]	0.1064	1	6	7	10	42550000	0	0	0	0	7					10					0.1064	0	0	0	0	34.64					921	102.1	6.9
P62935	Peptidyl-prolyl cis-trans isomerase A OS=Bos taurus OX=9913 GN=PPIA PE=1 SV=2 - [PPIA_BOVIN]	0.4939	11	5	5	10	43710000	0	0	0	0	5					10					0.4939	0	0			38.28					164	17.9	8.16
P81245	Odorant-binding protein OS=Sus scrofa OX=9823 PE=1 SV=1 - [OBP_PIG]	0.4904	1	5	5	10	35590000	0	5441000	0	0	5		1			9		1			0.4904		0.0955	0	0	34.08		2.69			157	17.7	4.27
P02053	Hemoglobin subunit beta OS=Eulemur fulvus fulvus OX=40322 GN=HBB PE=1 SV=2 - [HBB_EULFU]	0.2517	131	1	3	10	1512000000	0	102100000	0	0	3		1			9		1			0.2517	0	0.0952		0	27.83		3.86			147	15.9	7.3
P05980	Prostaglandin F synthase 1 OS=Bos taurus OX=9913 PE=1 SV=3 - [PGFS1_BOVIN]	0.1548	4	5	5	10	57010000	0	35540000	0	0	5		1			9		1			0.1548	0	0.0557	0		30.99		3.2			323	36.7	7.49
P86234	Tubulin alpha-3 chain (Fragment) OS=Mesocricetus auratus OX=10036 PE=1 SV=1 - [TBA3_MESAU]	0.3061	63	1	5	10	0	0	0	5046000	1176000				4	2				6	4			0	0.3061	0.1582				24.04	13.05	196	22	5.57
Q5E946	Parkinson disease protein 7 homolog OS=Bos taurus OX=9913 GN=PARK7 PE=2 SV=1 - [PARK7_BOVIN]	0.2804	6	3	3	10	4000000	395200	76150000	0	0	2	1	1			7	1	2			0.2011	0.0794	0.1217	0		24.2	2.97	5.15			189	20	7.33
Q2RLT8	Enolase OS=Moorella thermoacetica (strain ATCC 39073 / JCM 9320) OX=264732 GN=eno PE=3 SV=1 - [ENO_MOOTA]	0.1565	75	2	4	10	9545000	654300	161100000	1606000	0	4	1	1	1		6	1	2	1		0.1565	0.0444	0.0444	0.035	0	26.19	4.62	10.43	3.31		428	45.8	4.92
A4YSK7	50S ribosomal protein L6 OS=Bradyrhizobium sp. (strain ORS 278) OX=114615 GN=rplF PE=3 SV=1 - [RL6_BRASO]	0.0508	40	1	1	10	0	0	0	3940000	0				1					10				0	0.0508					31.11		177	19.3	9.91
A5PKH3	Fumarylacetoacetase OS=Bos taurus OX=9913 GN=FAH PE=2 SV=1 - [FAAA_BOVIN]	0.0979	3	3	3	10	20380000	0	256900000	0	0	3		2			6		4			0.0979	0	0.0597	0		23.27		14.13			419	46.1	6.98
P56503	Parvalbumin beta OS=Merluccius bilinearis OX=79698 PE=1 SV=1 - [PRVB_MERBI]	0.5741	10	1	5	10	1709000	2897000	0	0	0	4	4				6	4				0.3796	0.4722	0		0	16.17	11.13				108	11.3	4.64
P51031	Citrate synthase (Fragment) OS=Bartonella bacilliformis OX=774 GN=gltA PE=3 SV=2 - [CISY_BARBA]	0.0903	6	1	2	10	21260000	0	309300000	0	689000	2		1		1	6		3		1	0.0903	0	0.0561	0	0.0561	19.77		10.83		3.63	321	36.3	6.62
P00813	Adenosine deaminase OS=Homo sapiens OX=9606 GN=ADA PE=1 SV=3 - [ADA_HUMAN]	0.1322	5	1	4	10	10100000	1213000	0	0	0	4	2	1			7	2	1			0.1322	0.0771	0.0441			19.75	5.89	2.94			363	40.7	5.95
P11722	Fibronectin OS=Gallus gallus OX=9031 GN=FN1 PE=2 SV=4 - [FINC_CHICK]	0.0431	2	3	7	10	3596000	896300	4550000	0	0	5	2	2			6	2	2			0.0213	0.0217	0.0121	0	0	16.89	7.5	6.08			2483	273.1	5.64
Q5RFG2	Betaine--homocysteine S-methyltransferase 1 OS=Pongo abelii OX=9601 GN=BHMT PE=2 SV=1 - [BHMT1_PONAB]	0.1626	9	2	4	10	19380000	0	125000000	0	0	2		3			5		5			0.0813	0	0.1207		0	18.67		14.69			406	45.1	7.46
Q5I597	Betaine--homocysteine S-methyltransferase 1 OS=Bos taurus OX=9913 GN=BHMT PE=2 SV=1 - [BHMT1_BOVIN]	0.1155	3	1	3	10	15940000	0	125000000	0	0	2		2			6		4			0.0811	0	0.0737		0	22.41		10.9			407	44.8	6.84
Q9ST57	Serpin-Z2A OS=Triticum aestivum OX=4565 PE=1 SV=1 - [SPZ2A_WHEAT]	0.0829	1	2	4	10	796500	1265000	0	0	0	3	3				4	6				0.0829	0.0578	0		0	11.18	15.95				398	43.3	5.71
P31110	Thaumatin-like protein OS=Oryza sativa subsp. japonica OX=39947 GN=Os12g0628600 PE=1 SV=1 - [TLP_ORYSJ]	0.0565	3	1	1	10	2230000	12150000	0	0	0	1	1				1	9				0.0565	0.0565	0			2.63	23.11				177	18	5.33
P00566	Creatine kinase M-type OS=Torpedo marmorata OX=7788 PE=2 SV=1 - [KCRM_TORMA]	0.0919	1	1	3	10	96800000	0	182900000	0	0	3		2			6		4			0.0919		0.0709	0		21.79		12.38			381	42.9	6.76
P01784	Ig heavy chain V region GOM OS=Canis lupus familiaris OX=9615 PE=1 SV=1 - [HV01_CANLF]	0.1667	1	1	1	10	18570000	3160000	34300000	0	0	1	1	1			4	2	4			0.1667	0.1667	0.1667			14.89	8.06	12.99			114	12.4	5.4
P17611	Nodulation protein G OS=Azospirillum brasilense OX=192 GN=nodG PE=3 SV=2 - [NODG_AZOBR]	0.0488	1	1	1	10	0	0	0	3851000	0				1					10		0			0.0488	0				27.74		246	25.7	5.72
P75022	Elongation factor Tu OS=Rhizobium radiobacter OX=358 GN=tufB PE=3 SV=1 - [EFTU_RHIRD]	0.0691	28	3	4	10	0	0	0	3137000	4037000				3	1				9	1		0	0	0.0691	0.0256				29.24	2.6	391	42.6	5.3
P00318	Allophycocyanin beta chain OS=Mastigocladus laminosus OX=83541 GN=apcB PE=1 SV=2 - [APCB_MASLA]	0.1056	1	1	1	10	0	0	0	3206000	0				1					10					0.1056					40.1		161	17.4	5.6
A8ER05	50S ribosomal protein L13 OS=Aliarcobacter butzleri (strain RM4018) OX=367737 GN=rplM PE=3 SV=1 - [RL13_ALIB4]	0.3669	2	4	4	10	0	0	0	0	12410000					4					10	0				0.3669					34.78	139	15.7	9.76
A4T1R2	Elongation factor Tu OS=Mycolicibacterium gilvum (strain PYR-GCK) OX=350054 GN=tuf PE=3 SV=1 - [EFTU_MYCGI]	0.1919	31	3	6	10	0	0	0	0	19350000					6					10	0		0	0	0.1919					36.16	396	43.7	5.33
Q29550	Liver carboxylesterase OS=Sus scrofa OX=9823 PE=1 SV=1 - [EST1_PIG]	0.1449	2	4	4	9	15040000	0	0	0	0	4					9					0.1449		0			36.93					566	62	5.94
Q29073	Prostaglandin reductase 1 OS=Sus scrofa OX=9823 GN=PTGR1 PE=1 SV=1 - [PTGR1_PIG]	0.1702	2	5	5	9	14060000	0	0	0	0	5					9					0.1702	0	0	0	0	25.16					329	35.7	8.18
Q2MY44	Patatin-07 OS=Solanum tuberosum OX=4113 PE=2 SV=1 - [PAT07_SOLTU]	0.2073	14	2	4	9	6575000	0	0	0	0	4					9					0.2073		0	0		26.74					386	42.6	5.48
P02584	Profilin-1 OS=Bos taurus OX=9913 GN=PFN1 PE=1 SV=2 - [PROF1_BOVIN]	0.3571	2	3	3	9	98960000	0	0	0	0	3					9					0.3571	0				32.65					140	15	8.28
A0Q8E1	ATP synthase subunit alpha OS=Francisella tularensis subsp. novicida (strain U112) OX=401614 GN=atpA PE=3 SV=1 - [ATPA_FRATN]	0.0604	163	0	3	9	0	0	0	29430000	2854000				2	2				6	3		0	0	0.0507	0.0351				16.07	7.22	513	55.4	5.15
P02057	Hemoglobin subunit beta-1/2 OS=Oryctolagus cuniculus OX=9986 GN=HBB2 PE=1 SV=2 - [HBB_RABIT]	0.2925	130	1	3	9	2235000000	0	62130000	0	0	2		2			7		2			0.1633	0	0.2245		0	19.99		7.15			147	16.1	8.19
A0LIH6	Elongation factor Tu OS=Syntrophobacter fumaroxidans (strain DSM 10017 / MPOB) OX=335543 GN=tuf2 PE=3 SV=1 - [EFTU_SYNFM]	0.0756	47	1	2	9	0	0	0	3745000	0				2					9		0		0	0.0756	0				30.99		397	44	5.73
A7IFD4	Acetyl-coenzyme A synthetase OS=Xanthobacter autotrophicus (strain ATCC BAA-1158 / Py2) OX=78245 GN=acsA PE=3 SV=1 - [ACSA_XANP2]	0.0461	42	1	2	9	0	0	0	9221000	7888000				1	1				5	4	0	0	0	0.0169	0.0292				15.52	16.46	651	72	5.67
A6L4U4	Uronate isomerase OS=Phocaeicola vulgatus (strain ATCC 8482 / DSM 1447 / JCM 5826 / CCUG 4940 / NBRC 14291 / NCTC 11154) OX=435590 GN=uxaC PE=3 SV=1 - [UXAC_PHOV8]	0.1709	3	2	6	9	3504000	0	103900000	0	0	6		2			7		2			0.1709	0	0.0662	0	0	22.28		6.67			468	54.3	5.85
Q89DA6	Chaperonin GroEL 7 OS=Bradyrhizobium diazoefficiens (strain JCM 10833 / BCRC 13528 / IAM 13628 / NBRC 14792 / USDA 110) OX=224911 GN=groEL7 PE=3 SV=1 - [CH607_BRADU]	0.0663	39	0	3	9	0	0	0	1827000	1728000				2	1				8	1	0	0	0	0.0424	0.0239				21.49	3.14	543	57.2	5.48
P0C0G6	Glyceraldehyde-3-phosphate dehydrogenase OS=Streptococcus pyogenes OX=1314 GN=gap PE=1 SV=2 - [G3P_STRPY]	0.0506	3	2	2	9	14970000	3949000	0	0	0	2	1				6	3				0.0506	0.0446	0	0	0	20.89	9.02				336	35.9	5.55
Q15X63	50S ribosomal protein L14 OS=Pseudoalteromonas atlantica (strain T6c / ATCC BAA-1087) OX=342610 GN=rplN PE=3 SV=1 - [RL14_PSEA6]	0.1405	38	1	1	9	0	0	0	730900	0				1					9				0	0.1405	0				33.43		121	13.3	11.17
P61916	NPC intracellular cholesterol transporter 2 OS=Homo sapiens OX=9606 GN=NPC2 PE=1 SV=1 - [NPC2_HUMAN]	0.2583	1	2	2	9	6440000	3564000	0	0	0	2	2				5	4				0.2583	0.2583	0			17.09	11.82				151	16.6	7.65
Q39Y08	Elongation factor Tu OS=Geobacter metallireducens (strain ATCC 53774 / DSM 7210 / GS-15) OX=269799 GN=tuf2 PE=3 SV=1 - [EFTU_GEOMG]	0.149	31	0	5	9	0	0	0	7140000	4037000				4	1				8	1	0	0	0	0.1237	0.0253				23.31	2.6	396	43.2	5.33
Q7N9B1	Elongation factor Tu 1 OS=Photorhabdus laumondii subsp. laumondii (strain DSM 15139 / CIP 105565 / TT01) OX=243265 GN=tuf1 PE=3 SV=1 - [EFTU1_PHOLL]	0.132	22	0	5	9	0	0	0	8656000	2073000				3	2				6	3	0		0	0.0558	0.0761				15.65	8.58	394	43.1	5.31
Q2S8Z8	Elongation factor Tu OS=Hahella chejuensis (strain KCTC 2396) OX=349521 GN=tuf2 PE=3 SV=1 - [EFTU_HAHCH]	0.1159	18	1	4	9	0	0	0	8656000	4820000				3	1				6	3	0		0	0.0554	0.0605				15.65	12.81	397	43.2	5.2
P24722	Creatine kinase, testis isozyme OS=Oncorhynchus mykiss OX=8022 GN=tck1 PE=2 SV=1 - [KCRT_ONCMY]	0.1332	12	2	4	9	61490000	0	288500000	0	0	3		4			4		5			0.1123		0.1332	0		6.6		15.89			383	43	6.67
Q3T0P6	Phosphoglycerate kinase 1 OS=Bos taurus OX=9913 GN=PGK1 PE=2 SV=3 - [PGK1_BOVIN]	0.2974	13	1	7	9	34810000	0	52380000	0	0	6		2			7		2			0.2566	0	0.0815		0	23.36		7.07			417	44.5	8.27
P01070	Trypsin inhibitor A OS=Glycine max OX=3847 GN=KTI3 PE=1 SV=2 - [ITRA_SOYBN]	0.1065	3	2	2	9	3413000	4436000	0	0	0	1	2				2	7				0.0463	0.1065	0			5.43	12.73				216	24	5.11
A0A0K0MJN3	Fatty acid-binding protein, adipocyte OS=Pygoscelis papua OX=30457 GN=FABP4 PE=1 SV=1 - [FABP4_PYGPA]	0.1061	1	2	2	9	1504000	3441000	29660000	0	0	1	2	1			2	6	1			0.0985	0.1061	0.1061			7.2	18.6	2.67			132	14.9	5.68
P59665	Neutrophil defensin 1 OS=Homo sapiens OX=9606 GN=DEFA1B PE=1 SV=1 - [DEF1_HUMAN]	0.1915	3	2	2	9	2639000	0	0	32580000	0	1			2		1			8		0.0957	0	0	0.1915		1.81			20.98		94	10.2	6.99
Q10751	Angiotensin-converting enzyme OS=Gallus gallus OX=9031 GN=ACE PE=2 SV=2 - [ACE_CHICK]	0.0562	1	3	5	9	598900	2803000	19810000	0	0	1	1	4			1	1	7			0.0219	0.0109	0.0453	0	0	2.21	2.97	18.27			1281	147.1	5.47
B7LQ20	Glyceraldehyde-3-phosphate dehydrogenase OS=Escherichia fergusonii (strain ATCC 35469 / DSM 13698 / CCUG 18766 / IAM 14443 / JCM 21226 / LMG 7866 / NBRC 102419 / NCTC 12128 / CDC 0568-73) OX=585054 GN=gapA PE=3 SV=1 - [G3P_ESCF3]	0.1299	13	1	3	9	13820000	7644000	395500000	0	0	3	1	1			6	2	1			0.1299	0.0453	0.0423	0	0	18.4	7.15	2.81			331	35.5	7.11
A8MG11	Glycerol kinase OS=Alkaliphilus oremlandii (strain OhILAs) OX=350688 GN=glpK PE=3 SV=1 - [GLPK_ALKOO]	0.0516	7	1	2	9	0	0	0	10080000	0				2					9		0	0	0	0.0516	0				24.42		504	56.1	5.54
P00567	Creatine kinase B-type OS=Oryctolagus cuniculus OX=9986 GN=CKB PE=2 SV=1 - [KCRB_RABIT]	0.1837	4	1	3	9	5355000	0	22140000	0	0	3		2			7		2			0.1837	0	0.1181			26.23		6.28			381	42.6	5.58
P20902	Citrate synthase OS=Acinetobacter calcoaceticus subsp. anitratus OX=107673 GN=gltA PE=3 SV=2 - [CISY_ACIAN]	0.0825	4	1	2	9	10260000	0	309300000	0	689000	2		1		1	5		3		1	0.0825	0	0.0425	0	0.0425	18.15		10.83		3.63	424	47.4	6.58
P00918	Carbonic anhydrase 2 OS=Homo sapiens OX=9606 GN=CA2 PE=1 SV=2 - [CAH2_HUMAN]	0.1115	3	1	2	9	25120000	1040000	7889000	0	0	2	1	1			7	1	1			0.1115	0.05	0.0615			19.61	0	3.1			260	29.2	7.4
P07335	Creatine kinase B-type OS=Rattus norvegicus OX=10116 GN=Ckb PE=1 SV=2 - [KCRB_RAT]	0.1837	3	1	3	9	3369000	0	105700000	0	0	3		2			6		3			0.1837	0	0.1181			23.11		9.26			381	42.7	5.67
Q11136	Xaa-Pro dipeptidase OS=Mus musculus OX=10090 GN=Pepd PE=1 SV=3 - [PEPD_MOUSE]	0.0771	2	1	4	9	7835000	1197000	27250000	0	0	3	1	2			5	1	3			0.0771	0.0183	0.0446	0		15.41	3.07	8.75			493	55	5.78
P11349	Respiratory nitrate reductase 1 beta chain OS=Escherichia coli (strain K12) OX=83333 GN=narH PE=1 SV=3 - [NARH_ECOLI]	0.0313	2	1	1	9	4193000	3215000	0	0	1427000	1	1			1	3	3			3	0.0313	0.0313	0		0.0313	11.55	11.27			11.98	512	58	6.77
P45375	Acetoacetyl-CoA reductase OS=Allochromatium vinosum (strain ATCC 17899 / DSM 180 / NBRC 103801 / NCIMB 10441 / D) OX=572477 GN=phaB PE=3 SV=2 - [PHAB_ALLVD]	0.0935	1	2	2	9	0	0	0	3715000	28940000				2	2				5	4	0		0	0.0935	0.0935				13.01	12.75	246	26.1	5.6
Q5RFB3	Xaa-Pro dipeptidase OS=Pongo abelii OX=9601 GN=PEPD PE=2 SV=1 - [PEPD_PONAB]	0.1237	1	1	5	9	12000000	1072000	18730000	0	0	4	2	2			5	2	2			0.1237	0.0385	0.0446			13.41	6.3	6.58			493	54.7	5.76
Q73T66	Chaperone protein ClpB OS=Mycolicibacterium paratuberculosis (strain ATCC BAA-968 / K-10) OX=262316 GN=clpB PE=3 SV=1 - [CLPB_MYCPA]	0.0943	62	6	6	9	0	0	0	256200	3954000				1	6				1	8	0		0	0.0118	0.0943				2.43	30.55	848	92.6	5.31
A1T9D9	Catalase-peroxidase 2 OS=Mycolicibacterium vanbaalenii (strain DSM 7251 / JCM 13017 / BCRC 16820 / KCTC 9966 / NRRL B-24157 / PYR-1) OX=350058 GN=katG2 PE=3 SV=1 - [KATG2_MYCVP]	0.0773	85	5	6	9	0	0	0	0	7594000					6					9	0	0	0	0	0.0773					30.04	737	80.8	4.83
P56826	Hemocyanin, units G and H (Fragment) OS=Sepia officinalis OX=6610 PE=1 SV=1 - [HCYG_SEPOF]	0.1536	3	6	7	8	13220000	0	0	0	0	7					8					0.1536		0	0		28.12					560	63.3	6.8
P11979	Pyruvate kinase PKM OS=Felis catus OX=9685 GN=PKM PE=1 SV=2 - [KPYM_FELCA]	0.1827	6	3	7	8	35950000	0	0	0	0	7					8					0.1827	0	0	0	0	31.33					531	58	7.53
P02756	Beta-lactoglobulin OS=Capra hircus OX=9925 GN=LGB PE=1 SV=2 - [LACB_CAPHI]	0.6111	3	3	6	8	60420000	0	0	0	0	6					8					0.6111		0			32.08					180	20	5.64
Q3ZCH5	Zinc-alpha-2-glycoprotein OS=Bos taurus OX=9913 GN=AZGP1 PE=2 SV=1 - [ZA2G_BOVIN]	0.2441	1	3	3	8	4098000	0	0	0	0	3					8					0.2441	0	0	0	0	30.57					299	33.8	5.24
P00337	L-lactate dehydrogenase B chain OS=Gallus gallus OX=9031 GN=LDHB PE=1 SV=3 - [LDHB_CHICK]	0.1712	8	3	5	8	12000000	676500	0	0	0	5	1				7	1				0.1712	0.042	0		0	20.63	3.29				333	36.3	7.43
P56658	Adenosine deaminase OS=Bos taurus OX=9913 GN=ADA PE=1 SV=3 - [ADA_BOVIN]	0.2287	5	3	6	8	2285000	1454000	0	0	0	6	2				6	2				0.2287	0.0854	0			17.26	5.4				363	40.9	5.5
P62150	Calmodulin-A (Fragment) OS=Oryzias latipes OX=8090 GN=calm1 PE=1 SV=1 - [CALM_ORYLA]	0.3897	29	2	2	8	24510000	292700	8111000	0	0	2	1	1			6	1	1			0.3897	0.1176	0.1176		0	21.41	3.44	3.53			136	15.3	4.21
A1U2S9	Acetyl-coenzyme A synthetase OS=Marinobacter nauticus (strain ATCC 700491 / DSM 11845 / VT8) OX=351348 GN=acsA PE=3 SV=1 - [ACSA_MARN8]	0.0663	102	1	3	8	0	0	0	10470000	865500				1	3				5	3	0	0	0	0.0169	0.0663				14.46	10.17	649	71.9	5.44
P21266	Glutathione S-transferase Mu 3 OS=Homo sapiens OX=9606 GN=GSTM3 PE=1 SV=3 - [GSTM3_HUMAN]	0.1022	15	2	3	8	9495000	68070000	0	0	0	3	1				5	3				0.1022	0.04	0			15.63	7.15				225	26.5	5.54
O43280	Trehalase OS=Homo sapiens OX=9606 GN=TREH PE=1 SV=2 - [TREA_HUMAN]	0.1372	1	4	4	8	1731000	0	7239000	0	0	3		2			5		3			0.1029	0	0.06			15.78		8.22			583	66.5	5.68
P56649	Glyceraldehyde-3-phosphate dehydrogenase OS=Panulirus versicolor OX=150436 PE=1 SV=1 - [G3P_PANVR]	0.1381	13	1	3	8	7851000	8351000	212100000	0	0	3	1	2			5	1	2			0.1381	0.045	0.0931	0	0	16.2	3.37	5.6			333	35.7	7.37
Q4FPA5	Chaperonin GroEL OS=Pelagibacter ubique (strain HTCC1062) OX=335992 GN=groEL PE=3 SV=1 - [CH60_PELUB]	0.0397	10	1	2	8	0	0	0	2912000	710300				1	1				7	1	0	0	0	0.0162	0.0235				19.17	2.84	554	58.4	5.41
P02620	Parvalbumin beta OS=Merluccius merluccius OX=8063 PE=1 SV=1 - [PRVB_MERME]	0.3889	9	4	4	8	12190000	352200	28200000	0	0	3	1	1			5	1	2			0.3889	0.1944	0.1111			15.27	4.33	6.04			108	11.3	4.86
A6KXL2	Triosephosphate isomerase OS=Phocaeicola vulgatus (strain ATCC 8482 / DSM 1447 / JCM 5826 / CCUG 4940 / NBRC 14291 / NCTC 11154) OX=435590 GN=tpiA PE=3 SV=1 - [TPIS_PHOV8]	0.1952	1	2	3	8	2655000	666900	0	0	0	3	1				5	3				0.1952	0.0797	0			18.25	12.35				251	26.9	5.15
Q5LG64	Enolase OS=Bacteroides fragilis (strain ATCC 25285 / DSM 2151 / CCUG 4856 / JCM 11019 / NCTC 9343 / Onslow) OX=272559 GN=eno PE=3 SV=1 - [ENO_BACFN]	0.0862	57	2	3	8	7131000	2693000	8426000	1606000	0	3	1	1	1		4	1	2	1		0.0862	0.028	0.0233	0.035	0	12.91	2.75	6.11	3.31		429	46.4	5.66
P02671	Fibrinogen alpha chain OS=Homo sapiens OX=9606 GN=FGA PE=1 SV=2 - [FIBA_HUMAN]	0.0693	1	3	3	8	1526000	768000	0	0	0	3	1	1			4	3	1			0.0693	0.03	0.03			13.69	7.43	2.19			866	94.9	6.01
P35496	Major seminal plasma glycoprotein PSP-II OS=Sus scrofa OX=9823 PE=1 SV=2 - [PSP2_PIG]	0.4307	1	7	7	8	14920000	393200	0	0	0	4	4				4	4				0.4307	0.3139	0			13.36	11.6				137	14.8	8.7
Q9XT27	Ceruloplasmin OS=Ovis aries OX=9940 GN=CP PE=2 SV=1 - [CERU_SHEEP]	0.0945	1	5	6	8	14730000	1357000	0	0	0	3	4				4	4				0.0553	0.0534	0	0		13.42	13.86				1048	119.1	5.81
P11643	Alpha-amylase/trypsin inhibitor CMd OS=Hordeum vulgare OX=4513 GN=IAT3 PE=1 SV=2 - [IAAD_HORVU]	0.1871	1	1	2	8	4713000	1775000	0	0	0	2	2				6	2				0.1871	0.1871	0			18.65	5.43				171	18.5	6.47
Q9FSG7	Thaumatin-like protein 1a OS=Malus domestica OX=3750 GN=TL1 PE=1 SV=1 - [TP1A_MALDO]	0.2764	1	2	3	8	4248000	1133000	0	0	0	2	3				4	4				0.2358	0.2764	0			13.99	11.75				246	25.7	5.15
P02845	Vitellogenin-2 OS=Gallus gallus OX=9031 GN=VTG2 PE=1 SV=1 - [VIT2_CHICK]	0.0249	1	3	3	8	11910000	482200	0	0	0	2	2				4	4				0.0157	0.0162	0	0	0	14.48	12.67				1850	204.7	9.1
Q9NR71	Neutral ceramidase OS=Homo sapiens OX=9606 GN=ASAH2 PE=1 SV=2 - [ASAH2_HUMAN]	0.0551	2	3	3	8	2555000	0	0	14960000	0	1			3		2			6		0.0167	0	0	0.0551		6.41			18.08		780	85.5	7.23
Q8WWU7	Intelectin-2 OS=Homo sapiens OX=9606 GN=ITLN2 PE=2 SV=1 - [ITLN2_HUMAN]	0.1477	1	2	2	8	6608000	2122000	0	15470000	1988000	1	1		1	1	2	2		3	1	0.1169	0.1169	0	0.0308	0.1169	8.34	8.97		7.89	3.59	325	36.2	8.28
P15003	Suberization-associated anionic peroxidase 1 OS=Solanum lycopersicum OX=4081 GN=TAP1 PE=3 SV=1 - [PER1_SOLLC]	0.0659	1	2	2	8	1021000	132700	50300000	0	0	1	2	2			2	3	3			0.033	0.0659	0.0659			6.43	8.31	9.54			364	38.7	5.16
P01558	Heat-labile enterotoxin B chain OS=Clostridium perfringens OX=1502 GN=cpe PE=1 SV=2 - [ELTB_CLOPF]	0.1693	1	3	3	8	1286000	1935000	0	0	0	2	3				2	6				0.1223	0.1693	0	0		7.44	21.23				319	35.3	4.98
Q02413	Desmoglein-1 OS=Homo sapiens OX=9606 GN=DSG1 PE=1 SV=2 - [DSG1_HUMAN]	0.0867	7	5	5	8	333900	0	0	5253000	0	1			5		1			7		0.0133	0	0	0.0867	0	2.47			20.51		1049	113.7	5.03
P11221	Major outer membrane lipoprotein OS=Pseudomonas aeruginosa (strain ATCC 15692 / DSM 22644 / CIP 104116 / JCM 14847 / LMG 12228 / 1C / PRS 101 / PAO1) OX=208964 GN=oprI PE=3 SV=1 - [OPRI_PSEAE]	0.253	1	2	2	8	0	193300	0	709600	1567000	1	2		1	1	1	3		3	1	0.1205	0.253	0	0.1205	0.1205	2.74	7.37		7.75	2.55	83	8.8	8.18
Q8N1N4	Keratin, type II cytoskeletal 78 OS=Homo sapiens OX=9606 GN=KRT78 PE=1 SV=2 - [K2C78_HUMAN]	0.0712	1	3	3	8	0	0	0	3689000	0				3					8		0	0	0	0.0712	0				27.63		520	56.8	6.02
O62823	Alpha-S1-casein OS=Bubalus bubalis OX=89462 GN=CSN1S1 PE=2 SV=2 - [CASA1_BUBBU]	0.1028	4	2	2	8	0	0	0	3796000	0				2					8				0	0.1028	0				20.83		214	24.3	4.89
A9IIZ4	30S ribosomal protein S19 OS=Bordetella petrii (strain ATCC BAA-461 / DSM 12804 / CCUG 43448) OX=340100 GN=rpsS PE=3 SV=1 - [RS19_BORPD]	0.2088	45	2	2	8	0	0	0	1567000	1806000				1	1				7	1	0		0	0.0879	0.1209				16.93	3.1	91	10.2	10.54
Q9N655	Glyceraldehyde-3-phosphate dehydrogenase OS=Mastigamoeba balamuthi OX=108607 GN=GAPD PE=2 SV=1 - [G3P_MASBA]	0.0442	1	1	1	8	92300000	27710000	0	0	0	1	1				5	3				0.0442	0.0442	0	0	0	15.43	10.04				339	36.2	7.85
P01075	Metallocarboxypeptidase inhibitor OS=Solanum tuberosum OX=4113 PE=1 SV=1 - [MCPI_SOLTU]	0.4872	1	1	1	8	5304000	5562000	0	0	0	1	1				4	4				0.4872	0.4872			0	16.18	13.82				39	4.3	7.14
A0PUK2	ATP synthase subunit alpha OS=Mycobacterium ulcerans (strain Agy99) OX=362242 GN=atpA PE=3 SV=1 - [ATPA_MYCUA]	0.0893	166	2	4	8	0	0	0	27740000	5322000				1	4				3	5	0		0	0.0237	0.0893				6.6	14.34	549	59.4	5.17
A0PM63	50S ribosomal protein L3 OS=Mycobacterium ulcerans (strain Agy99) OX=362242 GN=rplC PE=3 SV=1 - [RL3_MYCUA]	0.1843	4	3	3	8	0	0	0	0	7763000					3					8		0	0		0.1843					29.41	217	23	10.13
P9WMH3	CRP-like cAMP-activated global transcriptional regulator OS=Mycobacterium tuberculosis (strain ATCC 25618 / H37Rv) OX=83332 GN=crp PE=1 SV=1 - [CRPL_MYCTU]	0.2455	1	4	4	8	0	0	0	0	6331000					4					8		0	0		0.2455					30.67	224	24.8	9.58
A1T068	50S ribosomal protein L1 OS=Psychromonas ingrahamii (strain 37) OX=357804 GN=rplA PE=3 SV=1 - [RL1_PSYIN]	0.1282	60	1	3	7	0	0	0	1584000	4443000				1	2				4	3			0	0.0684	0.1154				11.95	9.39	234	24.6	9.95
Q9GKX6	Galactose mutarotase OS=Sus scrofa OX=9823 GN=GALM PE=2 SV=1 - [GALM_PIG]	0.1871	1	4	4	7	35120000	0	0	0	0	4					7					0.1871		0			24.45					342	37.8	6.8
Q7UMZ0	Elongation factor Tu OS=Rhodopirellula baltica (strain DSM 10527 / NCIMB 13988 / SH1) OX=243090 GN=tuf PE=3 SV=1 - [EFTU_RHOBA]	0.098	32	0	4	7	0	0	0	7026000	0				4					7		0	0	0	0.098	0				20.25		398	43.2	5.62
Q9TS87	Transgelin OS=Bos taurus OX=9913 GN=TAGLN PE=1 SV=4 - [TAGL_BOVIN]	0.3333	3	2	5	7	51780000	0	0	0	0	5					7					0.3333		0		0	27.61					201	22.6	8.84
Q29228	4-trimethylaminobutyraldehyde dehydrogenase OS=Sus scrofa OX=9823 GN=ALDH9A1 PE=2 SV=2 - [AL9A1_PIG]	0.1377	5	4	5	7	10560000	0	0	0	0	5					7					0.1377	0	0	0	0	25.75					494	53.9	6.07
Q59105	Nitrous-oxide reductase OS=Cupriavidus necator (strain ATCC 17699 / DSM 428 / KCTC 22496 / NCIMB 10442 / H16 / Stanier 337) OX=381666 GN=nosZ PE=3 SV=1 - [NOSZ_CUPNH]	0.0731	1	2	2	7	1277000	0	0	0	0	2					7					0.0731	0	0	0	0	31.46					643	70	7.42
Q9Y646	Carboxypeptidase Q OS=Homo sapiens OX=9606 GN=CPQ PE=1 SV=1 - [CBPQ_HUMAN]	0.072	3	2	2	7	8285000	0	1957000	0	0	2		1			6		1			0.072		0.0233		0	19.63		3.88			472	51.9	6.18
Q923D2	Flavin reductase (NADPH) OS=Mus musculus OX=10090 GN=Blvrb PE=1 SV=3 - [BLVRB_MOUSE]	0.335	2	4	5	7	26000000	0	0	0	0	5		1			6		1			0.335	0	0.1019			20.18		3.11			206	22.2	7.01
P28491	Calreticulin OS=Sus scrofa OX=9823 GN=CALR PE=1 SV=3 - [CALR_PIG]	0.2278	7	2	5	7	22160000	0	7067000	0	0	5		1			6		1			0.2278	0	0.0432			20.37		4.01			417	48.3	4.46
P24296	Non-specific lipid-transfer protein (Fragment) OS=Triticum aestivum OX=4565 PE=1 SV=2 - [NLTP1_WHEAT]	0.2124	1	2	2	7	2577000	1900000	0	0	0	2	1				6	1				0.2124	0.0973	0			16.96	1.99				113	11.9	8.13
Q6T8D8	Telethonin OS=Bos taurus OX=9913 GN=TCAP PE=2 SV=1 - [TELT_BOVIN]	0.2892	3	3	3	7	7668000	0	106000000	0	0	3		1			6		1			0.2892	0	0.0663			16.21		3.29			166	18.9	5.62
Q7M3C1	Myoglobin (Fragment) OS=Ailuropoda melanoleuca OX=9646 GN=MB PE=1 SV=1 - [MYG_AILME]	0.3125	23	1	2	7	4119000	0	54460000	0	0	2		1			3		4			0.3125		0.1667			9.24		14.45			96	10.7	7.56
Q13907	Isopentenyl-diphosphate Delta-isomerase 1 OS=Homo sapiens OX=9606 GN=IDI1 PE=1 SV=2 - [IDI1_HUMAN]	0.1498	7	3	3	7	14680000	0	72140000	0	0	3		2			5		2			0.1498		0.1498			16.81		6.21			227	26.3	6.34
P01871	Immunoglobulin heavy constant mu OS=Homo sapiens OX=9606 GN=IGHM PE=1 SV=4 - [IGHM_HUMAN]	0.1236	2	4	4	7	4555000	123800	103000000	0	0	3	1	1			5	1	1			0.1236	0.0265	0.0552	0	0	20.48	2.51	3.1			453	49.4	6.77
P15175	Cathelin OS=Sus scrofa OX=9823 PE=1 SV=2 - [ICTL_PIG]	0.1667	12	2	2	7	286500000	0	38360000	0	0	2		2			5		2			0.1667	0	0.1667		0	19.53		6.43			96	10.8	5.21
P01966	Hemoglobin subunit alpha OS=Bos taurus OX=9913 GN=HBA PE=1 SV=2 - [HBA_BOVIN]	0.3873	70	2	3	7	60070000	0	86740000	0	0	3		1			5		2			0.3873	0	0.1056		0	15.07		6.24			142	15.2	8.44
P27131	Actin-1 OS=Naegleria fowleri OX=5763 PE=2 SV=2 - [ACT1_NAEFO]	0.1173	18	1	3	7	0	0	0	2270000	2752000				2	1				6	1	0	0	0	0.0747	0.0427				16.15	3.22	375	41.7	5.4
Q8WNN6	Superoxide dismutase [Cu-Zn] OS=Canis lupus familiaris OX=9615 GN=SOD1 PE=2 SV=1 - [SODC_CANLF]	0.2157	2	2	3	7	1992000	629000	5633000000	0	0	2	1	1			5	1	1			0.1373	0.1373	0.0784	0		17.95	3.43	3.28			153	15.9	6.11
P50578	Aldo-keto reductase family 1 member A1 OS=Sus scrofa OX=9823 GN=AKR1A1 PE=1 SV=3 - [AK1A1_PIG]	0.1908	12	3	4	7	12870000	2067000	73050000	0	0	4	1	1			5	1	1			0.1908	0.0308	0.0308	0		15.34	2.46	2.81			325	36.6	6.99
P10097	Glyceraldehyde-3-phosphate dehydrogenase, cytosolic OS=Trypanosoma brucei brucei OX=5702 PE=1 SV=3 - [G3PC_TRYBB]	0.1299	13	0	3	7	9571000	8351000	395500000	0	0	3	1	1			5	1	1			0.1299	0.0453	0.0423	0	0	15.35	3.37	2.81			331	35.6	8.21
P24163	Glyceraldehyde-3-phosphate dehydrogenase (Fragment) OS=Klebsiella aerogenes OX=548 GN=gap PE=3 SV=1 - [G3P_KLEAE]	0.1395	13	1	3	7	8245000	8351000	205800000	0	0	3	1	2			4	1	2			0.1395	0.051	0.0884	0		12.54	3.37	6.13			294	31.4	6.7
P01782	Immunoglobulin heavy variable 3-9 OS=Homo sapiens OX=9606 GN=IGHV3-9 PE=1 SV=2 - [HV309_HUMAN]	0.1864	5	2	2	7	9284000	5056000	94600000	0	0	2	2	1			4	2	1			0.1864	0.1864	0.0932			9.87	5.95	3.27			118	12.9	7.08
Q28749	Fibronectin (Fragment) OS=Oryctolagus cuniculus OX=9986 GN=FN1 PE=2 SV=2 - [FINC_RABIT]	0.0202	7	1	5	7	3596000	0	2986000	0	0	4		2			5		2			0.0148	0	0.0107	0	0	13.7		6.02			2427	267.1	5.47
P21992	Flagellin FlaB3 OS=Treponema pallidum (strain Nichols) OX=243276 GN=flaB3 PE=1 SV=3 - [FLAB3_TREPA]	0.0456	6	1	1	7	0	0	0	7098000	0			1	1				1	6		0	0	0.0456	0.0456				2.52	19.49		285	31	5.22
P01024	Complement C3 OS=Homo sapiens OX=9606 GN=C3 PE=1 SV=2 - [CO3_HUMAN]	0.0229	1	2	3	7	33810000	213300	26200000	0	0	3	1	1			3	2	2			0.0229	0.0072	0.0072	0	0	9.24	5.2	6.23			1663	187	6.4
Q96P63	Serpin B12 OS=Homo sapiens OX=9606 GN=SERPINB12 PE=1 SV=1 - [SPB12_HUMAN]	0.0716	1	3	3	7	970800	1274000	3780000	0	0	2	2	1			3	3	1			0.0296	0.0296	0.042		0	8.26	7.78	3.11			405	46.2	5.53
F8JX40	Fluoroacetaldehyde dehydrogenase OS=Streptomyces cattleya (strain ATCC 35852 / DSM 46488 / JCM 4925 / NBRC 14057 / NRRL 8057) OX=1003195 GN=SCAT_0945 PE=1 SV=1 - [FLUDE_STREN]	0.0868	6	1	3	7	0	0	0	2198000	6775000				1	3				2	5	0	0	0	0.0197	0.0868				6.66	17.46	507	54.5	5.22
P09972	Fructose-bisphosphate aldolase C OS=Homo sapiens OX=9606 GN=ALDOC PE=1 SV=2 - [ALDOC_HUMAN]	0.1484	5	1	2	7	59920000	0	0	0	0	2					7					0.1484		0	0	0	30.75					364	39.4	6.87
A0A0B4J2H0	Immunoglobulin heavy variable 1-69D OS=Homo sapiens OX=9606 GN=IGHV1-69D PE=1 SV=1 - [HV69D_HUMAN]	0.094	5	1	1	7	6468000	6065000	26390000	0	0	1	1	1			2	4	1			0.094	0.094	0.094			6.02	11.5	2.33			117	12.7	8.47
O24386	Cysteine protease inhibitor 6 (Fragment) OS=Solanum tuberosum OX=4113 PE=2 SV=1 - [CPI6_SOLTU]	0.1429	4	1	3	7	1246000	1340000	0	0	0	2	3				3	4				0.0786	0.1429	0	0		8.34	9.24				140	15.7	9.01
P11974	Pyruvate kinase PKM OS=Oryctolagus cuniculus OX=9986 GN=PKM PE=1 SV=4 - [KPYM_RABIT]	0.1601	2	1	5	7	41070000	0	0	0	0	5					7					0.1601	0	0	0		28.97					531	58	7.71
A0JT07	Chaperonin GroEL 1 OS=Arthrobacter sp. (strain FB24) OX=290399 GN=groEL1 PE=3 SV=1 - [CH601_ARTS2]	0.1156	72	3	5	7	82400000	0	0	0	1363000	1				4	1				6	0.0165	0	0	0	0.0991	2.59				25.37	545	57	4.89
P05201	Aspartate aminotransferase, cytoplasmic OS=Mus musculus OX=10090 GN=Got1 PE=1 SV=3 - [AATC_MOUSE]	0.155	2	1	5	7	69660000	0	127900000	0	0	4		3			4		3			0.155	0	0.0751			13.22		8.85			413	46.2	7.14
P02774	Vitamin D-binding protein OS=Homo sapiens OX=9606 GN=GC PE=1 SV=2 - [VTDB_HUMAN]	0.0717	1	1	2	7	46280000	1051000	0	0	0	2	1				6	1				0.0717	0.0464	0	0		25.03	3.79				474	52.9	5.45
P30623	Transthyretin OS=Tiliqua rugosa OX=8527 GN=TTR PE=1 SV=1 - [TTHY_TILRU]	0.2267	1	1	2	7	13910000	11950000	0	0	0	2	2				4	3				0.2267	0.2267	0			14.41	9.33				150	16.3	5.27
O27179	Pyruvate carboxylase subunit B OS=Methanothermobacter thermautotrophicus (strain ATCC 29096 / DSM 1053 / JCM 10044 / NBRC 100330 / Delta H) OX=187420 GN=pycB PE=1 SV=1 - [PYCB_METTH]	0.0335	16	2	2	7	0	0	0	5347000	0				2					7		0	0	0	0.0335					19.87		568	63.9	4.74
P18525	Ig heavy chain V region 5-84 OS=Mus musculus OX=10090 PE=1 SV=1 - [HVM54_MOUSE]	0.1368	1	1	1	7	243200000	4848000	387400000	0	0	1	1	1			3	2	2			0.1368	0.1368	0.1368			13.45	8.96	7.62			117	12.9	8.88
O23791	Fruit bromelain OS=Ananas comosus OX=4615 PE=1 SV=1 - [BROM1_ANACO]	0.0399	1	1	1	7	124800	20110000	0	0	0	1	1				1	6				0.0399	0.0399	0		0	3.76	21.08				351	39	5.1
P21852	Periplasmic [NiFe] hydrogenase large subunit OS=Desulfovibrio vulgaris (strain DSM 19637 / Miyazaki F) OX=883 GN=hydB PE=1 SV=2 - [PHNL_DESVM]	0.0265	1	1	1	7	0	0	0	12090000	0				1					7		0	0	0	0.0265	0				26.09		567	62.6	8.06
P19543	Pyruvate-flavodoxin oxidoreductase OS=Enterobacter agglomerans OX=549 GN=nifJ PE=3 SV=3 - [NIFJ_ENTAG]	0.0119	1	1	1	7	0	0	0	19920000	0				1					7		0	0	0	0.0119	0				23.2		1173	128.2	6.21
A8ESU4	50S ribosomal protein L4 OS=Aliarcobacter butzleri (strain RM4018) OX=367737 GN=rplD PE=3 SV=1 - [RL4_ALIB4]	0.0837	1	4	4	7	0	0	0	0	17340000					4					7	0		0		0.0837					29.55	203	22.3	9.72
K4LAH1	Alkaline phosphatase L OS=Pseudomonas aeruginosa OX=287 GN=phoA2 PE=1 SV=2 - [PPBL_PSEAI]	0.2194	2	4	4	7	0	1039000	28580000	0	0		3	3				4	3				0.1582	0.1327				14	9.39			392	40.6	8.65
A0QSL8	DNA-directed RNA polymerase subunit alpha OS=Mycolicibacterium smegmatis (strain ATCC 700084 / mc(2)155) OX=246196 GN=rpoA PE=1 SV=1 - [RPOA_MYCS2]	0.1343	8	2	4	7	0	0	0	0	4965000					4					7			0		0.1343					24.17	350	37.9	4.77
A8ESV8	50S ribosomal protein L6 OS=Aliarcobacter butzleri (strain RM4018) OX=367737 GN=rplF PE=3 SV=1 - [RL6_ALIB4]	0.0843	1	1	1	7	0	0	0	0	20520000					1					7			0	0	0.0843					28.25	178	19.1	9.86
A8EVZ8	50S ribosomal protein L11 OS=Aliarcobacter butzleri (strain RM4018) OX=367737 GN=rplK PE=3 SV=1 - [RL11_ALIB4]	0.1489	1	1	1	7	0	0	0	0	71620000					1					7					0.1489					30.48	141	15.3	9.67
A0KIT3	Glycerol kinase OS=Aeromonas hydrophila subsp. hydrophila (strain ATCC 7966 / DSM 30187 / BCRC 13018 / CCUG 14551 / JCM 1027 / KCTC 2358 / NCIMB 9240 / NCTC 8049) OX=380703 GN=glpK PE=3 SV=1 - [GLPK_AERHH]	0.05	66	0	2	6	0	0	0	11140000	0				2					6			0		0.05	0				17.21		500	55.5	5.73
O61363	Hemocyanin G-type, units Oda to Odg OS=Enteroctopus dofleini OX=267067 GN=ODHCY PE=1 SV=1 - [HCYG_ENTDO]	0.0211	4	3	4	6	3749000	0	0	0	0	4					6					0.0211	0	0	0	0	15.56					2896	331.7	5.97
P07304	Tubulin alpha-1 chain OS=Stylonychia lemnae OX=5949 PE=3 SV=2 - [TBA1_STYLE]	0.0629	33	1	2	6	0	0	0	825000	1313000				1	1				3	3	0		0	0.0337	0.0292				9.85	9.62	445	49.1	5.01
P04080	Cystatin-B OS=Homo sapiens OX=9606 GN=CSTB PE=1 SV=2 - [CYTB_HUMAN]	0.2449	3	2	2	6	2572000	1919000	0	0	0	2	1				5	1				0.2449	0.1224	0	0		15.2	2.59				98	11.1	7.56
P15145	Aminopeptidase N OS=Sus scrofa OX=9823 GN=ANPEP PE=1 SV=4 - [AMPN_PIG]	0.0841	1	4	5	6	8529000	0	2017000	0	0	5		1			5		1			0.0841	0	0.0135	0		19.48		2.86			963	108.8	5.31
Q9TSX9	Peroxiredoxin-6 OS=Sus scrofa OX=9823 GN=PRDX6 PE=2 SV=3 - [PRDX6_PIG]	0.2098	10	2	4	6	31280000	94070	0	0	0	4	1				5	1				0.2098	0.0491	0	0		14.85	2.39				224	25	6.01
A4G9U8	50S ribosomal protein L1 OS=Herminiimonas arsenicoxydans OX=204773 GN=rplA PE=3 SV=1 - [RL1_HERAR]	0.1212	32	1	3	6	0	0	0	1584000	4537000				1	2				4	2		0	0	0.0693	0.1082				11.95	5.94	231	24.2	9.77
Q96HC4	PDZ and LIM domain protein 5 OS=Homo sapiens OX=9606 GN=PDLIM5 PE=1 SV=5 - [PDLI5_HUMAN]	0.0487	3	2	2	6	2271000	2382000	0	0	0	2	2				4	2				0.0487	0.0487	0	0		11.48	6.14				596	63.9	8.21
Q12SW1	Elongation factor Tu OS=Shewanella denitrificans (strain OS217 / ATCC BAA-1090 / DSM 15013) OX=318161 GN=tuf PE=3 SV=1 - [EFTU_SHEDO]	0.1497	26	0	5	6	0	0	0	6081000	502500				3	2				4	2	0		0	0.0584	0.0914				9.92	7.75	394	43.3	5.2
P09152	Respiratory nitrate reductase 1 alpha chain OS=Escherichia coli (strain K12) OX=83333 GN=narG PE=1 SV=4 - [NARG_ECOLI]	0.0233	5	2	2	6	1246000	138500	0	0	1088000	2	1			1	4	1			1	0.0233	0.0112	0	0	0.012	11.54	1.81			3.89	1247	140.4	6.51
P08009	Glutathione S-transferase Mu 7 OS=Rattus norvegicus OX=10116 GN=Gstm7 PE=1 SV=2 - [GSTM7_RAT]	0.1009	21	1	2	6	22960000	68070000	0	0	0	2	1				3	3				0.1009	0.0413	0			8.92	7.15				218	25.7	7.33
Q03LI0	Enolase OS=Streptococcus thermophilus (strain ATCC BAA-491 / LMD-9) OX=322159 GN=eno PE=3 SV=1 - [ENO_STRTD]	0.1935	11	3	5	6	3347000	0	19800000	0	0	4		2			4		2			0.1567		0.0876	0	0	12.13		7.35			434	46.9	4.83
Q02518	Ribulose bisphosphate carboxylase large chain OS=Synechococcus sp OX=1131 GN=cbbL PE=3 SV=1 - [RBL_SYNSP]	0.0612	16	1	2	6	5799000	0	15110000	639900	0	1		1	1		2		1	3		0.0401	0	0.0401	0.0211	0	7.59		3.17	8.88		474	52.8	6.54
O97763	NPC intracellular cholesterol transporter 2 OS=Sus scrofa OX=9823 GN=NPC2 PE=1 SV=1 - [NPC2_PIG]	0.5302	1	4	4	6	1519000	1127000	0	0	0	3	3				3	3				0.396	0.396	0			9.5	10.68				149	16.3	6.87
Q88DW6	Acetyl-coenzyme A synthetase 2 OS=Pseudomonas putida (strain ATCC 47054 / DSM 6125 / CFBP 8728 / NCIMB 11950 / KT2440) OX=160488 GN=acsA2 PE=3 SV=1 - [ACSA2_PSEPK]	0.0497	12	1	3	6	0	0	0	7809000	2418000				2	1				4	2	0		0	0.0388	0.0326				11.76	7.71	644	71.2	6.55
P61970	Nuclear transport factor 2 OS=Homo sapiens OX=9606 GN=NUTF2 PE=1 SV=1 - [NTF2_HUMAN]	0.2205	1	2	2	6	12550000	0	70800000	0	0	1		2			2		4			0.1102	0	0.2205		0	7.95		14.13			127	14.5	5.38
Q6EMK4	Vasorin OS=Homo sapiens OX=9606 GN=VASN PE=1 SV=1 - [VASN_HUMAN]	0.0862	1	3	3	6	1356000	0	56720000	0	0	2		2			2		4			0.0446		0.0654	0		6.94		15.98			673	71.7	7.39
Q0SQZ5	ATP synthase subunit beta OS=Clostridium perfringens (strain SM101 / Type A) OX=289380 GN=atpD PE=3 SV=1 - [ATPB_CLOPS]	0.0688	11	1	2	6	0	0	0	4218000	0				2					6		0	0	0	0.0688					20.41		465	50.8	5.07
P16851	Alpha-amylase/trypsin inhibitor CM2 OS=Triticum aestivum OX=4565 PE=1 SV=2 - [IAAC2_WHEAT]	0.2828	2	3	3	6	19110000	122500	19260000	0	0	1	1	2			2	1	3			0.0897	0.1793	0.1034			6.55	3.71	10.02			145	15.4	7.23
A3MA34	6,7-dimethyl-8-ribityllumazine synthase OS=Acinetobacter baumannii (strain ATCC 17978 / CIP 53.77 / LMG 1025 / NCDC KC755 / 5377) OX=400667 GN=ribH PE=3 SV=2 - [RISB_ACIBT]	0.25	2	4	4	6	393700	0	41190000	0	0	1		3			2		4			0.1218	0	0.2436	0		6.28		12.5			156	16.5	6.38
P01825	Immunoglobulin heavy variable 4-59 OS=Homo sapiens OX=9606 GN=IGHV4-59 PE=1 SV=2 - [HV459_HUMAN]	0.1379	9	1	1	6	0	3868000	0	0	0		1					6				0	0.1379	0				17.96				116	12.9	9.29
A0A0S2SZX3	Capsid protein OS=Tomato brown rugose fruit virus (isolate TOBRFV/Tomato/Jordan/Tom1-Jo/2015) OX=2654645 GN=CP PE=3 SV=1 - [CAPSD_TBRFV]	0.2013	6	2	2	6	931800	0	82490000	0	0	1		2			2		4			0.1258	0	0.2013	0		9.36		14.47			159	17.5	5.19
P27797	Calreticulin OS=Homo sapiens OX=9606 GN=CALR PE=1 SV=1 - [CALR_HUMAN]	0.1918	4	1	4	6	5345000	0	0	0	0	4					6					0.1918	0	0			25.11					417	48.1	4.44
Q76KF9	Enolase OS=Penicillium chrysogenum OX=5076 GN=enoA PE=2 SV=1 - [ENO_PENCH]	0.1256	60	2	3	6	4425000	0	0	1597000	0	1			3		1			5		0.0342	0	0	0.1256	0	3.9			18.96		438	47.2	5.27
A1R3H9	Chaperonin GroEL 1 OS=Paenarthrobacter aurescens (strain TC1) OX=290340 GN=groEL1 PE=3 SV=1 - [CH601_PAEAT]	0.0906	73	2	4	6	82400000	0	0	0	1457000	1				3	1				5	0.0166	0	0	0	0.0739	2.59				21	541	56.6	4.89
P15924	Desmoplakin OS=Homo sapiens OX=9606 GN=DSP PE=1 SV=3 - [DESP_HUMAN]	0.0188	2	4	4	6	0	0	0	6625000	0				4					6		0	0	0	0.0188	0				15.93		2871	331.6	6.81
A5FHP3	Malate dehydrogenase OS=Flavobacterium johnsoniae (strain ATCC 17061 / DSM 2064 / JCM 8514 / NBRC 14942 / NCIMB 11054 / UW101) OX=376686 GN=mdh PE=3 SV=1 - [MDH_FLAJ1]	0.0386	4	1	1	6	2962000	45070	0	0	0	1	1				5	1				0.0386	0.0386	0	0		13.4	2.32				311	32.5	5.35
P10246	Troponin C, skeletal muscle OS=Meleagris gallopavo OX=9103 GN=TNNC2 PE=1 SV=2 - [TNNC2_MELGA]	0.1235	2	1	1	6	1156000	0	0	0	0	1					6					0.1235		0	0		23.6					162	18.3	4.2
P55792	4-hydroxybutyryl-CoA dehydratase/vinylacetyl-CoA-Delta-isomerase OS=Clostridium aminobutyricum OX=33953 GN=abfD PE=1 SV=3 - [HDVD_CLOAM]	0.0735	1	2	2	6	0	0	0	14920000	0				2					6		0	0	0	0.0735					19.74		490	54.4	6.14
A0A0C4DH31	Immunoglobulin heavy variable 1-18 OS=Homo sapiens OX=9606 GN=IGHV1-18 PE=3 SV=1 - [HV118_HUMAN]	0.094	2	1	1	6	1061000	7216000	0	0	0	1	1				2	4				0.094	0.094	0		0	6.08	10.44				117	12.8	8.84
P85098	Respiratory nitrate reductase beta chain (Fragment) OS=Bradyrhizobium sp OX=376 GN=narH PE=1 SV=1 - [NARH_BRASZ]	0.0602	2	1	1	6	0	0	0	2026000	1201000				1	1				4	2	0	0	0	0.0602	0.0602				13.39	8.13	266	29.4	4.73
P08436	Histone H4 OS=Volvox carteri OX=3067 GN=H4-II PE=3 SV=2 - [H4_VOLCA]	0.2136	38	2	2	6	0	0	0	138900000	0				2					6					0.2136					15.94		103	11.5	11.47
A0A0C4DH24	Immunoglobulin kappa variable 6-21 OS=Homo sapiens OX=9606 GN=IGKV6-21 PE=3 SV=1 - [KV621_HUMAN]	0.2895	1	1	2	6	5779000	1576000	0	0	0	1	2				4	2				0.1053	0.2895	0			8.56	4.35				114	12.4	7.28
P35823	S-layer protein OS=Aeromonas salmonicida OX=645 GN=vapA PE=1 SV=1 - [SLAP_AERSA]	0.0259	1	1	1	6	3898000	0	18520000	0	0	1		1			4		2			0.0259	0	0.0259		0	11.25		6.29			502	52.8	5.41
Q59906	Glyceraldehyde-3-phosphate dehydrogenase OS=Streptococcus dysgalactiae subsp. equisimilis OX=119602 GN=gap PE=1 SV=2 - [G3P_STREQ]	0.0327	1	1	1	6	2863000	1947000	0	0	0	1	1				2	4				0.0327	0.0327	0		0	5.8	12.07				336	35.8	5.58
P06702	Protein S100-A9 OS=Homo sapiens OX=9606 GN=S100A9 PE=1 SV=1 - [S10A9_HUMAN]	0.1316	1	1	1	6	1510000	0	0	40380000	0	1			1		1			5		0.1316		0	0.1316		2.85			16.65		114	13.2	6.13
P24040	Nitrite reductase OS=Pseudomonas stutzeri OX=316 GN=nirS PE=1 SV=1 - [NIRS_PSEST]	0.0214	1	1	1	6	0	0	0	9210000	0				1					6		0	0	0	0.0214	0				17.77		560	62	7.05
O76156	Sulfate adenylyltransferase OS=Entamoeba histolytica OX=5759 PE=3 SV=1 - [SAT_ENTHI]	0.0851	1	1	2	6	0	0	0	21900000	0				2					6				0	0.0851					21.61		423	47.9	9.07
A8EVZ3	DNA-directed RNA polymerase subunit beta' OS=Aliarcobacter butzleri (strain RM4018) OX=367737 GN=rpoC PE=3 SV=1 - [RPOC_ALIB4]	0.0331	11	3	4	6	0	0	0	0	1770000					4					6	0	0	0	0	0.0331					20.29	1511	168	7.14
P23035	Alpha-1-antiproteinase F OS=Oryctolagus cuniculus OX=9986 PE=1 SV=1 - [A1AF_RABIT]	0.0896	1	3	3	6	0	355200	1671000	0	0		2	2				4	2				0.0605	0.063		0		12.76	6.18			413	45.8	6.27
A1TW81	Succinate--CoA ligase [ADP-forming] subunit beta OS=Acidovorax citrulli (strain AAC00-1) OX=397945 GN=sucC PE=3 SV=1 - [SUCC_ACIAC]	0.0674	7	2	2	6	0	0	0	0	2111000					2					6		0	0	0	0.0674					21.54	386	41	5.35
A8EWT6	Chaperone protein DnaK OS=Aliarcobacter butzleri (strain RM4018) OX=367737 GN=dnaK PE=3 SV=1 - [DNAK_ALIB4]	0.0255	1	2	2	6	0	0	0	0	4100000					2					6		0	0	0	0.0255					23.07	628	67.5	4.94
A1KPE2	50S ribosomal protein L17 OS=Mycobacterium bovis (strain BCG / Pasteur 1173P2) OX=410289 GN=rplQ PE=3 SV=1 - [RL17_MYCBP]	0.2	8	3	3	6	0	0	0	0	1306000					3					6			0		0.2					22.76	180	19.5	9.52
A8EW72	30S ribosomal protein S16 OS=Aliarcobacter butzleri (strain RM4018) OX=367737 GN=rpsP PE=3 SV=1 - [RS16_ALIB4]	0.5067	1	3	3	6	0	0	0	0	2249000					3					6				0	0.5067					24.31	75	8.9	10.24
P28799	Progranulin OS=Homo sapiens OX=9606 GN=GRN PE=1 SV=2 - [GRN_HUMAN]	0.0843	1	2	2	5	1090000	0	0	0	0	2					5					0.0843	0	0		0	14.42					593	63.5	6.83
Q2KPA4	Hemoglobin subunit beta OS=Scalopus aquaticus OX=71119 GN=HBB PE=2 SV=3 - [HBB_SCAAQ]	0.1565	91	1	2	5	1866000000	0	0	0	0	2					5					0.1565	0	0		0	12.35					147	16.2	8.76
P10289	Gastrotropin OS=Sus scrofa OX=9823 GN=FABP6 PE=1 SV=3 - [FABP6_PIG]	0.3125	1	4	4	5	179500000	0	0	0	0	4					5					0.3125	0	0			18.7					128	14.2	7.42
P29501	Tubulin beta-2 chain (Fragment) OS=Pisum sativum OX=3888 GN=TUBB2 PE=2 SV=1 - [TBB2_PEA]	0.1119	80	0	4	5	0	0	0	1210000	686700				3	1				4	1	0	0	0	0.0895	0.0224				11.67	3.05	447	50.4	4.83
P00435	Glutathione peroxidase 1 OS=Bos taurus OX=9913 GN=GPX1 PE=1 SV=3 - [GPX1_BOVIN]	0.3268	7	2	3	5	5845000	0	0	0	0	3					5					0.3268	0	0			15.76					205	22.6	7.18
A4JPD1	Chaperonin GroEL 2 OS=Burkholderia vietnamiensis (strain G4 / LMG 22486) OX=269482 GN=groEL2 PE=3 SV=1 - [CH602_BURVG]	0.0778	78	0	3	5	48810000	0	62500000	10220000	1396000	2		1	1	1	2		1	1	1	0.0481	0	0.0315	0.0296	0.0315	6.12		3.58	2.32	3.34	540	56.8	5.22
Q92484	Acid sphingomyelinase-like phosphodiesterase 3a OS=Homo sapiens OX=9606 GN=SMPDL3A PE=1 SV=2 - [ASM3A_HUMAN]	0.0861	1	2	2	5	3437000	146200	0	0	0	2	1				4	1				0.0861	0.0375	0	0		13.83	4.45				453	51.2	6.33
P07998	Ribonuclease pancreatic OS=Homo sapiens OX=9606 GN=RNASE1 PE=1 SV=4 - [RNAS1_HUMAN]	0.2821	9	2	2	5	2221000	335400	0	0	0	2	1				4	1				0.2821	0.1346	0	0	0	21.7	4.35				156	17.6	8.79
Q2KAR0	Chaperonin GroEL 3 OS=Rhizobium etli (strain CFN 42 / ATCC 51251) OX=347834 GN=groEL3 PE=3 SV=1 - [CH603_RHIEC]	0.0717	69	0	3	5	15230000	0	62500000	811600	1562000	1		1	1	2	1		1	1	2	0.0313	0	0.0313	0.0165	0.0551	3.53		3.58	2.21	6.48	544	57.5	5.38
Q0ABH7	Elongation factor Tu OS=Alkalilimnicola ehrlichii (strain ATCC BAA-1101 / DSM 17681 / MLHE-1) OX=187272 GN=tuf2 PE=3 SV=1 - [EFTU_ALKEH]	0.1035	21	0	4	5	0	0	0	4865000	847900				3	1				4	1	0	0	0	0.0606	0.0429				10.29	3.68	396	43.2	5
A1UWN5	Acetyl-coenzyme A synthetase OS=Burkholderia mallei (strain SAVP1) OX=320388 GN=acsA PE=3 SV=1 - [ACSA_BURMS]	0.0394	12	1	2	5	0	0	0	2221000	2619000				1	2				2	3			0	0.0167	0.0394				6.25	7.65	660	72.2	6.4
C4Z5P8	Uronate isomerase OS=Lachnospira eligens (strain ATCC 27750 / DSM 3376 / VPI C15-48 / C15-B4) OX=515620 GN=uxaC PE=3 SV=1 - [UXAC_LACE2]	0.0491	1	2	2	5	2312000	0	0	0	0	2	1				4	1				0.0491	0.0256	0		0	10.8	2.55				468	53.9	5.47
P0AGD3	Superoxide dismutase [Fe] OS=Escherichia coli (strain K12) OX=83333 GN=sodB PE=1 SV=2 - [SODF_ECOLI]	0.2487	2	2	2	5	21370000	1342000	381500000	0	0	2	1	1			3	1	1			0.2487	0.0725	0.0725			9.03	2.69	3.18			193	21.3	5.95
Q2KJF1	Alpha-1B-glycoprotein OS=Bos taurus OX=9913 GN=A1BG PE=1 SV=1 - [A1BG_BOVIN]	0.0775	1	2	2	5	3400000	0	12740000	0	0	2		1			3		2			0.0775		0.0298	0		10.59		6.9			503	53.5	5.43
Q05744	Cathepsin D OS=Gallus gallus OX=9031 GN=CTSD PE=1 SV=1 - [CATD_CHICK]	0.1106	1	2	2	5	2394000	986800	0	0	0	2	2				3	2				0.1106	0.1106	0	0	0	10.52	8.87				398	43.3	6.32
O77834	Peroxiredoxin-6 OS=Bos taurus OX=9913 GN=PRDX6 PE=1 SV=3 - [PRDX6_BOVIN]	0.2098	10	1	3	5	34000000	94070	0	0	0	3	1				4	1				0.2098	0.0491	0	0		12.8	2.39				224	25.1	6.38
O43790	Keratin, type II cuticular Hb6 OS=Homo sapiens OX=9606 GN=KRT86 PE=1 SV=1 - [KRT86_HUMAN]	0.0844	10	1	3	5	0	0	0	3209000	0				3					5		0	0	0	0.0844					17.14		486	53.5	5.66
O46427	Pro-cathepsin H OS=Sus scrofa OX=9823 GN=CTSH PE=1 SV=1 - [CATH_PIG]	0.1851	2	2	3	5	2325000	1010000	0	0	0	1	3				2	3				0.1015	0.1851	0			9.26	8.52				335	37.4	7.81
Q2KIT0	Protein HP-20 homolog OS=Bos taurus OX=9913 PE=2 SV=1 - [HP20_BOVIN]	0.1832	1	2	2	5	11420000	365800	277900000	0	0	1	1	1			2	1	2			0.1204	0.0628	0.1204	0	0	8.52	2.51	6.7			191	20.6	8.59
B3R7S9	30S ribosomal protein S10 OS=Cupriavidus taiwanensis (strain DSM 17343 / BCRC 17206 / CCUG 44338 / CIP 107171 / LMG 19424 / R1) OX=977880 GN=rpsJ PE=3 SV=1 - [RS10_CUPTR]	0.1373	9	1	1	5	0	0	0	5053000	0				1					5					0.1373	0				16.45		102	11.7	9.69
P80276	Aldo-keto reductase family 1 member B1 OS=Sus scrofa OX=9823 GN=AKR1B1 PE=1 SV=2 - [ALDR_PIG]	0.0886	6	1	2	5	11830000	0	152500000	0	0	2		1			4		1			0.0886	0	0.0316			11.03		2.9			316	35.8	6.14
B1W3Z5	50S ribosomal protein L5 OS=Streptomyces griseus subsp. griseus (strain JCM 4626 / NBRC 13350) OX=455632 GN=rplE PE=3 SV=1 - [RL5_STRGG]	0.0649	5	1	1	5	0	0	0	0	3749000					1					5			0		0.0649					15.67	185	20.9	9.42
P56734	Avidin-related protein 4/5 OS=Gallus gallus OX=9031 GN=AVR5 PE=1 SV=1 - [AVR4_CHICK]	0.1267	1	2	2	5	8013000	5108000	0	0	0	1	2				1	4				0.0733	0.1267	0			3.14	8.62				150	16.6	9.29
Q01995	Transgelin OS=Homo sapiens OX=9606 GN=TAGLN PE=1 SV=4 - [TAGL_HUMAN]	0.2786	3	1	4	5	42330000	0	0	0	0	4					5					0.2786		0		0	18.03					201	22.6	8.84
A1TLL1	30S ribosomal protein S15 OS=Acidovorax citrulli (strain AAC00-1) OX=397945 GN=rpsO PE=3 SV=1 - [RS15_ACIAC]	0.2045	3	1	1	5	0	0	0	9287000	0				1					5		0		0	0.2045	0				21.2		88	9.9	10.56
P12615	12S seed storage globulin 1 OS=Avena sativa OX=4498 PE=2 SV=1 - [SSG1_AVESA]	0.056	4	2	2	5	0	0	0	33000000	0				2					5		0	0		0.056	0				18.38		518	58.5	8.53
P13635	Ceruloplasmin OS=Rattus norvegicus OX=10116 GN=Cp PE=1 SV=3 - [CERU_RAT]	0.0236	2	1	2	5	29630000	0	0	0	0	2					5					0.0236	0	0	0		15.97					1059	120.8	5.58
O61235	Catalase-2 OS=Caenorhabditis elegans OX=6239 GN=ctl-1 PE=1 SV=3 - [CATA2_CAEEL]	0.0785	2	1	3	5	157700000	429400	0	0	0	3	1				4	1				0.0785	0.0302	0	0	0	9.01	2.92				497	57.3	6.93
P21762	Alkyl hydroperoxide reductase C OS=Helicobacter pylori (strain ATCC 700392 / 26695) OX=85962 GN=ahpC PE=1 SV=3 - [AHPC_HELPY]	0.0556	2	1	1	5	9335000	0	267500000	0	0	1		1			2		3			0.0556	0	0.0556		0	4.83		8.69			198	22.2	6.3
A0A0A0MT36	Immunoglobulin kappa variable 6D-21 OS=Homo sapiens OX=9606 GN=IGKV6D-21 PE=3 SV=1 - [KVD21_HUMAN]	0.2895	2	1	2	5	1415000	3588000	0	0	0	1	2				1	4				0.1053	0.2895	0			2.1	8.59				114	12.3	7.28
P85868	C-phycocyanin alpha subunit (Fragment) OS=Aphanizomenon flos-aquae OX=1176 GN=cpcA PE=1 SV=1 - [PHCA_APHFL]	0.1204	2	1	1	5	0	0	0	2683000	0				1					5					0.1204					16.51		108	11.5	9.04
A2Q0Z0	Elongation factor 1-alpha 1 OS=Equus caballus OX=9796 GN=EEF1A1 PE=2 SV=1 - [EF1A1_HORSE]	0.0758	76	2	2	5	0	0	0	17490000	4266000				2	1				4	1	0		0	0.0758	0.0238				13.96	3.58	462	50.1	9.01
P80026	Parvalbumin, muscle OS=Gallus gallus OX=9031 PE=1 SV=1 - [PRVM_CHICK]	0.1193	1	1	1	5	4207000	631000	90830000	0	0	1	1	1			3	1	1			0.1193	0.1193	0.1193	0	0	9.96	3.12	2.75			109	11.9	5.07
P07038	Plasma membrane ATPase OS=Neurospora crassa (strain ATCC 24698 / 74-OR23-1A / CBS 708.71 / DSM 1257 / FGSC 987) OX=367110 GN=pma-1 PE=1 SV=1 - [PMA1_NEUCR]	0.0217	1	1	2	5	0	0	0	3756000	0				2					5		0		0	0.0217	0				15.63		920	99.8	5.16
Q12GX0	50S ribosomal protein L4 OS=Polaromonas sp. (strain JS666 / ATCC BAA-500) OX=296591 GN=rplD PE=3 SV=1 - [RL4_POLSJ]	0.1214	3	2	2	5	0	0	0	1242000	507400				1	1				4	1		0	0	0.0631	0.0583				10.93	3.16	206	23	9.83
P02938	Major outer membrane lipoprotein Lpp OS=Serratia marcescens OX=615 GN=lpp PE=3 SV=1 - [LPP_SERMA]	0.3117	9	2	2	5	0	549000	0	2528000	0		1		2			1		4			0.1558	0	0.3117	0		2.38		11		77	8.2	8.84
Q2YC27	Phosphoglycerate kinase OS=Nitrosospira multiformis (strain ATCC 25196 / NCIMB 11849 / C 71) OX=323848 GN=pgk PE=3 SV=1 - [PGK_NITMU]	0.1089	2	2	2	5	0	0	0	3803000	963900				1	2				3	2	0	0	0	0.0582	0.1089				10.01	7.11	395	42.2	5.31
P52965	Putative pyruvate-flavodoxin oxidoreductase OS=Synechocystis sp. (strain PCC 6803 / Kazusa) OX=1111708 GN=nifJ PE=3 SV=1 - [NIFJ_SYNY3]	0.0133	1	1	1	5	0	0	0	50940000	0				1					5		0	0	0	0.0133	0				17.54		1199	131.4	5.69
Q70AC7	Methylmalonyl-CoA carboxyltransferase 5S subunit OS=Propionibacterium freudenreichii subsp. shermanii OX=1752 PE=1 SV=1 - [5S_PROFR]	0.0178	1	1	1	5	0	0	0	30210000	0				1					5		0		0	0.0178	0				11.51		505	55.6	5.76
Q6LLG6	ATP synthase subunit alpha 1 OS=Photobacterium profundum (strain SS9) OX=298386 GN=atpA1 PE=3 SV=1 - [ATPA1_PHOPR]	0.0253	1	1	1	5	0	0	0	5145000	2411000				1	1				3	2	0		0	0.0253	0.0253				7.39	6.8	513	55.4	5.29
A8EW87	30S ribosomal protein S7 OS=Aliarcobacter butzleri (strain RM4018) OX=367737 GN=rpsG PE=3 SV=1 - [RS7_ALIB4]	0.2968	60	3	3	5	0	0	0	0	2030000					3					5	0		0	0	0.2968					16.4	155	17.9	10.23
A1WK52	50S ribosomal protein L1 OS=Verminephrobacter eiseniae (strain EF01-2) OX=391735 GN=rplA PE=3 SV=1 - [RL1_VEREI]	0.1385	1	2	2	5	0	0	0	0	4826000					2					5	0	0	0	0	0.1385					16.24	231	24	9.88
B1MIX5	Chaperone protein DnaK OS=Mycobacteroides abscessus (strain ATCC 19977 / DSM 44196 / CIP 104536 / JCM 13569 / NCTC 13031 / TMC 1543) OX=561007 GN=dnaK PE=3 SV=1 - [DNAK_MYCA9]	0.0887	14	3	3	5	0	0	0	0	3719000					3					5	0	0	0		0.0887					18.83	620	66.4	4.87
A0QJ27	Elongation factor Ts OS=Mycobacterium avium (strain 104) OX=243243 GN=tsf PE=3 SV=1 - [EFTS_MYCA1]	0.1236	2	2	2	5	0	0	0	0	1779000					2					5	0	0	0		0.1236					20.46	275	29.1	5.3
P0A300	ATP synthase subunit beta OS=Streptomyces coelicolor (strain ATCC BAA-471 / A3(2) / M145) OX=100226 GN=atpD PE=3 SV=2 - [ATPB_STRCO]	0.0816	31	2	3	5	0	0	0	0	9699000					3					5	0	0	0	0	0.0816					18.7	478	52.1	4.89
A8ES83	30S ribosomal protein S2 OS=Aliarcobacter butzleri (strain RM4018) OX=367737 GN=rpsB PE=3 SV=1 - [RS2_ALIB4]	0.1736	10	4	4	5	0	0	0	0	2836000					4					5		0	0	0	0.1736					15.29	265	30	6.28
A1T4L4	30S ribosomal protein S7 OS=Mycolicibacterium vanbaalenii (strain DSM 7251 / JCM 13017 / BCRC 16820 / KCTC 9966 / NRRL B-24157 / PYR-1) OX=350058 GN=rpsG PE=3 SV=1 - [RS7_MYCVP]	0.3013	16	3	3	5	0	0	0	0	8025000					3					5		0			0.3013					18.49	156	17.5	10.42
P15941	Mucin-1 OS=Homo sapiens OX=9606 GN=MUC1 PE=1 SV=3 - [MUC1_HUMAN]	0.0088	1	1	1	5	0	603200	31500000	0	0		1	1				2	3			0	0.0088	0.0088				6.49	10.65			1255	122	7.47
B4U6S1	ATP-dependent Clp protease ATP-binding subunit ClpX OS=Hydrogenobaculum sp. (strain Y04AAS1) OX=380749 GN=clpX PE=3 SV=1 - [CLPX_HYDS0]	0.0326	250	1	1	4	0	0	0	2862000	2510000				1	1				1	3		0		0.0326	0.0326				2.81	11.01	399	44.4	7.34
Q6P1J6	Phospholipase B1, membrane-associated OS=Homo sapiens OX=9606 GN=PLB1 PE=1 SV=3 - [PLB1_HUMAN]	0.0549	1	3	3	4	874800	0	0	0	0	3					4					0.0549	0	0	0	0	11.79					1458	163	5.88
Q9UDX4	SEC14-like protein 3 OS=Homo sapiens OX=9606 GN=SEC14L3 PE=1 SV=1 - [S14L3_HUMAN]	0.14	5	3	3	4	10960000	0	0	0	0	3					4					0.14	0	0	0	0	13.26					400	46	6.11
P52758	2-iminobutanoate/2-iminopropanoate deaminase OS=Homo sapiens OX=9606 GN=RIDA PE=1 SV=1 - [RIDA_HUMAN]	0.1533	5	2	2	4	119300000	0	0	0	0	2					4					0.1533	0	0			11.78					137	14.5	8.68
Q29290	Cystatin-B OS=Sus scrofa OX=9823 GN=CSTB PE=1 SV=1 - [CYTB_PIG]	0.4898	1	3	3	4	7720000	0	0	0	0	3					4					0.4898	0	0			12.71					98	11.1	6.29
P20305	Gelsolin (Fragment) OS=Sus scrofa OX=9823 GN=GSN PE=1 SV=1 - [GELS_PIG]	0.1036	6	4	4	4	15270000	0	0	0	0	4					4					0.1036	0	0	0	0	16.57					772	84.7	6.32
A7YY28	Putative protein-lysine deacylase ABHD14B OS=Bos taurus OX=9913 GN=ABHD14B PE=2 SV=1 - [ABHEB_BOVIN]	0.2143	5	3	3	4	14800000	0	0	0	0	3					4					0.2143	0	0	0		12.29					210	22.4	6.52
O13153	Avidin-related protein 1 OS=Gallus gallus OX=9031 GN=AVR1 PE=2 SV=2 - [AVR1_CHICK]	0.1467	1	2	3	4	1856000	0	0	0	0	3					4					0.1467	0	0			11.67					150	16.5	7.34
Q3ZCF5	Ornithine aminotransferase, mitochondrial OS=Bos taurus OX=9913 GN=OAT PE=2 SV=1 - [OAT_BOVIN]	0.1572	4	4	4	4	13550000	0	0	0	0	4					4					0.1572		0		0	14.51					439	48	6.54
A1T577	Chaperonin GroEL 1 OS=Mycolicibacterium vanbaalenii (strain DSM 7251 / JCM 13017 / BCRC 16820 / KCTC 9966 / NRRL B-24157 / PYR-1) OX=350058 GN=groEL1 PE=3 SV=1 - [CH601_MYCVP]	0.0551	66	1	2	4	82400000	0	0	0	2277000	1				1	1				3	0.0165	0	0	0	0.0386	2.59				10.94	544	56.5	4.96
Q29593	Transaldolase OS=Sus scrofa OX=9823 GN=TALDO1 PE=2 SV=2 - [TALDO_PIG]	0.1335	3	3	3	4	18220000	0	0	0	0	3					4					0.1335		0	0		13.02					337	37.4	6.71
Q03QA4	S-adenosylmethionine synthase OS=Levilactobacillus brevis (strain ATCC 367 / BCRC 12310 / CIP 105137 / JCM 1170 / LMG 11437 / NCIMB 947 / NCTC 947) OX=387344 GN=metK PE=3 SV=1 - [METK_LEVBA]	0.0658	62	1	2	4	0	0	0	0	1121000					2					4			0	0	0.0658					12.99	395	42.9	4.86
O75223	Gamma-glutamylcyclotransferase OS=Homo sapiens OX=9606 GN=GGCT PE=1 SV=1 - [GGCT_HUMAN]	0.266	1	3	3	4	772800	1434000	0	0	0	3	1				3	1				0.266	0.0585	0			9.39	2.47				188	21	5.14
A9KBF9	ATP synthase subunit alpha OS=Coxiella burnetii (strain Dugway 5J108-111) OX=434922 GN=atpA PE=3 SV=1 - [ATPA_COXBN]	0.0485	57	0	2	4	0	0	0	31110000	567500				1	1				3	1	0	0	0	0.0252	0.0233				9.46	3.29	515	56.8	6.1
P00880	Ribulose bisphosphate carboxylase large chain OS=Synechococcus sp. (strain ATCC 27144 / PCC 6301 / SAUG 1402/1) OX=269084 GN=cbbL PE=1 SV=2 - [RBL_SYNP6]	0.0614	57	1	2	4	5799000	0	15110000	433000	0	1		1	1		2		1	1		0.0403	0	0.0403	0.0212	0	7.59		3.17	2.71		472	52.4	6.62
P02128	Hemoglobin subunit epsilon OS=Gallus gallus OX=9031 GN=HBE PE=1 SV=2 - [HBE_CHICK]	0.2177	40	1	2	4	5883000	2561000	0	0	0	2	1				3	1				0.2177	0.068	0	0		8.48	2.42				147	16.6	8.91
P13540	Myosin-7 OS=Mesocricetus auratus OX=10036 GN=MYH7 PE=2 SV=2 - [MYH7_MESAU]	0.0067	40	1	1	4	0	0	0	18910000	0				1					4		0	0	0	0.0067	0				13.06		1934	222.8	5.73
Q92055	L-lactate dehydrogenase A chain OS=Fundulus heteroclitus OX=8078 GN=ldha PE=2 SV=3 - [LDHA_FUNHE]	0.0843	22	1	2	4	2474000	0	2973000	0	0	2		1			3		1			0.0843	0	0.0422			11.81		3.29			332	36.3	7.2
Q9N2N6	Tubulin beta chain OS=Euplotes focardii OX=36767 PE=3 SV=1 - [TBB_EUPFO]	0.1126	16	0	3	4	0	0	0	589600	686700				1	2				2	2	0	0	0	0.0315	0.0811				5.03	5.78	444	49.8	4.97
C0HJG9	Annexin A2 (Fragment) OS=Mesocricetus auratus OX=10036 PE=1 SV=1 - [ANXA2_MESAU]	0.0503	9	1	1	4	0	0	0	2594000	0				1					4		0		0	0.0503	0				11.88		199	22.4	4.93
A1TJT2	50S ribosomal protein L6 OS=Acidovorax citrulli (strain AAC00-1) OX=397945 GN=rplF PE=3 SV=1 - [RL6_ACIAC]	0.0508	8	1	1	4	0	0	0	1708000	1229000				1	1				2	2		0	0	0.0508	0.0508				4.39	5.49	177	18.9	9.83
K9IMD0	Lactotransferrin OS=Desmodus rotundus OX=9430 GN=LTF PE=1 SV=1 - [TRLF_DESRO]	0.0367	6	1	3	4	4291000	0	25520000	0	0	2		1			3		1			0.0184	0	0.0184	0	0	7.9		3.22			708	76.8	8.1
P35745	Acylphosphatase-2 OS=Rattus norvegicus OX=10116 GN=Acyp2 PE=1 SV=2 - [ACYP2_RAT]	0.134	6	1	1	4	3525000	7644000	0	0	0	1	1				2	2				0.134	0.134	0		0	7.67	6.63				97	10.9	9.26
P55290	Cadherin-13 OS=Homo sapiens OX=9606 GN=CDH13 PE=1 SV=1 - [CAD13_HUMAN]	0.0168	4	1	1	4	4337000	900800	0	0	0	1	1				2	2				0.0168	0.0168	0	0	0	6.36	5.99				713	78.2	4.98
A1ALW6	30S ribosomal protein S4 OS=Pelobacter propionicus (strain DSM 2379 / NBRC 103807 / OttBd1) OX=338966 GN=rpsD PE=3 SV=1 - [RS4_PELPD]	0.0625	4	1	1	4	0	0	0	1144000	0				1					4					0.0625	0				13.61		208	24	9.92
P46713	Glyceraldehyde-3-phosphate dehydrogenase OS=Mycobacterium leprae (strain TN) OX=272631 GN=gapA PE=3 SV=1 - [G3P_MYCLE]	0.0708	4	1	2	4	0	0	0	0	6816000					2					4	0	0	0		0.0708					14.38	339	36.1	6
O64392	Wheatwin-1 OS=Triticum aestivum OX=4565 GN=PR4A PE=1 SV=1 - [WHW1_WHEAT]	0.4247	1	2	3	4	4365000	0	34970000	0	0	2		2			2		2			0.274	0	0.2603			5.79		6.07			146	15.6	7.64
Q128E4	Enolase OS=Polaromonas sp. (strain JS666 / ATCC BAA-500) OX=296591 GN=eno PE=3 SV=1 - [ENO_POLSJ]	0.0937	32	2	3	4	511500	0	0	0	1509000	2				2	2				2	0.0515		0	0	0.0703	5				6.36	427	45.6	4.96
Q47SV1	Enolase OS=Thermobifida fusca (strain YX) OX=269800 GN=eno PE=3 SV=1 - [ENO_THEFY]	0.1148	58	2	3	4	4425000	0	39030000	1606000	2029000	1		1	1	1	1		1	1	1	0.0351	0	0.0515	0.0351	0.0281	3.9		3.65	3.31	2.83	427	45.3	4.58
Q16651	Prostasin OS=Homo sapiens OX=9606 GN=PRSS8 PE=1 SV=1 - [PRSS8_HUMAN]	0.0962	1	2	2	4	997000	2625000	31250000	0	0	1	1	2			1	1	2			0.0554	0.0554	0.0962			3.08	3.17	6.78			343	36.4	5.85
P01624	Immunoglobulin kappa variable 3-15 OS=Homo sapiens OX=9606 GN=IGKV3-15 PE=1 SV=2 - [KV315_HUMAN]	0.0783	3	1	1	4	2477000	50020000	0	0	0	1	1				2	2				0.0783	0.0783	0			4.87	5.15				115	12.5	5.19
P80892	Thioredoxin reductase (Fragment) OS=Aliivibrio fischeri OX=668 GN=trxB PE=1 SV=1 - [TRXB_ALIFS]	0.4222	3	1	1	4	657700	0	58940000	0	1966000	1		1		1	1		2		1	0.4222		0.4222		0.4222	3.54		6.8		4.02	45	4.7	9.99
Q9ZAA1	Acetaldehyde dehydrogenase OS=Pseudomonas aeruginosa OX=287 GN=exaC PE=1 SV=1 - [ACLDH_PSEAI]	0.0632	3	1	2	4	0	0	0	2198000	395300				1	2				2	2	0	0	0	0.0198	0.0632				6.66	5.45	506	54.8	5.53
P04421	Lysozyme C OS=Bos taurus OX=9913 GN=LYZ1 PE=1 SV=2 - [LYSC_BOVIN]	0.2245	3	1	2	4	0	0	169600000	0	0			2					4					0.2245					11.66			147	16.4	7.62
Q605K9	Ketol-acid reductoisomerase (NADP(+)) OS=Methylococcus capsulatus (strain ATCC 33009 / NCIMB 11132 / Bath) OX=243233 GN=ilvC PE=3 SV=1 - [ILVC_METCA]	0.1095	12	3	3	4	1829000	0	0	0	1061000	1				2	1				3	0.0266		0	0	0.0828	2.98				9.74	338	36.6	6.55
P04279	Semenogelin-1 OS=Homo sapiens OX=9606 GN=SEMG1 PE=1 SV=2 - [SEMG1_HUMAN]	0.1082	9	3	3	4	0	0	0	1387000	0				3					4		0	0	0	0.1082	0				12.58		462	52.1	9.29
P14174	Macrophage migration inhibitory factor OS=Homo sapiens OX=9606 GN=MIF PE=1 SV=4 - [MIF_HUMAN]	0.0783	2	1	1	4	420900000	0	0	0	0	1					4					0.0783	0	0	0		11.84					115	12.5	7.88
Q03154	Aminoacylase-1 OS=Homo sapiens OX=9606 GN=ACY1 PE=1 SV=1 - [ACY1_HUMAN]	0.076	2	1	2	4	6978000	0	5224000	0	0	2		1			3		1			0.076	0	0.049		0	9.1		3.7			408	45.9	6.18
Q06879	Pyruvate-flavodoxin oxidoreductase OS=Nostoc sp. (strain PCC 7120 / SAG 25.82 / UTEX 2576) OX=103690 GN=nifJ PE=2 SV=2 - [NIFJ_NOSS1]	0.0075	2	1	1	4	0	0	0	38300000	0				1					4		0	0	0	0.0075	0				10.45		1199	132.1	6.32
Q8FQP8	Fumarate hydratase class II OS=Corynebacterium efficiens (strain DSM 44549 / YS-314 / AJ 12310 / JCM 11189 / NBRC 100395) OX=196164 GN=fumC PE=3 SV=2 - [FUMC_COREF]	0.0423	2	1	1	4	0	0	0	0	3891000					1					4	0		0		0.0423					17.57	473	50	5.07
B3R7T2	30S ribosomal protein S7 OS=Cupriavidus taiwanensis (strain DSM 17343 / BCRC 17206 / CCUG 44338 / CIP 107171 / LMG 19424 / R1) OX=977880 GN=rpsG PE=3 SV=1 - [RS7_CUPTR]	0.1603	38	2	2	4	0	0	0	3303000	0				2					4		0			0.1603	0				13.45		156	17.6	10.48
Q8MK67	Phosphatidylethanolamine-binding protein 1 OS=Oryctolagus cuniculus OX=9986 GN=PEBP1 PE=2 SV=1 - [PEBP1_RABIT]	0.139	1	1	2	4	10960000	0	0	0	0	2					4					0.139		0			14.57					187	21	7.11
P56470	Galectin-4 OS=Homo sapiens OX=9606 GN=LGALS4 PE=1 SV=1 - [LEG4_HUMAN]	0.0495	1	1	1	4	2018000	1722000	0	0	0	1	1				3	1				0.0495	0.0495	0			10.93	3.62				323	35.9	9.16
Q767J3	Deoxyribonuclease-1 OS=Canis lupus familiaris OX=9615 GN=DNASE1 PE=1 SV=1 - [DNAS1_CANLF]	0.081	1	1	1	4	35160000	6115000	0	0	0	1	1				3	1				0.081	0.081	0			10.88	3.78				284	31.5	5.45
Q187N0	Bacterial microcompartment shell protein EutM OS=Clostridioides difficile (strain 630) OX=272563 GN=eutM PE=1 SV=1 - [EUTM_CLOD6]	0.1263	1	1	1	4	1362000	766800	0	0	0	1	1				3	1				0.1263	0.1263	0		0	9.06	2.56				95	9.5	5.35
Q6MEY2	Enolase OS=Protochlamydia amoebophila (strain UWE25) OX=264201 GN=eno PE=3 SV=1 - [ENO_PARUW]	0.0415	1	1	1	4	21960000	2808000	0	0	0	1	1				3	1				0.0415	0.0415	0			9.6	4.66				434	47.5	5.36
P01875	Ig mu chain C region OS=Gallus gallus OX=9031 PE=2 SV=2 - [IGHM_CHICK]	0.0291	1	1	1	4	2932000	424400	12700000	0	0	1	1	1			2	1	1			0.0291	0.0291	0.0291	0		5.12	2.4	2.29			446	48.1	6.42
P60990	Prolactin-inducible protein homolog OS=Oryctolagus cuniculus OX=9986 GN=PIP PE=3 SV=1 - [PIP_RABIT]	0.0753	1	1	1	4	4642000	12300000	0	0	0	1	1				2	2				0.0753	0.0753		0	0	6.01	6.32				146	16.9	6.11
Q60994	Adiponectin OS=Mus musculus OX=10090 GN=Adipoq PE=1 SV=2 - [ADIPO_MOUSE]	0.0405	1	1	1	4	12450000	10090000	0	0	0	1	1				1	3				0.0405	0.0405	0	0	0	2.7	8.31				247	26.8	5.57
O73775	Fibulin-1 OS=Gallus gallus OX=9031 GN=FBLN1 PE=2 SV=2 - [FBLN1_CHICK]	0.0199	1	1	1	4	1256000	3405000	9565000	0	0	1	1	1			1	2	1			0.0199	0.0199	0.0199	0		3.98	7.15	3.59			704	78.1	5.08
P52647	Probable pyruvate-flavodoxin oxidoreductase OS=Escherichia coli (strain K12) OX=83333 GN=ydbK PE=3 SV=2 - [NIFJ_ECOLI]	0.0094	1	1	1	4	0	0	0	9674000	0				1					4		0	0	0	0.0094	0				10.51		1174	128.7	5.78
Q47A08	Phosphoglycerate kinase OS=Dechloromonas aromatica (strain RCB) OX=159087 GN=pgk PE=3 SV=1 - [PGK_DECAR]	0.0534	1	1	1	4	0	0	0	906400	0				1					4		0		0	0.0534					12.41		393	41.6	5.95
Q9APM5	Taurine--pyruvate aminotransferase OS=Bilophila wadsworthia OX=35833 GN=tpa PE=1 SV=1 - [TPA_BILWA]	0.0285	1	1	1	4	0	0	0	5024000	0				1					4		0	0	0	0.0285	0				12.53		456	49.7	6.11
P29272	Glyceraldehyde-3-phosphate dehydrogenase OS=Cereibacter sphaeroides OX=1063 GN=gapB PE=3 SV=1 - [G3P_CERSP]	0.045	1	1	1	4	0	0	0	1315000	0				1					4		0	0	0	0.045	0				11.53		333	35.7	6.54
P11279	Lysosome-associated membrane glycoprotein 1 OS=Homo sapiens OX=9606 GN=LAMP1 PE=1 SV=3 - [LAMP1_HUMAN]	0.0983	3	3	3	4	0	403300	0	0	0		3					4				0	0.0983	0	0			12.49				417	44.9	8.75
A8EVZ4	DNA-directed RNA polymerase subunit beta OS=Aliarcobacter butzleri (strain RM4018) OX=367737 GN=rpoB PE=3 SV=1 - [RPOB_ALIB4]	0.0644	1	4	4	4	0	0	0	0	1661000					4					4	0	0	0	0	0.0644					12.22	1382	155.1	6.11
P9WGI1	RNA polymerase sigma factor SigA OS=Mycobacterium tuberculosis (strain ATCC 25618 / H37Rv) OX=83332 GN=sigA PE=1 SV=1 - [SIGA_MYCTU]	0.0814	1	3	3	4	0	0	0	0	925800					3					4	0	0	0	0	0.0814					13.49	528	57.8	4.86
A1TJ08	50S ribosomal protein L4 OS=Acidovorax citrulli (strain AAC00-1) OX=397945 GN=rplD PE=3 SV=1 - [RL4_ACIAC]	0.0728	1	1	1	4	0	0	0	917500	0				1					4			0	0	0.0728	0				14.42		206	23.3	9.79
P74582	Aconitate hydratase B OS=Synechocystis sp. (strain PCC 6803 / Kazusa) OX=1111708 GN=acnB PE=3 SV=1 - [ACNB_SYNY3]	0.0196	1	1	1	4	0	0	0	3826000	461200				1	1				3	1	0	0	0	0.0196	0.0196				7.94	4.11	868	93.5	5.31
H9L478	Bacterial microcompartment shell protein PduJ OS=Salmonella typhimurium (strain LT2 / SGSC1412 / ATCC 700720) OX=99287 GN=pduJ PE=1 SV=1 - [PDUJ_SALTY]	0.1209	1	1	1	4	0	0	56090000	1735000	0			1	1				1	3				0.1209	0.1209				2.67	7.04		91	9.1	6.52
P27253	Methylmalonyl-CoA mutase OS=Escherichia coli (strain K12) OX=83333 GN=scpA PE=1 SV=2 - [SCPA_ECOLI]	0.0294	1	1	1	4	0	0	0	11440000	4665000				1	1				1	3	0		0	0.0294	0.0294				4.08	14.02	714	77.8	5.2
P00692	Alpha-amylase OS=Bacillus amyloliquefaciens OX=1390 PE=1 SV=1 - [AMY_BACAM]	0.0934	1	3	3	4	0	180400	0	0	0		3					4				0	0.0934	0	0	0		12.82				514	58.4	6.13
Q7NXI3	Chaperone protein DnaK OS=Chromobacterium violaceum (strain ATCC 12472 / DSM 30191 / JCM 1249 / NBRC 12614 / NCIMB 9131 / NCTC 9757) OX=243365 GN=dnaK PE=3 SV=1 - [DNAK_CHRVO]	0.0234	1	1	1	4	0	9014000	0	0	0		1					4				0	0.0234	0	0	0		14.8				642	69.1	5.05
A4W5F0	Maltoporin OS=Enterobacter sp. (strain 638) OX=399742 GN=lamB PE=3 SV=1 - [LAMB_ENT38]	0.1306	22	4	4	4	0	0	0	0	473300					4					4		0	0	0	0.1306					11.44	444	49.2	5.05
P9WNG9	Electron transfer flavoprotein subunit alpha OS=Mycobacterium tuberculosis (strain ATCC 25618 / H37Rv) OX=83332 GN=etfA PE=1 SV=1 - [ETFA_MYCTU]	0.0597	1	1	1	4	0	0	0	0	11060000					1					4	0	0		0	0.0597					15.33	318	31.7	4.79
P9WGD5	Single-stranded DNA-binding protein OS=Mycobacterium tuberculosis (strain ATCC 25618 / H37Rv) OX=83332 GN=ssb PE=1 SV=1 - [SSB_MYCTU]	0.1829	3	2	2	4	0	0	0	0	5894000					2					4			0	0	0.1829					13.42	164	17.3	5.21
A8ER06	30S ribosomal protein S9 OS=Aliarcobacter butzleri (strain RM4018) OX=367737 GN=rpsI PE=3 SV=1 - [RS9_ALIB4]	0.1085	1	1	1	4	0	0	0	0	13810000					1					4		0	0	0	0.1085					11.92	129	14.3	10.77
Q6NJ65	30S ribosomal protein S11 OS=Corynebacterium diphtheriae (strain ATCC 700971 / NCTC 13129 / Biotype gravis) OX=257309 GN=rpsK PE=3 SV=1 - [RS11_CORDI]	0.1194	14	2	2	4	0	0	0	0	1342000					2					4					0.1194					13.77	134	14.3	11.53
Q28988	Cystatin-A1 OS=Sus scrofa OX=9823 PE=1 SV=1 - [CYTA1_PIG]	0.3398	1	2	2	3	67700000	0	0	0	0	2					3					0.3398		0			9.49					103	11.6	5.94
O97507	Coagulation factor XII OS=Sus scrofa OX=9823 GN=F12 PE=2 SV=1 - [FA12_PIG]	0.0731	1	2	2	3	3771000	0	0	0	0	2					3					0.0731	0				9.12					616	68	7.23
P04350	Tubulin beta-4A chain OS=Homo sapiens OX=9606 GN=TUBB4A PE=1 SV=2 - [TBB4A_HUMAN]	0.0878	76	1	3	3	0	0	0	1785000	0				3					3		0	0	0	0.0878	0				7.77		444	49.6	4.88
P51781	Glutathione S-transferase alpha M14 OS=Sus scrofa OX=9823 PE=2 SV=2 - [GSTA1_PIG]	0.1757	6	2	2	3	14420000	0	0	0	0	2					3					0.1757	0	0			10.52					222	25.3	8.78
P53715	Lipocalin-1 OS=Sus scrofa OX=9823 GN=LCN1 PE=1 SV=1 - [LCN1_PIG]	0.3068	1	3	3	3	6547000	0	0	0	0	3					3					0.3068				0	10.32					176	19.3	5.1
Q1XAA8	Aldo-keto reductase family 1 member C23 OS=Equus caballus OX=9796 GN=AKR1C23 PE=1 SV=1 - [AK1CN_HORSE]	0.087	10	2	2	3	4710000	0	0	0	0	2					3					0.087	0	0		0	9.78					322	36.6	7.69
P81282	Versican core protein OS=Bos taurus OX=9913 GN=VCAN PE=1 SV=2 - [CSPG2_BOVIN]	0.013	5	3	3	3	5047000	0	0	0	0	3					3					0.013	0	0		0	8.82					3381	369.8	4.55
P18203	Peptidyl-prolyl cis-trans isomerase FKBP1A OS=Bos taurus OX=9913 GN=FKBP1A PE=1 SV=2 - [FKB1A_BOVIN]	0.4352	5	3	3	3	22700000	0	0	0	0	3					3					0.4352			0		10.11					108	11.9	8.15
Q0SR05	S-adenosylmethionine synthase OS=Clostridium perfringens (strain SM101 / Type A) OX=289380 GN=metK PE=3 SV=1 - [METK_CLOPS]	0.0665	69	0	2	3	0	0	0	575500	1107000				1	1				1	2	0	0	0	0.0281	0.0384				1.87	7.48	391	42.9	5.24
A5GEW5	Enolase OS=Geotalea uraniireducens (strain Rf4) OX=351605 GN=eno PE=3 SV=1 - [ENO_GEOUR]	0.0746	69	1	2	3	2626000	0	0	1606000	0	2			1		2			1		0.0746	0	0	0.035	0	7.36			3.31		429	46.4	4.89
Q9BGI3	Peroxiredoxin-2 OS=Bos taurus OX=9913 GN=PRDX2 PE=2 SV=1 - [PRDX2_BOVIN]	0.1809	1	2	2	3	7987000	0	0	0	0	2					3					0.1809		0	0		9.21					199	21.9	5.6
P35705	Thioredoxin-dependent peroxide reductase, mitochondrial OS=Bos taurus OX=9913 GN=PRDX3 PE=1 SV=2 - [PRDX3_BOVIN]	0.144	5	3	3	3	29490000	0	0	0	0	3					3					0.144		0	0	0	10.06					257	28.2	7.58
A3QIN4	Glycerol kinase OS=Shewanella loihica (strain ATCC BAA-1088 / PV-4) OX=323850 GN=glpK PE=3 SV=1 - [GLPK_SHELP]	0.0462	69	1	2	3	0	0	0	7756000	0				2					3		0	0	0	0.0462	0				7.93		498	54.4	5.19
Q0S3B9	Chaperonin GroEL 2 OS=Rhodococcus jostii (strain RHA1) OX=101510 GN=groEL2 PE=3 SV=1 - [CH602_RHOJR]	0.0484	66	1	2	3	82400000	0	0	0	3881000	1				1	1				2	0.0168	0	0	0	0.0317	2.59				8.08	537	56.2	4.97
P48052	Carboxypeptidase A2 OS=Homo sapiens OX=9606 GN=CPA2 PE=1 SV=3 - [CBPA2_HUMAN]	0.1098	3	2	2	3	4251000	1471000	0	0	0	2	1				2	1				0.1098	0.0764				8.65	4.95				419	47	6.04
O60494	Cubilin OS=Homo sapiens OX=9606 GN=CUBN PE=1 SV=5 - [CUBN_HUMAN]	0.011	1	2	2	3	956600	0	0	0	0	1		1			2		1			0.0055	0	0.0055	0	0	5.97		2.19			3623	398.5	5.35
B0YPN8	Ribulose bisphosphate carboxylase large chain OS=Aneura mirabilis OX=280810 GN=rbcL PE=3 SV=1 - [RBL_ANEMR]	0.0611	58	1	2	3	0	0	0	112800	4977000				1	1				1	2	0	0	0	0.0211	0.04				2.73	7.15	475	52.5	6.33
P12026	Acyl-CoA-binding protein OS=Sus scrofa OX=9823 GN=DBI PE=1 SV=2 - [ACBP_PIG]	0.5057	2	3	3	3	6565000	11450000	0	0	0	2	1				2	1				0.2989	0.2069				5.27	2.08				87	9.9	8.28
B2X1Y2	Ribulose bisphosphate carboxylase large chain OS=Oedogonium cardiacum OX=55995 GN=rbcL PE=3 SV=1 - [RBL_OEDCA]	0.0611	58	1	2	3	0	0	0	1404000	4977000				1	1				1	2			0	0.0211	0.04				2.99	7.15	475	52.5	6.64
P00504	Aspartate aminotransferase, cytoplasmic OS=Gallus gallus OX=9031 GN=GOT1 PE=1 SV=3 - [AATC_CHICK]	0.1699	1	3	3	3	1827000	0	106700000	0	0	2		1			2		1			0.1068	0	0.0631	0	0	7.31		3.46			412	45.9	8.12
Q9MYP6	17-beta-hydroxysteroid dehydrogenase 14 OS=Bos taurus OX=9913 GN=HSD17B14 PE=2 SV=1 - [DHB14_BOVIN]	0.1444	1	2	2	3	3918000	0	45750000	0	0	2		1			2		1			0.1444	0	0.0444	0		6.62		2.67			270	28.4	6.57
P02001	Hemoglobin subunit alpha-D OS=Gallus gallus OX=9031 GN=HBAD PE=1 SV=1 - [HBAD_CHICK]	0.3688	5	3	3	3	3499000	0	12810000	0	0	2		1			2		1			0.2624	0	0.1064			4.73		3.48			141	15.7	7.59
B0SX45	Catalase-peroxidase OS=Caulobacter sp. (strain K31) OX=366602 GN=katG PE=3 SV=1 - [KATG_CAUSK]	0.0366	36	1	2	3	1969000	0	0	0	8873000	1				1	1				2	0.0204	0	0	0	0.0163	3.4				6.85	737	80	5.24
P00698	Lysozyme C OS=Gallus gallus OX=9031 GN=LYZ PE=1 SV=1 - [LYSC_CHICK]	0.1905	14	2	2	3	1176000	66060	0	0	0	2	1				2	1				0.1905	0.0816	0	0		6.96	3.22				147	16.2	9.07
O97680	Thioredoxin OS=Bos taurus OX=9913 GN=TXN PE=3 SV=3 - [THIO_BOVIN]	0.2381	8	2	2	3	87620000	0	0	0	0	2	1				2	1				0.2381	0.1238	0	0		5.85	3.23				105	11.8	5.03
Q89B10	RNA polymerase sigma factor RpoD OS=Buchnera aphidicola subsp. Baizongia pistaciae (strain Bp) OX=224915 GN=rpoD PE=3 SV=1 - [RPOD_BUCBP]	0.0279	28	1	1	3	0	0	0	3157000	0				1					3				0	0.0279					8.11		609	70.6	6.39
Q8PYZ7	K(+)-insensitive pyrophosphate-energized proton pump OS=Methanosarcina mazei (strain ATCC BAA-159 / DSM 3647 / Goe1 / Go1 / JCM 11833 / OCM 88) OX=192952 GN=hppA2 PE=3 SV=1 - [HPPA2_METMA]	0.0164	18	1	1	3	0	0	0	53660000	0				1					3		0	0	0	0.0164	0				8.84		671	69	5.73
P11857	Tubulin beta chain OS=Stylonychia lemnae OX=5949 GN=TUBB2 PE=3 SV=1 - [TBB_STYLE]	0.1086	12	0	3	3	0	0	0	1080000	686700				1	2				1	2	0		0	0.0271	0.0814				3.34	5.78	442	49.4	4.92
Q3IJK1	50S ribosomal protein L18 OS=Pseudoalteromonas translucida (strain TAC 125) OX=326442 GN=rplR PE=3 SV=1 - [RL18_PSET1]	0.1293	12	1	1	3	0	0	0	2992000	0				1					3		0			0.1293	0				10.25		116	12.6	10.46
Q56703	Polar flagellin A OS=Vibrio parahaemolyticus serotype O3:K6 (strain RIMD 2210633) OX=223926 GN=flaA PE=3 SV=1 - [FLAA_VIBPA]	0.0426	12	1	1	3	0	0	50970000	0	3367000			1		1			2		1	0	0	0.0426		0.0426			6.48		3.75	376	39.8	4.98
O75882	Attractin OS=Homo sapiens OX=9606 GN=ATRN PE=1 SV=2 - [ATRN_HUMAN]	0.028	2	2	2	3	886100	413000	0	0	0	1	2				1	2				0.0175	0.028	0	0	0	3.96	5.35				1429	158.4	7.31
Q9N0C7	Mammalian ependymin-related protein 1 OS=Macaca fascicularis OX=9541 GN=EPDR1 PE=2 SV=3 - [EPDR1_MACFA]	0.0938	3	2	2	3	2041000	1170000	0	0	0	1	1				1	2				0.0446	0.0491	0			2.46	3.81				224	25.5	6.18
A6Q6I3	DNA-directed RNA polymerase subunit beta' OS=Sulfurovum sp. (strain NBC37-1) OX=387093 GN=rpoC PE=3 SV=1 - [RPOC_SULNB]	0.0139	11	1	2	3	0	0	0	0	2128000					2					3	0	0	0	0	0.0139					9.16	1509	166.4	6.33
Q98UI9	Mucin-5B OS=Gallus gallus OX=9031 GN=MUC5B PE=1 SV=1 - [MUC5B_CHICK]	0.0119	1	2	2	3	74050	0	29380000	0	0	1		2			1		2			0.0062	0	0.0119	0	0	2.58		5.19			2108	233.4	5.6
Q01859	ATP synthase subunit beta, mitochondrial OS=Oryza sativa subsp. japonica OX=39947 GN=ATPB PE=1 SV=2 - [ATPBM_ORYSJ]	0.0616	9	0	2	3	0	0	0	3616000	0				2					3		0		0	0.0616	0				8.54		552	58.9	6.37
B1W3Y0	DNA-directed RNA polymerase subunit alpha OS=Streptomyces griseus subsp. griseus (strain JCM 4626 / NBRC 13350) OX=455632 GN=rpoA PE=3 SV=1 - [RPOA_STRGG]	0.1118	9	0	2	3	0	0	0	0	1738000					2					3	0	0		0	0.1118					11.18	340	36.7	4.79
P49382	ADP,ATP carrier protein OS=Kluyveromyces lactis (strain ATCC 8585 / CBS 2359 / DSM 70799 / NBRC 1267 / NRRL Y-1140 / WM37) OX=284590 GN=AAC PE=3 SV=1 - [ADT_KLULA]	0.0754	9	1	2	3	0	0	0	652900	1209000				1	1				1	2	0	0	0	0.0361	0.0393				2.73	6.36	305	33.1	9.73
P27081	ADP,ATP carrier protein, mitochondrial (Fragment) OS=Solanum tuberosum OX=4113 GN=ANT1 PE=2 SV=1 - [ADT2_SOLTU]	0.0648	9	1	2	3	0	0	0	652900	3652000				1	1				1	2		0	0	0.0285	0.0363				2.73	4.81	386	41.8	9.73
Q8MJ14	Glutathione peroxidase 1 OS=Sus scrofa OX=9823 GN=GPX1 PE=2 SV=2 - [GPX1_PIG]	0.1893	7	1	2	3	12750000	0	0	0	0	2					3					0.1893		0			9.49					206	22.6	7.18
B0VSP5	Chaperonin GroEL OS=Acinetobacter baumannii (strain SDF) OX=509170 GN=groEL PE=3 SV=1 - [CH60_ACIBS]	0.1091	69	2	3	3	82400000	0	0	0	347700	1				2	1				2	0.0166	0	0	0	0.0924	2.59				7.34	541	56.9	5.02
P31038	Succinate dehydrogenase flavoprotein subunit OS=Rickettsia prowazekii (strain Madrid E) OX=272947 GN=sdhA PE=3 SV=1 - [SDHA_RICPR]	0.0235	6	1	1	3	0	0	0	314000	3218000				1	1				1	2	0	0	0	0.0235	0.0235				2.5	8.23	596	65.4	7.65
P12066	Lysozyme C-1/C-2 OS=Axis axis OX=30531 PE=1 SV=1 - [LYSC_AXIAX]	0.2558	6	1	2	3	0	0	140300000	0	0			2					3					0.2558		0			9			129	14.4	6.29
Q9SF40	60S ribosomal protein L4-1 OS=Arabidopsis thaliana OX=3702 GN=RPL4A PE=1 SV=1 - [RL4A_ARATH]	0.0616	8	2	2	3	0	0	0	329200	0				2					3		0		0	0.0616	0				7.69		406	44.7	10.35
P51903	Phosphoglycerate kinase OS=Gallus gallus OX=9031 GN=PGK PE=2 SV=2 - [PGK_CHICK]	0.1247	5	1	3	3	78700000	0	22710000	0	0	1		2			1		2			0.0408	0	0.0839		0	3.14		6.07			417	44.7	8.12
P94915	Glyceraldehyde-3-phosphate dehydrogenase OS=Mycobacterium avium OX=1764 GN=gapA PE=3 SV=3 - [G3P_MYCAV]	0.118	5	1	2	3	0	0	0	0	1101000					2					3	0	0	0		0.118					11.32	339	36.1	5.45
P69069	Histone H2B OS=Oncorhynchus mykiss OX=8022 PE=1 SV=2 - [H2B_ONCMY]	0.2581	55	2	2	3	0	0	0	139200000	0				2					3		0	0		0.2581					12.5		124	13.6	10.37
P01943	Hemoglobin subunit alpha OS=Spalax ehrenbergi OX=30637 GN=HBA PE=1 SV=1 - [HBA_SPAEH]	0.1064	4	1	1	3	177900000	0	0	0	0	1					3					0.1064		0			11.43					141	15.3	7.78
P94692	Pyruvate:ferredoxin oxidoreductase OS=Desulfocurvibacter africanus OX=873 GN=por PE=1 SV=1 - [PFOR_DESAF]	0.0195	1	2	2	3	0	0	0	9223000	0				2					3		0	0	0	0.0195	0				9.01		1232	133.6	6.83
E2QRY6	NAD(P)H-hydrate epimerase OS=Canis lupus familiaris OX=9615 GN=NAXE PE=3 SV=1 - [NNRE_CANLF]	0.0556	4	1	1	3	53920000	0	0	0	0	1					3					0.0556		0		0	10.92					288	31.2	6.77
Q5LIN8	L-fucose isomerase OS=Bacteroides fragilis (strain ATCC 25285 / DSM 2151 / CCUG 4856 / JCM 11019 / NCTC 9343 / Onslow) OX=272559 GN=fucI PE=3 SV=1 - [FUCI_BACFN]	0.0169	4	1	1	3	194900	0	2280000	0	0	1		1			2		1			0.0169	0	0.0169		0	5.15		3.01			590	65.3	5.57
Q6NJ63	DNA-directed RNA polymerase subunit alpha OS=Corynebacterium diphtheriae (strain ATCC 700971 / NCTC 13129 / Biotype gravis) OX=257309 GN=rpoA PE=3 SV=1 - [RPOA_CORDI]	0.0917	4	1	2	3	0	0	0	0	870500					2					3	0			0	0.0917					11.06	338	37	4.59
O33125	DNA-binding protein HU homolog OS=Mycobacterium leprae (strain TN) OX=272631 GN=hup PE=3 SV=1 - [DBH_MYCLE]	0.095	4	1	1	3	0	0	0	0	6965000					1					3		0	0		0.095					12.61	200	21	11.84
D5AKX8	Sulfoacetaldehyde acetyltransferase OS=Rhodobacter capsulatus (strain ATCC BAA-309 / NBRC 16581 / SB1003) OX=272942 GN=xsc PE=2 SV=1 - [XSC_RHOCB]	0.0288	3	1	1	3	0	0	0	18520000	0				1					3		0		0	0.0288					8.15		590	63.2	6.01
Q4ZMP2	Elongation factor Tu OS=Pseudomonas syringae pv. syringae (strain B728a) OX=205918 GN=tuf PE=3 SV=1 - [EFTU_PSEU2]	0.0781	3	1	2	3	0	0	0	3811000	1579000				2	1				2	1	0		0	0.0781	0.0479				5.98	3.64	397	43.4	5.54
P57716	Nicastrin OS=Mus musculus OX=10090 GN=Ncstn PE=1 SV=3 - [NICA_MOUSE]	0.0169	2	1	1	3	1067000	0	12680000	0	0	1		1			2		1			0.0169		0.0169		0	7		3.06			708	78.4	6.09
Q8A8L4	Phosphoserine aminotransferase OS=Bacteroides thetaiotaomicron (strain ATCC 29148 / DSM 2079 / JCM 5827 / CCUG 10774 / NCTC 10582 / VPI-5482 / E50) OX=226186 GN=serC PE=3 SV=1 - [SERC_BACTN]	0.0338	2	1	1	3	5815000	0	83380000	0	0	1		1			2		1			0.0338	0	0.0338			5.02		2.78			355	39.4	6.13
Q90627	Trypsin I-P1 OS=Gallus gallus OX=9031 PE=2 SV=1 - [TRY1_CHICK]	0.0806	2	1	1	3	1749000	340900	0	0	0	1	1				1	2				0.0806	0.0806	0			5.01	8.07				248	26.1	7.72
P36683	Aconitate hydratase B OS=Escherichia coli (strain K12) OX=83333 GN=acnB PE=1 SV=3 - [ACNB_ECOLI]	0.015	2	1	1	3	0	0	0	2284000	0				1					3		0	0	0	0.015	0				7.95		865	93.4	5.4
A5A6M2	Annexin A1 OS=Pan troglodytes OX=9598 GN=ANXA1 PE=2 SV=1 - [ANXA1_PANTR]	0.0867	7	2	2	3	0	0	0	2719000	0				2					3				0	0.0867	0				10.78		346	38.7	7.02
Q28ED0	Succinate dehydrogenase [ubiquinone] flavoprotein subunit, mitochondrial OS=Xenopus tropicalis OX=8364 GN=sdha PE=2 SV=1 - [SDHA_XENTR]	0.015	2	1	1	3	0	0	0	1859000	0				1					3		0			0.015	0				8.31		665	72.7	6.95
P72181	Nitrite reductase OS=Paracoccus pantotrophus OX=82367 GN=nirS PE=1 SV=2 - [NIRS_PARPN]	0.0151	2	1	1	3	0	0	0	13690000	0				1					3		0		0	0.0151	0				7.64		596	65.3	4.97
A0A0A0MRZ8	Immunoglobulin kappa variable 3D-11 OS=Homo sapiens OX=9606 GN=IGKV3D-11 PE=3 SV=6 - [KVD11_HUMAN]	0.0783	2	1	1	3	0	23280000	0	0	0		1					3				0	0.0783	0				6.23				115	12.6	5.29
A0A0H3CMG2	Outer membrane porin C OS=Enterobacter cloacae subsp. cloacae (strain ATCC 13047 / DSM 30054 / NBRC 13535 / NCTC 10005 / WDCM 00083 / NCDC 279-56) OX=716541 GN=ompC PE=3 SV=1 - [OMPC_ENTCC]	0.0303	2	1	1	3	0	0	0	0	2264000					1					3	0	0	0	0	0.0303					10.07	363	39.9	4.7
P53653	Superoxide dismutase [Mn] OS=Thermus aquaticus OX=271 GN=sodA PE=3 SV=2 - [SODM_THEAQ]	0.049	2	1	1	3	0	0	99450000	0	0			1					3					0.049	0	0			9.19			204	22.9	6.86
G1UH28	Acidic endochitinase Pun g 14, amyloplastic OS=Punica granatum OX=22663 GN=PSC PE=1 SV=1 - [CHIT_PUNGR]	0.0836	1	1	1	3	17650000	0	0	0	0	1					3					0.0836					13.2					299	31.7	4.92
P48819	Vitronectin OS=Sus scrofa OX=9823 GN=VTN PE=1 SV=1 - [VTNC_PIG]	0.0392	1	1	1	3	10940000	600000	0	0	0	1	1				2	1				0.0392	0.0392		0		7.08	3.91				459	52.5	5.83
P10846	Alpha-amylase inhibitor WDAI-3 (Fragment) OS=Triticum aestivum OX=4565 GN=IHA-B1-2 PE=1 SV=1 - [IAA3_WHEAT]	0.2955	1	1	1	3	3493000	0	35420000	0	0	1		1			2		1			0.2955	0	0.2955	0		6.67		2.54			44	4.8	7.68
Q48544	HTH-type transcriptional regulator pepR1 OS=Lactobacillus delbrueckii subsp. lactis OX=29397 GN=pepR1 PE=4 SV=1 - [PEPR_LACDL]	0.033	1	1	1	3	64810000	69880000	0	0	0	1	1				2	1				0.033	0.033	0	0	0	4.85	2.55				333	36.9	5.9
Q6UX06	Olfactomedin-4 OS=Homo sapiens OX=9606 GN=OLFM4 PE=1 SV=1 - [OLFM4_HUMAN]	0.051	1	2	2	3	0	1304000	14880000	0	0		1	1				1	2			0	0.0216	0.0294				2.8	7.26			510	57.2	5.69
P70736	Uncharacterized protein ACIAD3023 OS=Acinetobacter baylyi (strain ATCC 33305 / BD413 / ADP1) OX=62977 GN=ACIAD3023 PE=3 SV=1 - [Y3023_ACIAD]	0.1119	1	1	1	3	1055000	1017000	0	0	0	1	1				2	1				0.1119	0.1119		0		2.7	2.94				143	15.2	5.11
Q9S306	Xylose isomerase OS=Ruminococcus flavefaciens OX=1265 GN=xylA PE=3 SV=2 - [XYLA_RUMFL]	0.032	1	1	1	3	2470000	170600	0	0	0	1	1				2	1				0.032	0.032	0	0	0	6.39	2.15				438	48.9	5.66
A0QX20	Aconitate hydratase A OS=Mycolicibacterium smegmatis (strain ATCC 700084 / mc(2)155) OX=246196 GN=acnA PE=1 SV=1 - [ACNA_MYCS2]	0.0244	5	2	2	3	0	0	0	0	517200					2					3	0	0	0	0	0.0244					9.26	943	102.1	4.91
A8ETK5	30S ribosomal protein S4 OS=Aliarcobacter butzleri (strain RM4018) OX=367737 GN=rpsD PE=3 SV=1 - [RS4_ALIB4]	0.1875	13	3	3	3	0	0	0	0	3493000					3					3	0	0	0	0	0.1875					9.41	208	23.9	10.05
Q9I402	L-glutamate/L-aspartate-binding protein OS=Pseudomonas aeruginosa (strain ATCC 15692 / DSM 22644 / CIP 104116 / JCM 14847 / LMG 12228 / 1C / PRS 101 / PAO1) OX=208964 GN=PA1342 PE=1 SV=1 - [GASBP_PSEAE]	0.0397	1	1	1	3	3164000	13740000	0	0	0	1	1				1	2				0.0397	0.0397	0	0	0	2.88	4.88				302	33	8.27
Q862Z3	Uromodulin OS=Canis lupus familiaris OX=9615 GN=UMOD PE=2 SV=1 - [UROM_CANLF]	0.0436	1	1	2	3	604800	4998000	0	0	0	1	1				1	2				0.028	0.0156	0		0	4.71	5.4				642	70.1	5.1
A8ESV0	50S ribosomal protein L16 OS=Aliarcobacter butzleri (strain RM4018) OX=367737 GN=rplP PE=3 SV=1 - [RL16_ALIB4]	0.234	1	2	2	3	0	0	0	0	1026000					2					3	0	0	0	0	0.234					9.18	141	16.1	10.52
A1UBE7	50S ribosomal protein L1 OS=Mycobacterium sp. (strain KMS) OX=189918 GN=rplA PE=3 SV=1 - [RL1_MYCSK]	0.0638	1	2	2	3	0	0	0	0	1069000					2					3	0	0	0	0	0.0638					11.34	235	24.8	9.58
A8EVW3	6,7-dimethyl-8-ribityllumazine synthase OS=Aliarcobacter butzleri (strain RM4018) OX=367737 GN=ribH PE=3 SV=1 - [RISB_ALIB4]	0.1346	1	1	1	3	894900	2065000	44280000	0	0	1	1	1			1	1	1			0.1346	0.1346	0.1346	0	0	3.84	2.96	2.56			156	16.7	6.79
Q2SGV7	Periplasmic nitrate reductase OS=Hahella chejuensis (strain KCTC 2396) OX=349521 GN=napA PE=3 SV=1 - [NAPA_HAHCH]	0.0229	1	1	1	3	0	0	0	2491000	0				1					3		0	0	0	0.0229	0				10.21		830	93.6	8.06
A8ETK6	DNA-directed RNA polymerase subunit alpha OS=Aliarcobacter butzleri (strain RM4018) OX=367737 GN=rpoA PE=3 SV=1 - [RPOA_ALIB4]	0.2169	1	3	3	3	0	0	0	0	2562000					3					3	0		0	0	0.2169					11.22	332	36.9	4.86
A1T4J2	DNA-directed RNA polymerase subunit beta OS=Mycolicibacterium vanbaalenii (strain DSM 7251 / JCM 13017 / BCRC 16820 / KCTC 9966 / NRRL B-24157 / PYR-1) OX=350058 GN=rpoB PE=3 SV=2 - [RPOB_MYCVP]	0.0394	46	3	3	3	0	0	0	0	2067000					3					3	0	0	0	0	0.0394					9.56	1167	128.4	4.97
Q5Z1F9	Chaperonin GroEL 1 OS=Nocardia farcinica (strain IFM 10152) OX=247156 GN=groEL1 PE=3 SV=1 - [CH601_NOCFA]	0.0616	2	2	2	3	0	0	0	0	7052000					2					3	0		0	0	0.0616					9.51	536	55.8	4.98
A1WG50	50S ribosomal protein L19 OS=Verminephrobacter eiseniae (strain EF01-2) OX=391735 GN=rplS PE=3 SV=1 - [RL19_VEREI]	0.1094	1	1	1	3	0	0	0	1501000	0				1					3		0	0		0.1094	0				9.64		128	14.1	10.49
P9WN39	Glutamine synthetase OS=Mycobacterium tuberculosis (strain ATCC 25618 / H37Rv) OX=83332 GN=glnA1 PE=1 SV=1 - [GLN1B_MYCTU]	0.0858	2	2	2	3	0	0	0	0	2373000					2					3	0	0	0		0.0858					10.88	478	53.5	5.22
Q01651	Glyceraldehyde-3-phosphate dehydrogenase OS=Corynebacterium glutamicum (strain ATCC 13032 / DSM 20300 / BCRC 11384 / JCM 1318 / LMG 3730 / NCIMB 10025) OX=196627 GN=gap PE=3 SV=2 - [G3P_CORGL]	0.0509	2	2	2	3	0	0	0	0	24350000					2					3	0	0	0		0.0509					11.59	334	36	5.35
P51009	Glyceraldehyde-3-phosphate dehydrogenase OS=Xanthobacter flavus OX=281 GN=gap PE=3 SV=1 - [G3P_XANFL]	0.0448	1	1	1	3	0	0	0	1811000	0				1					3		0	0	0	0.0448	0				10.23		335	35.7	7.06
A0QBQ9	Response regulator MprA OS=Mycobacterium avium (strain 104) OX=243243 GN=mprA PE=3 SV=1 - [MPRA_MYCA1]	0.1667	8	2	2	3	0	0	0	0	1703000					2					3	0				0.1667					10.47	228	25.7	5.22
C3MG71	Glycerol kinase OS=Sinorhizobium fredii (strain NBRC 101917 / NGR234) OX=394 GN=glpK PE=3 SV=1 - [GLPK_SINFN]	0.0342	1	1	1	3	0	0	0	12970000	0				1					3		0	0		0.0342					9.26		497	54.3	8.65
Q9C285	60S ribosomal protein L12 OS=Neurospora crassa (strain ATCC 24698 / 74-OR23-1A / CBS 708.71 / DSM 1257 / FGSC 987) OX=367110 GN=rpl-12 PE=3 SV=1 - [RL12_NEUCR]	0.0909	1	1	1	3	0	0	0	1841000	0				1					3			0		0.0909					10.4		165	17.7	9.57
P32045	Pathogenesis-related protein P2 OS=Solanum lycopersicum OX=4081 PE=2 SV=1 - [PRP2_SOLLC]	0.0909	1	1	1	3	0	954600	909600	0	0		1	1				2	1			0	0.0909	0.0909		0		5.57	2.68			143	16	8.19
G4V4G6	Succinate dehydrogenase flavoprotein subunit OS=Serratia sp. (strain ATCC 39006) OX=104623 GN=sdhA PE=1 SV=1 - [SDHA_SERS3]	0.0238	1	1	1	3	0	0	0	0	1034000					1					3	0	0	0	0	0.0238					10.46	588	64.5	6.25
Q9L0Q1	Diacetylchitobiose uptake system ATP-binding protein MsiK OS=Streptomyces coelicolor (strain ATCC BAA-471 / A3(2) / M145) OX=100226 GN=msiK PE=1 SV=1 - [MSIK_STRCO]	0.0556	1	1	1	3	0	0	0	0	4070000					1					3	0		0	0	0.0556					12.92	378	40.4	6.15
A0QTK2	DNA-binding response regulator MtrA OS=Mycolicibacterium smegmatis (strain ATCC 700084 / mc(2)155) OX=246196 GN=mtrA PE=1 SV=1 - [MTRA_MYCS2]	0.1754	4	2	2	3	0	0	0	0	1573000					2					3		0			0.1754					10.49	228	25.3	5.55
C7H4X2	Microbial anti-inflammatory molecule OS=Faecalibacterium prausnitzii (strain DSM 17677 / JCM 31915 / A2-165) OX=411483 GN=FAEPRAA2165_01342 PE=1 SV=1 - [MAM_FAEPA]	0.1556	1	1	1	3	0	0	20540000	0	538700			1		1			2		1	0	0	0.1556	0	0.1556			7.13		3.47	135	14.5	6.67
Q3L887	Broad-specificity linear acyl-CoA dehydrogenase FadE5 OS=Mycolicibacterium smegmatis (strain ATCC 700084 / mc(2)155) OX=246196 GN=fadE5 PE=1 SV=1 - [FADE5_MYCS2]	0.0344	1	1	1	3	0	0	0	0	522500					1					3	0	0	0	0	0.0344					12.74	611	66.5	5.15
P9WIU9	Transcription termination/antitermination protein NusG OS=Mycobacterium tuberculosis (strain ATCC 25618 / H37Rv) OX=83332 GN=nusG PE=1 SV=1 - [NUSG_MYCTU]	0.1176	1	2	2	3	0	0	0	0	4064000					2					3					0.1176					10.78	238	25.4	4.81
Q04SB8	S-adenosylmethionine synthase OS=Leptospira borgpetersenii serovar Hardjo-bovis (strain JB197) OX=355277 GN=metK PE=3 SV=1 - [METK_LEPBJ]	0.0699	145	1	2	2	0	0	25480000	575500	0			1	1				1	1		0	0	0.0415	0.0285	0			2.99	1.87		386	42	6.96
B7GFR6	Chaperonin GroEL OS=Anoxybacillus flavithermus (strain DSM 21510 / WK1) OX=491915 GN=groEL PE=3 SV=1 - [CH60_ANOFW]	0.0335	129	0	2	2	82400000	0	0	811600	0	1			1		1			1		0.0167	0	0	0.0167	0	2.59			2.21		538	57.1	4.94
P0C0L4	Complement C4-A OS=Homo sapiens OX=9606 GN=C4A PE=1 SV=2 - [CO4A_HUMAN]	0.0229	2	2	2	2	6943000	0	0	0	0	2					2					0.0229	0	0	0	0	8.59					1744	192.7	7.08
O60888	Protein CutA OS=Homo sapiens OX=9606 GN=CUTA PE=1 SV=2 - [CUTA_HUMAN]	0.1788	4	2	2	2	7678000	0	0	0	0	2					2					0.1788					5.81					179	19.1	5.5
O75874	Isocitrate dehydrogenase [NADP] cytoplasmic OS=Homo sapiens OX=9606 GN=IDH1 PE=1 SV=2 - [IDHC_HUMAN]	0.0725	4	2	2	2	5999000	0	0	0	0	2					2					0.0725	0	0	0	0	6.93					414	46.6	7.01
P61897	Malate dehydrogenase (Fragment) OS=Pectobacterium carotovorum subsp. carotovorum OX=555 GN=mdh PE=3 SV=1 - [MDH_PECCC]	0.0779	81	1	1	2	0	0	0	1216000	0				1					2				0	0.0779	0				6.19		154	16.1	8.85
P0CH26	Hemoglobin subunit alpha-2 OS=Capra hircus OX=9925 GN=HBA2 PE=1 SV=1 - [HBA2_CAPHI]	0.3944	67	1	2	2	26330000	0	0	0	0	2					2					0.3944		0			6.62					142	15.2	8.68
P10153	Non-secretory ribonuclease OS=Homo sapiens OX=9606 GN=RNASE2 PE=1 SV=2 - [RNAS2_HUMAN]	0.0932	9	2	2	2	3055000	0	0	0	0	2					2					0.0932	0	0			5.96					161	18.3	8.73
Q96DA0	Zymogen granule protein 16 homolog B OS=Homo sapiens OX=9606 GN=ZG16B PE=1 SV=3 - [ZG16B_HUMAN]	0.1779	1	2	2	2	3320000	0	0	0	0	2					2					0.1779			0		8.69					208	22.7	7.39
O88990	Alpha-actinin-3 OS=Mus musculus OX=10090 GN=Actn3 PE=2 SV=1 - [ACTN3_MOUSE]	0.0256	3	2	2	2	1374000	0	0	0	0	2					2					0.0256	0	0	0	0	5.39					900	103	5.45
P00493	Hypoxanthine-guanine phosphoribosyltransferase OS=Mus musculus OX=10090 GN=Hprt1 PE=1 SV=3 - [HPRT_MOUSE]	0.1972	10	2	2	2	5368000	0	0	0	0	2					2					0.1972		0			8.31					218	24.6	6.68
A7ZJD0	2,3-bisphosphoglycerate-dependent phosphoglycerate mutase OS=Escherichia coli O139:H28 (strain E24377A / ETEC) OX=331111 GN=gpmA PE=3 SV=1 - [GPMA_ECO24]	0.088	26	1	2	2	25490000	0	0	1342000	0	1			1		1			1		0.044		0	0.044	0	2.17			2.82		250	28.6	6.18
A7Z9T0	Probable transaldolase OS=Bacillus velezensis (strain DSM 23117 / BGSC 10A6 / LMG 26770 / FZB42) OX=326423 GN=tal PE=3 SV=1 - [TAL_BACVZ]	0.0566	25	1	1	2	1382000	0	0	0	0	1					2					0.0566		0			5.96					212	23.1	5.41
P09623	Dihydrolipoyl dehydrogenase, mitochondrial OS=Sus scrofa OX=9823 GN=DLD PE=1 SV=1 - [DLDH_PIG]	0.0727	4	2	2	2	3472000	0	0	0	0	2					2					0.0727		0	0		7.97					509	54.2	7.68
O74887	Peroxiredoxin tpx1 OS=Schizosaccharomyces pombe (strain 972 / ATCC 24843) OX=284812 GN=tpx1 PE=1 SV=1 - [TPX1_SCHPO]	0.0573	17	1	1	2	16570000	0	0	0	0	1					2					0.0573		0			4.73					192	21.2	5.59
P27950	Nucleoside diphosphate kinase (Fragment) OS=Ginglymostoma cirratum OX=7801 PE=3 SV=1 - [NDK_GINCI]	0.1921	16	1	2	2	67300000	0	0	0	0	2					2					0.1921	0	0	0	0	2.98					151	17.2	8.41
O57535	Nucleoside diphosphate kinase OS=Gallus gallus OX=9031 PE=2 SV=1 - [NDK_CHICK]	0.2026	15	1	2	2	28310000	0	0	0	0	2					2					0.2026	0	0	0		3.25					153	17.3	7.9
B2SAB9	Porin Omp2a OS=Brucella abortus (strain S19) OX=430066 GN=omp2a PE=1 SV=1 - [OMP2A_BRUA1]	0.0623	14	1	1	2	0	0	0	0	2661000					1					2	0				0.0623					6.4	321	34.5	4.75
A5WDV6	2,3,4,5-tetrahydropyridine-2,6-dicarboxylate N-succinyltransferase OS=Psychrobacter sp. (strain PRwf-1) OX=349106 GN=dapD PE=3 SV=1 - [DAPD_PSYWF]	0.0549	13	1	1	2	0	343900	117300000	0	0		1	1				1	1			0	0.0549	0.0549		0		3.13	3.56			273	29.6	5.35
P06768	Retinol-binding protein 2 OS=Rattus norvegicus OX=10116 GN=Rbp2 PE=1 SV=3 - [RET2_RAT]	0.1716	3	2	2	2	7115000	0	0	0	0	2					2					0.1716	0	0	0		8.41					134	15.6	6.19
Q181T5	Enolase OS=Clostridioides difficile (strain 630) OX=272563 GN=eno PE=3 SV=1 - [ENO_CLOD6]	0.0698	11	1	2	2	1397000	0	0	0	0	2					2					0.0698		0	0	0	5.11					430	46.1	4.67
Q0VCA8	3-hydroxyanthranilate 3,4-dioxygenase OS=Bos taurus OX=9913 GN=HAAO PE=1 SV=1 - [3HAO_BOVIN]	0.1294	2	2	2	2	15530000	0	0	0	0	2					2					0.1294		0		0	6.07					286	32.5	5.72
A6W5W5	DNA-directed RNA polymerase subunit alpha OS=Kineococcus radiotolerans (strain ATCC BAA-149 / DSM 14245 / SRS30216) OX=266940 GN=rpoA PE=3 SV=1 - [RPOA_KINRD]	0.0801	10	0	2	2	0	0	0	0	1807000					2					2	0	0		0	0.0801					7.38	337	36.5	4.81
P87362	Bleomycin hydrolase OS=Gallus gallus OX=9031 GN=BLMH PE=1 SV=1 - [BLMH_CHICK]	0.0989	1	2	2	2	1566000	0	0	0	0	2					2					0.0989	0	0		0	7.09					455	52.7	5.9
P02251	Histone H1.3 OS=Oryctolagus cuniculus OX=9986 PE=1 SV=1 - [H13_RABIT]	0.0704	10	1	1	2	0	0	0	3517000	0				1					2			0		0.0704					7.26		213	21.4	10.77
P27080	ADP,ATP carrier protein OS=Chlamydomonas reinhardtii OX=3055 GN=ABT PE=2 SV=1 - [ADT_CHLRE]	0.0747	10	1	2	2	0	0	0	809800	0				2					2					0.0747	0				5.43		308	33.5	9.74
P07436	Tubulin beta-1 chain OS=Physarum polycephalum OX=5791 GN=BETB PE=1 SV=4 - [TBB1_PHYPO]	0.0535	9	0	2	2	0	0	0	2342000	686700				1	1				1	1	0	0	0	0.0321	0.0214				3.02	3.05	467	52.1	5.02
A6U847	50S ribosomal protein L11 OS=Sinorhizobium medicae (strain WSM419) OX=366394 GN=rplK PE=3 SV=1 - [RL11_SINMW]	0.1197	9	1	1	2	0	0	0	2781000	0				1					2		0	0		0.1197	0				6.73		142	15.1	9.8
P01083	Alpha-amylase inhibitor 0.28 OS=Triticum aestivum OX=4565 GN=IMA1 PE=1 SV=3 - [IAA2_WHEAT]	0.1895	1	2	2	2	33780000	0	0	0	0	2					2					0.1895		0	0		8.47					153	16.8	7.46
A1VYJ8	Elongation factor G OS=Campylobacter jejuni subsp. jejuni serotype O:23/36 (strain 81-176) OX=354242 GN=fusA PE=3 SV=1 - [EFG_CAMJJ]	0.0347	9	1	1	2	0	0	0	0	4866000					1					2	0	0	0	0	0.0347					7.77	691	76.7	5.16
P53399	Succinate--CoA ligase [ADP-forming] subunit alpha-1, mitochondrial OS=Trichomonas vaginalis OX=5722 GN=ALPHA-SCS1 PE=1 SV=1 - [SUCA1_TRIVA]	0.0388	8	1	1	2	0	0	0	1339000	0				1					2		0		0	0.0388	0				4.89		309	32.4	9.44
P07237	Protein disulfide-isomerase OS=Homo sapiens OX=9606 GN=P4HB PE=1 SV=3 - [PDIA1_HUMAN]	0.0335	7	1	1	2	19060000	0	0	0	0	1					2					0.0335	0	0	0	0	5.5					508	57.1	4.87
P24016	Outer membrane protein A (Fragment) OS=Citrobacter freundii OX=546 GN=ompA PE=3 SV=1 - [OMPA_CITFR]	0.0714	7	1	1	2	310000	0	0	0	0	1					2					0.0714	0	0		0	8.39					238	25.6	5.11
Q29387	Elongation factor 1-gamma (Fragment) OS=Sus scrofa OX=9823 GN=EEF1G PE=2 SV=2 - [EF1G_PIG]	0.0324	6	1	1	2	13590000	0	0	0	0	1					2					0.0324	0	0	0	0	5.13					432	49.6	6.57
A8FKR3	DNA-directed RNA polymerase subunit beta OS=Campylobacter jejuni subsp. jejuni serotype O:6 (strain 81116 / NCTC 11828) OX=407148 GN=rpoB PE=3 SV=1 - [RPOB_CAMJ8]	0.0167	6	1	1	2	0	0	0	0	438500					1					2	0	0	0		0.0167					7.99	1375	155.5	6.73
P09451	Ferritin light chain OS=Oryctolagus cuniculus OX=9986 GN=FTL PE=2 SV=2 - [FRIL_RABIT]	0.1657	5	1	2	2	2609000	915200	0	0	0	1	1				1	1				0.0743	0.0914	0		0	0	0				175	20.1	6.09
B8FB52	Sulfate adenylyltransferase OS=Desulfatibacillum aliphaticivorans OX=218208 GN=sat PE=3 SV=1 - [SAT_DESAL]	0.0401	5	1	2	2	0	0	0	11040000	0				2					2		0	0	0	0.0401	0				5.2		424	47.1	5.15
Q6LLS2	Phosphoenolpyruvate carboxykinase (ATP) OS=Photobacterium profundum (strain SS9) OX=298386 GN=pckA PE=3 SV=1 - [PCKA_PHOPR]	0.0491	1	2	2	2	2874000	0	0	0	0	2					2					0.0491	0	0	0	0	9.01					530	58.6	4.96
A1K7B6	30S ribosomal protein S15 OS=Azoarcus sp. (strain BH72) OX=418699 GN=rpsO PE=3 SV=1 - [RS15_AZOSB]	0.2022	5	1	1	2	0	0	0	9056000	0				1					2				0	0.2022	0				7.94		89	10	10.71
Q02905	Alpha-amylase A OS=Aspergillus awamori OX=105351 GN=amyA PE=3 SV=1 - [AMYA_ASPAW]	0.0301	4	1	1	2	149900	0	417100	0	0	1		1			1		1			0.0301	0	0.0301	0		3.75		3.17			498	54.8	4.77
P35555	Fibrillin-1 OS=Homo sapiens OX=9606 GN=FBN1 PE=1 SV=4 - [FBN1_HUMAN]	0.0035	4	1	1	2	698200	0	11350000	0	0	1		1			1		1			0.0035	0	0.0035	0	0	2.79		2.64			2871	312.1	4.93
A1TVT2	50S ribosomal protein L10 OS=Acidovorax citrulli (strain AAC00-1) OX=397945 GN=rplJ PE=3 SV=1 - [RL10_ACIAC]	0.0655	4	1	1	2	0	0	0	923500	0				1					2		0	0	0	0.0655					5.87		168	17.4	9.42
A0A0C4DH72	Immunoglobulin kappa variable 1-6 OS=Homo sapiens OX=9606 GN=IGKV1-6 PE=3 SV=1 - [KV106_HUMAN]	0.1368	4	1	1	2	0	3173000	0	0	0		1	1				1	1			0	0.1368	0.1368				2.81	3.21			117	12.7	8.29
Q6NH37	Triosephosphate isomerase OS=Corynebacterium diphtheriae (strain ATCC 700971 / NCTC 13129 / Biotype gravis) OX=257309 GN=tpiA PE=3 SV=1 - [TPIS_CORDI]	0.0577	4	1	1	2	0	0	0	0	525600					1					2	0				0.0577					6.74	260	27.3	4.91
P17220	Proteasome subunit alpha type-2 OS=Rattus norvegicus OX=10116 GN=Psma2 PE=1 SV=3 - [PSA2_RAT]	0.094	3	1	1	2	4364000	0	0	0	0	1					2					0.094		0			7.39					234	25.9	7.43
Q2KJH9	4-trimethylaminobutyraldehyde dehydrogenase OS=Bos taurus OX=9913 GN=ALDH9A1 PE=2 SV=1 - [AL9A1_BOVIN]	0.0668	3	1	2	2	11260000	0	0	0	0	2					2					0.0668	0	0	0	0	5.47					494	53.9	6.07
A3M3K3	Dihydroorotase OS=Acinetobacter baumannii (strain ATCC 17978 / CIP 53.77 / LMG 1025 / NCDC KC755 / 5377) OX=400667 GN=pyrC PE=3 SV=2 - [PYRC_ACIBT]	0.032	3	1	1	2	656900	0	0	0	0	1					2					0.032		0			7.01					344	38.7	6.67
A7ZCQ6	UPF0210 protein Ccon26_06850 OS=Campylobacter concisus (strain 13826) OX=360104 GN=Ccon26_06850 PE=3 SV=1 - [Y685_CAMC1]	0.0247	3	1	1	2	791000	0	0	0	0	1					2					0.0247	0	0	0	0	4.19					445	46.3	5.44
O14638	Ectonucleotide pyrophosphatase/phosphodiesterase family member 3 OS=Homo sapiens OX=9606 GN=ENPP3 PE=1 SV=2 - [ENPP3_HUMAN]	0.0526	2	2	2	2	1137000	0	0	0	0	1	1				1	1				0.0263	0.0263	0	0	0	2.41	2.2				875	100.1	6.57
Q6W4X9	Mucin-6 OS=Homo sapiens OX=9606 GN=MUC6 PE=1 SV=3 - [MUC6_HUMAN]	0.0176	1	2	2	2	1087000	0	0	0	0	1	1				1	1				0.0066	0.0111	0		0	2.37	3.08				2439	256.9	7.39
P00734	Prothrombin OS=Homo sapiens OX=9606 GN=F2 PE=1 SV=2 - [THRB_HUMAN]	0.0466	4	2	2	2	1162000	108900	0	0	0	1	1				1	1				0.0145	0.0322	0	0		2.53	3.61				622	70	5.9
A0A075B6K5	Immunoglobulin lambda variable 3-9 OS=Homo sapiens OX=9606 GN=IGLV3-9 PE=3 SV=1 - [LV39_HUMAN]	0.3043	2	2	2	2	18080000	436800	0	0	0	1	1				1	1				0.1652	0.1391	0			2.62	2.79				115	12.3	7.39
A1A321	UPF0210 protein BAD_1323 OS=Bifidobacterium adolescentis (strain ATCC 15703 / DSM 20083 / NCTC 11814 / E194a) OX=367928 GN=BAD_1323 PE=3 SV=1 - [Y1323_BIFAA]	0.0242	3	1	1	2	2506000	0	0	0	0	1					2					0.0242		0	0	0	6.08					454	47.6	5.15
P54226	Glyceraldehyde-3-phosphate dehydrogenase 1 OS=Streptomyces arenae OX=29301 GN=gap1 PE=1 SV=1 - [G3P1_STRAE]	0.042	3	1	1	2	0	0	0	0	1346000					1					2	0	0	0		0.042					6.24	333	34.9	5.31
Q7M8C4	Chaperone protein HtpG OS=Wolinella succinogenes (strain ATCC 29543 / DSM 1740 / LMG 7466 / NCTC 11488 / FDC 602W) OX=273121 GN=htpG PE=3 SV=1 - [HTPG_WOLSU]	0.0227	3	1	1	2	0	0	0	0	1952000					1					2	0	0	0	0	0.0227					6.92	618	71.1	5.33
A9KGQ8	Chaperone protein HtpG OS=Coxiella burnetii (strain Dugway 5J108-111) OX=434922 GN=htpG PE=3 SV=1 - [HTPG_COXBN]	0.0221	3	1	1	2	0	0	0	0	4136000					1					2	0	0	0	0	0.0221					7.18	633	72.8	5.34
B0V6W2	30S ribosomal protein S5 OS=Acinetobacter baumannii (strain AYE) OX=509173 GN=rpsE PE=3 SV=1 - [RS5_ACIBY]	0.097	3	1	1	2	0	0	0	0	555600					1					2			0	0	0.097					7.21	165	17.1	10.05
Q31IY4	Elongation factor Tu OS=Hydrogenovibrio crunogenus (strain DSM 25203 / XCL-2) OX=317025 GN=tuf2 PE=3 SV=1 - [EFTU_HYDCU]	0.0732	2	0	2	2	0	0	0	10120000	0				2					2		0	0	0	0.0732	0				6.54		396	43.2	4.98
P08641	Cadherin-1 OS=Gallus gallus OX=9031 GN=CDH1 PE=1 SV=2 - [CADH1_CHICK]	0.0361	1	2	2	2	1996000	0	1756000	0	0	1		1			1		1			0.0237		0.0124		0	2.69		2.43			887	97.7	5.2
P02749	Beta-2-glycoprotein 1 OS=Homo sapiens OX=9606 GN=APOH PE=1 SV=3 - [APOH_HUMAN]	0.0435	2	1	1	2	3272000	0	0	0	0	1					2					0.0435	0	0			6.78					345	38.3	7.97
O08590	Membrane primary amine oxidase OS=Rattus norvegicus OX=10116 GN=Aoc3 PE=1 SV=4 - [AOC3_RAT]	0.0144	2	1	1	2	30030000	0	0	0	0	1					2					0.0144			0	0	5.47					763	84.9	6.49
P70645	Bleomycin hydrolase OS=Rattus norvegicus OX=10116 GN=Blmh PE=1 SV=1 - [BLMH_RAT]	0.0595	2	1	2	2	4708000	0	0	0	0	2					2					0.0595		0	0	0	5.31					454	52.3	6.48
Q5RFN1	Angiotensin-converting enzyme 2 OS=Pongo abelii OX=9601 GN=ACE2 PE=2 SV=1 - [ACE2_PONAB]	0.0224	2	1	1	2	1672000	0	0	0	0	1					2					0.0224	0	0		0	8.52					805	92.5	5.55
Q9PU47	PDZ and LIM domain protein 3 OS=Gallus gallus OX=9031 GN=PDLIM3 PE=1 SV=1 - [PDLI3_CHICK]	0.0476	2	1	1	2	2528000	0	0	0	0	1					2					0.0476		0		0	8.35					315	34.3	8.43
P09223	Superoxide dismutase [Fe] OS=Pseudomonas putida OX=303 GN=sodB PE=1 SV=3 - [SODF_PSEPU]	0.1061	2	1	1	2	2362000	0	0	0	0	1					2					0.1061	0	0		0	5.96					198	21.9	5.91
Q8HXQ0	Superoxide dismutase [Cu-Zn] OS=Macaca mulatta OX=9544 GN=SOD1 PE=2 SV=3 - [SODC_MACMU]	0.2338	2	1	2	2	0	0	5633000000	0	0	1		1			1		1			0.2338	0	0.0779	0		5.27		3.28			154	16	6.71
P10787	Hemocyanin B chain OS=Panulirus interruptus OX=6735 PE=1 SV=1 - [HCYB_PANIN]	0.0137	2	1	1	2	25250000	2505000	0	0	0	1	1				1	1				0.0137	0.0137	0	0	0	2.2	2.28				657	75.3	5.47
Q0VCG3	Parvalbumin alpha OS=Bos taurus OX=9913 GN=PVALB PE=3 SV=3 - [PRVA_BOVIN]	0.2636	2	2	2	2	2496000	0	0	0	0	1		1			1		1			0.1364	0	0.1273	0	0	3.95		3.71			110	12.1	5.36
A5PJK0	Serpin B10 OS=Bos taurus OX=9913 GN=SERPINB10 PE=2 SV=1 - [SPB10_BOVIN]	0.0655	1	2	2	2	414300	196600	0	0	0	1	1				1	1				0.0403	0.0252	0		0	3.76	0				397	45.2	5.8
Q5L923	Triosephosphate isomerase OS=Bacteroides fragilis (strain ATCC 25285 / DSM 2151 / CCUG 4856 / JCM 11019 / NCTC 9343 / Onslow) OX=272559 GN=tpiA PE=3 SV=1 - [TPIS_BACFN]	0.1554	2	1	2	2	5103000	0	1327000	0	0	1		1			1		1			0.0757	0	0.0797	0		3.37		3.4			251	26.6	5.22
F1C7I4	Malate dehydrogenase, cytoplasmic OS=Taenia solium OX=6204 GN=MDH PE=1 SV=1 - [MDHC_TAESO]	0.0512	2	1	1	2	0	0	0	21580000	0				1					2		0	0	0	0.0512					5.5		332	36.5	7.99
B9JDT4	30S ribosomal protein S3 OS=Agrobacterium radiobacter (strain K84 / ATCC BAA-868) OX=311403 GN=rpsC PE=3 SV=1 - [RS3_AGRRK]	0.0498	2	1	1	2	0	0	0	189900	0				1					2		0	0	0	0.0498	0				5.12		241	27.3	9.73
P14923	Junction plakoglobin OS=Homo sapiens OX=9606 GN=JUP PE=1 SV=3 - [PLAK_HUMAN]	0.0564	5	2	2	2	0	0	0	3337000	0				2					2		0		0	0.0564					7.83		745	81.7	6.14
A2SHM0	Ketol-acid reductoisomerase (NADP(+)) OS=Methylibium petroleiphilum (strain ATCC BAA-1232 / LMG 22953 / PM1) OX=420662 GN=ilvC PE=3 SV=1 - [ILVC_METPP]	0.0414	2	1	1	2	0	0	0	1462000	0				1					2		0	0	0	0.0414					6.29		338	36.5	6.46
A1W4G1	50S ribosomal protein L25 OS=Acidovorax sp. (strain JS42) OX=232721 GN=rplY PE=3 SV=1 - [RL25_ACISJ]	0.0385	2	1	1	2	0	0	0	1206000	0				1					2				0	0.0385					4.85		208	22.6	9.41
A0K928	30S ribosomal protein S15 OS=Burkholderia cenocepacia (strain HI2424) OX=331272 GN=rpsO PE=3 SV=1 - [RS15_BURCH]	0.2022	2	1	1	2	0	0	0	1787000	0				1					2					0.2022					7.78		89	10.1	10.56
B8J4A8	Sulfate adenylyltransferase OS=Desulfovibrio desulfuricans (strain ATCC 27774 / DSM 6949 / MB) OX=525146 GN=sat PE=3 SV=1 - [SAT_DESDA]	0.0946	1	2	2	2	0	0	0	21190000	0				2					2		0	0	0	0.0946	0				6.98		423	46.9	6.98
P0AEX9	Maltose/maltodextrin-binding periplasmic protein OS=Escherichia coli (strain K12) OX=83333 GN=malE PE=1 SV=1 - [MALE_ECOLI]	0.0278	2	1	1	2	0	0	12430000	0	0			1					2			0		0.0278	0	0			6.57			396	43.4	5.71
P49256	Vesicular integral-membrane protein VIP36 OS=Canis lupus familiaris OX=9615 GN=LMAN2 PE=1 SV=1 - [LMAN2_CANLF]	0.073	2	1	1	2	0	124100	0	0	0		1					2				0	0.073	0	0			6.23				356	40.2	6.95
C4Z3R4	Chaperonin GroEL OS=Lachnospira eligens (strain ATCC 27750 / DSM 3376 / VPI C15-48 / C15-B4) OX=515620 GN=groEL PE=3 SV=1 - [CH60_LACE2]	0.024	2	1	1	2	0	0	10040000	0	0			1					2			0	0	0.024	0	0			6.47			541	57.4	4.93
P9WHW3	Peptidyl-prolyl cis-trans isomerase A OS=Mycobacterium tuberculosis (strain ATCC 25618 / H37Rv) OX=83332 GN=ppiA PE=1 SV=1 - [PPIA_MYCTU]	0.0714	2	1	1	2	0	0	0	0	5395000					1					2	0	0	0		0.0714					6.78	182	19.2	6.27
Q06530	Sulfide dehydrogenase [flavocytochrome c] flavoprotein chain OS=Allochromatium vinosum (strain ATCC 17899 / DSM 180 / NBRC 103801 / NCIMB 10441 / D) OX=572477 GN=fccB PE=1 SV=3 - [DHSU_ALLVD]	0.0371	1	2	2	2	0	0	0	1670000	0				2					2		0	0	0	0.0371					7.19		431	45.9	5.97
A1T4P5	30S ribosomal protein S3 OS=Mycolicibacterium vanbaalenii (strain DSM 7251 / JCM 13017 / BCRC 16820 / KCTC 9966 / NRRL B-24157 / PYR-1) OX=350058 GN=rpsC PE=3 SV=1 - [RS3_MYCVP]	0.1071	2	1	1	2	0	0	0	0	9739000					1					2	0	0	0		0.1071					8.68	280	30.7	10.13
P9WPC5	ATP-dependent Clp protease proteolytic subunit 1 OS=Mycobacterium tuberculosis (strain ATCC 25618 / H37Rv) OX=83332 GN=clpP1 PE=1 SV=1 - [CLPP1_MYCTU]	0.06	2	1	1	2	0	0	0	0	1973000					1					2	0				0.06					6.49	200	21.7	4.92
C0QAX9	Formate--tetrahydrofolate ligase OS=Desulforapulum autotrophicum (strain ATCC 43914 / DSM 3382 / VKM B-1955 / HRM2) OX=177437 GN=fhs PE=3 SV=1 - [FTHS_DESAH]	0.0474	6	2	2	2	0	0	0	8948000	0				2					2		0		0	0.0474	0				5.37		591	63.9	5.81
P46703	Probable acyl-CoA dehydrogenase fadE25 OS=Mycobacterium leprae (strain TN) OX=272631 GN=fadE25 PE=3 SV=1 - [ACDP_MYCLE]	0.0334	2	1	1	2	0	0	0	0	3340000					1					2		0	0		0.0334					7.73	389	41.7	5.43
Q8CGP6	Histone H2A type 1-H OS=Mus musculus OX=10090 GN=H2ac12 PE=1 SV=3 - [H2A1H_MOUSE]	0.2188	132	2	2	2	0	0	0	84470000	0				2					2			0		0.2188	0				5.48		128	13.9	11.03
P0ABD3	Bacterioferritin OS=Escherichia coli (strain K12) OX=83333 GN=bfr PE=1 SV=1 - [BFR_ECOLI]	0.0949	2	1	1	2	0	0	21010000	0	0			1					2					0.0949	0	0			6.64			158	18.5	4.81
A3M1F9	50S ribosomal protein L11 OS=Acinetobacter baumannii (strain ATCC 17978 / CIP 53.77 / LMG 1025 / NCDC KC755 / 5377) OX=400667 GN=rplK PE=3 SV=2 - [RL11_ACIBT]	0.1549	2	1	1	2	0	0	0	0	3054000					1					2			0	0	0.1549					7.69	142	15	9.74
A1WK93	30S ribosomal protein S4 OS=Verminephrobacter eiseniae (strain EF01-2) OX=391735 GN=rpsD PE=3 SV=1 - [RS4_VEREI]	0.0821	2	1	1	2	0	0	0	0	3470000					1					2			0	0	0.0821					8.23	207	23.2	10.05
P53523	Corrinoid adenosyltransferase OS=Mycobacterium leprae (strain TN) OX=272631 GN=ML1149 PE=3 SV=1 - [PDUO_MYCLE]	0.0524	2	1	1	2	0	0	0	0	154500					1					2					0.0524					7.34	191	20.9	5.85
P30043	Flavin reductase (NADPH) OS=Homo sapiens OX=9606 GN=BLVRB PE=1 SV=3 - [BLVRB_HUMAN]	0.1893	1	1	2	2	16830000	0	0	0	0	2					2					0.1893	0	0		0	6.17					206	22.1	7.65
P05154	Plasma serine protease inhibitor OS=Homo sapiens OX=9606 GN=SERPINA5 PE=1 SV=3 - [IPSP_HUMAN]	0.0271	1	1	1	2	1413000	0	0	0	0	1					2					0.0271	0	0	0		6.06					406	45.6	9.26
P14165	Citrate synthase OS=Pseudomonas aeruginosa (strain ATCC 15692 / DSM 22644 / CIP 104116 / JCM 14847 / LMG 12228 / 1C / PRS 101 / PAO1) OX=208964 GN=gltA PE=1 SV=2 - [CISY_PSEAE]	0.035	1	1	1	2	1487000	0	0	0	0	1					2					0.035		0	0	0	4.71					428	47.7	6.96
Q45KW7	Fatty acid-binding protein, intestinal OS=Sus scrofa OX=9823 GN=FABP2 PE=2 SV=3 - [FABPI_PIG]	0.1818	1	1	2	2	17880000	0	0	0	0	2					2					0.1818		0			6.34					132	15.2	7.24
Q0MVN8	Quinone oxidoreductase OS=Sus scrofa OX=9823 GN=CRYZ PE=2 SV=1 - [QOR_PIG]	0.0365	1	1	1	2	3849000	0	0	0	0	1					2					0.0365		0			5.88					329	35	7.58
Q7SIB2	Collagen alpha-1(IV) chain OS=Bos taurus OX=9913 GN=COL4A1 PE=1 SV=2 - [CO4A1_BOVIN]	0.009	1	1	1	2	1892000	0	0	0	0	1					2					0.009	0	0	0	0	7.79					1669	160.3	8.28
Q56JX9	Fatty acid-binding protein, intestinal OS=Bos taurus OX=9913 GN=FABP2 PE=2 SV=3 - [FABPI_BOVIN]	0.1818	1	1	2	2	12160000	0	0	0	0	2					2					0.1818	0	0			6.9					132	15	7.24
P56823	Hemocyanin, beta-C chain unit G (Fragment) OS=Helix pomatia OX=6536 PE=1 SV=1 - [HCYG_HELPO]	0.0248	1	1	1	2	13860000	0	0	0	0	1					2					0.0248		0		0	6.65					404	46.2	5.83
Q3T052	Inter-alpha-trypsin inhibitor heavy chain H4 OS=Bos taurus OX=9913 GN=ITIH4 PE=1 SV=1 - [ITIH4_BOVIN]	0.0251	1	1	2	2	68790000	0	0	0	0	2					2					0.0251	0	0	0	0	6.97					916	101.4	6.68
Q1GZ23	Phosphoglycerate kinase OS=Methylobacillus flagellatus (strain KT / ATCC 51484 / DSM 6875) OX=265072 GN=pgk PE=3 SV=1 - [PGK_METFK]	0.117	2	2	2	2	0	0	0	8702000	520200				1	1				1	1		0		0.0407	0.0763				3.05	4.54	393	41.5	5.01
P67942	Ovomucoid (Fragment) OS=Rhea americana OX=8797 PE=1 SV=1 - [IOVO_RHEAM]	0.3889	1	1	1	2	6932000	0	0	0	0	1					2					0.3889		0			7.14					54	5.8	5.71
P0A038	Glyceraldehyde-3-phosphate dehydrogenase OS=Staphylococcus aureus OX=1280 GN=gapA PE=3 SV=1 - [G3P_STAAU]	0.0298	1	1	1	2	2079000	0	0	0	0	1					2					0.0298	0	0		0	5.44					336	36.3	5.05
P00548	Pyruvate kinase PKM OS=Gallus gallus OX=9031 GN=PKM PE=2 SV=2 - [KPYM_CHICK]	0.0547	1	1	2	2	91330000	0	0	2208000	0	1			1		1			1		0.0245	0	0	0.0302	0	3.88			2.5		530	58	7.61
P15289	Arylsulfatase A OS=Homo sapiens OX=9606 GN=ARSA PE=1 SV=3 - [ARSA_HUMAN]	0.0276	1	1	1	2	499900	0	54060000	0	0	1		1			1		1			0.0276		0.0276			2.15		2.51			507	53.6	6.07
Q4A3R3	Deleted in malignant brain tumors 1 protein OS=Sus scrofa OX=9823 GN=DMBT1 PE=2 SV=1 - [DMBT1_PIG]	0.0233	1	1	1	2	16750000	0	20160000	0	0	1		1			1		1			0.0233	0	0.0233	0	0	3.34		3.06			1204	132.1	5.86
P02761	Major urinary protein OS=Rattus norvegicus OX=10116 PE=1 SV=1 - [MUP_RAT]	0.0608	1	1	1	2	987200	0	0	0	0	1	1				1	1				0.0608	0.0608	0		0	2.54	2.41				181	20.7	6.21
Q3Y5Z3	Adiponectin OS=Bos taurus OX=9913 GN=ADIPOQ PE=1 SV=1 - [ADIPO_BOVIN]	0.0625	1	1	1	2	970100	467300	0	0	0	1	1				1	1				0.0625	0.0625	0		0	3.11	3.27				240	26.1	5.74
P79143	Aminopeptidase N OS=Canis lupus familiaris OX=9615 GN=ANPEP PE=1 SV=2 - [AMPN_CANLF]	0.0236	1	1	2	2	1701000	0	601900	0	0	1		1			1		1			0.0103	0	0.0133	0		3		2.75			975	110.2	6.18
A0QZ42	Pup--protein ligase OS=Mycolicibacterium smegmatis (strain ATCC 700084 / mc(2)155) OX=246196 GN=pafA PE=1 SV=1 - [PAFA_MYCS2]	0.0774	15	2	2	2	0	0	0	0	262900					2					2	0		0		0.0774					6.86	452	51.3	6.92
P00639	Deoxyribonuclease-1 OS=Bos taurus OX=9913 GN=DNASE1 PE=1 SV=3 - [DNAS1_BOVIN]	0.0816	1	1	1	2	526100	870100	0	0	0	1	1				1	1				0.0816	0.0816			0	2.85	3.15				282	31.3	5.62
A4TCH6	Polyribonucleotide nucleotidyltransferase OS=Mycolicibacterium gilvum (strain PYR-GCK) OX=350054 GN=pnp PE=3 SV=1 - [PNP_MYCGI]	0.037	9	2	2	2	0	0	0	0	1554000					2					2	0	0	0	0	0.037					6.93	756	80.1	4.91
Q2HJH1	Aspartyl aminopeptidase OS=Bos taurus OX=9913 GN=DNPEP PE=1 SV=1 - [DNPEP_BOVIN]	0.0234	1	1	1	2	1457000	0	8936000	0	0	1		1			1		1			0.0234	0	0.0234	0		3.23		2.76			471	51.8	6.92
Q08393	Glutathione S-transferase OS=Gallus gallus OX=9031 PE=2 SV=2 - [GSTA2_CHICK]	0.0631	1	1	1	2	1071000	2173000	0	0	0	1	1				1	1				0.0631	0.0631	0		0	2.85	3.2				222	25.4	8.73
P01840	Ig kappa-b4 chain C region OS=Oryctolagus cuniculus OX=9986 PE=1 SV=1 - [KAC4_RABIT]	0.165	1	1	1	2	655300	0	11200000	0	0	1		1			1		1			0.165	0	0.165			3.48		3.24			103	11	4.72
P07583	Beta-galactoside-binding lectin OS=Gallus gallus OX=9031 GN=CG-1B PE=1 SV=2 - [LEG4_CHICK]	0.0889	1	1	1	2	483600	1887000	0	0	0	1	1				1	1				0.0889	0.0889				0	2.29				135	15.1	7.09
Q02173	M-protein, striated muscle OS=Gallus gallus OX=9031 PE=2 SV=1 - [MPSF_CHICK]	0.009	1	1	1	2	3655000	0	31890000	0	0	1		1			1		1			0.009	0	0.009	0	0	3.22		3.53			1450	163.3	6.33
Q59296	Catalase OS=Campylobacter jejuni subsp. jejuni serotype O:2 (strain ATCC 700819 / NCTC 11168) OX=192222 GN=katA PE=3 SV=2 - [CATA_CAMJE]	0.0274	1	1	1	2	4600000	1468000	0	0	0	1	1				1	1				0.0274	0.0274	0	0	0	2.84	2.61				474	54.3	7.72
Q2S289	Malate dehydrogenase OS=Salinibacter ruber (strain DSM 13855 / M31) OX=309807 GN=mdh PE=1 SV=1 - [MDH_SALRD]	0.0382	1	1	1	2	0	0	0	4323000	0				1					2		0		0	0.0382	0				5.48		314	33.2	4.59
Q3J4D7	Methylmalonyl-CoA mutase OS=Cereibacter sphaeroides (strain ATCC 17023 / DSM 158 / JCM 6121 / CCUG 31486 / LMG 2827 / NBRC 12203 / NCIMB 8253 / ATH 2.4.1.) OX=272943 GN=mcm PE=1 SV=1 - [MCM_CERS4]	0.0169	1	1	1	2	0	0	0	12130000	0				1					2		0		0	0.0169	0				5.5		709	77	5.4
A8ESU2	30S ribosomal protein S10 OS=Aliarcobacter butzleri (strain RM4018) OX=367737 GN=rpsJ PE=3 SV=1 - [RS10_ALIB4]	0.2788	3	2	2	2	0	0	0	0	2439000					2					2	0		0		0.2788					6.37	104	11.8	9.41
Q05146	Outer membrane protein A OS=Bordetella avium OX=521 GN=ompA PE=3 SV=1 - [OMPA_BORAV]	0.0464	1	1	1	2	0	0	0	1838000	0				1					2			0		0.0464	0				4.95		194	21.1	9.45
B8J3M5	30S ribosomal protein S2 OS=Desulfovibrio desulfuricans (strain ATCC 27774 / DSM 6949 / MB) OX=525146 GN=rpsB PE=3 SV=1 - [RS2_DESDA]	0.0465	1	1	1	2	0	0	0	1786000	0				1					2			0	0	0.0465	0				5.15		258	28.6	7.9
Q7VZE0	50S ribosomal protein L19 OS=Bordetella pertussis (strain Tohama I / ATCC BAA-589 / NCTC 13251) OX=257313 GN=rplS PE=3 SV=1 - [RL19_BORPE]	0.1111	1	1	1	2	0	0	0	939000	0				1					2					0.1111					5.91		126	13.9	10.64
Q569D5	Methanethiol oxidase OS=Xenopus tropicalis OX=8364 GN=selenbp1 PE=2 SV=1 - [SBP1_XENTR]	0.053	1	1	2	2	0	470300	0	32930000	0		1		1			1		1		0	0.0297	0	0.0233	0		4.09		3.26		472	52.6	6.18
P94127	Nitrous-oxide reductase OS=Achromobacter cycloclastes OX=223 GN=nosZ PE=1 SV=2 - [NOSZ_ACHCY]	0.0218	1	1	1	2	0	0	0	315700	0		1		1			1		1		0	0.0218	0	0.0218			2.61		3.19		642	70.9	5.82
P01593	Immunoglobulin kappa variable 1D-33 OS=Homo sapiens OX=9606 GN=IGKV1D-33 PE=1 SV=2 - [KVD33_HUMAN]	0.1368	1	1	1	2	0	139100	34460000	0	0		1	1				1	1			0	0.1368	0.1368				2.91	2.99			117	12.8	4.78
Q9TU03	Rho GDP-dissociation inhibitor 2 OS=Bos taurus OX=9913 GN=ARHGDIB PE=2 SV=3 - [GDIR2_BOVIN]	0.13	1	1	1	2	0	936700	0	0	0		1					2				0	0.13	0	0			6.04				200	22.8	5.2
P83336	Thaumatin-like protein 1b (Fragment) OS=Malus domestica OX=3750 PE=2 SV=1 - [TP1B_MALDO]	0.1604	1	1	2	2	0	148200	0	0	0		2					2				0	0.1604	0	0			5.66				212	22.1	4.54
Q05811	Outer membrane protein IIIA OS=Rhizobium leguminosarum bv. viciae OX=387 GN=ropA PE=1 SV=1 - [OM3A_RHILV]	0.0546	1	1	1	2	0	0	0	0	1073000					1					2	0	0	0		0.0546					7.6	366	38.9	4.28
A8ERJ5	Phosphate acyltransferase OS=Aliarcobacter butzleri (strain RM4018) OX=367737 GN=plsX PE=3 SV=1 - [PLSX_ALIB4]	0.0721	1	1	1	2	0	0	0	0	2327000					1					2	0		0	0	0.0721					9.52	333	35.6	6.83
P83678	Phasin (Fragment) OS=Delftia acidovorans OX=80866 GN=phaP PE=1 SV=1 - [PHAP_DELAC]	0.3696	1	1	1	2	0	0	0	0	1552000					1					2	0		0		0.3696					6.09	46	4.9	4.73
Q7M962	Periplasmic nitrate reductase OS=Wolinella succinogenes (strain ATCC 29543 / DSM 1740 / LMG 7466 / NCTC 11488 / FDC 602W) OX=273121 GN=napA PE=3 SV=2 - [NAPA_WOLSU]	0.0162	1	1	1	2	0	0	0	0	11690000					1					2	0	0	0	0	0.0162					5.7	928	104.9	8.6
Q52812	General L-amino acid-binding periplasmic protein AapJ OS=Rhizobium leguminosarum bv. viciae (strain 3841) OX=216596 GN=aapJ PE=1 SV=1 - [AAPJ_RHIL3]	0.0411	1	1	1	2	0	0	0	0	829100					1					2	0		0		0.0411					6.94	341	36.7	5.3
A0R3M4	Succinate--CoA ligase [ADP-forming] subunit beta OS=Mycolicibacterium smegmatis (strain ATCC 700084 / mc(2)155) OX=246196 GN=sucC PE=1 SV=1 - [SUCC_MYCS2]	0.0749	1	1	1	2	0	0	0	0	852400					1					2	0	0	0		0.0749					7.81	387	40.9	4.83
A1T785	Ribosome-recycling factor OS=Mycolicibacterium vanbaalenii (strain DSM 7251 / JCM 13017 / BCRC 16820 / KCTC 9966 / NRRL B-24157 / PYR-1) OX=350058 GN=frr PE=3 SV=1 - [RRF_MYCVP]	0.0865	1	1	1	2	0	0	0	0	1908000					1					2	0	0	0		0.0865					7.5	185	20.8	5.55
A0QSP9	30S ribosomal protein S9 OS=Mycolicibacterium smegmatis (strain ATCC 700084 / mc(2)155) OX=246196 GN=rpsI PE=1 SV=1 - [RS9_MYCS2]	0.1	1	1	1	2	0	0	0	0	1510000					1					2	0		0		0.1					6.57	150	16.8	10.04
Q65S80	Phosphoserine aminotransferase OS=Mannheimia succiniciproducens (strain MBEL55E) OX=221988 GN=serC PE=3 SV=1 - [SERC_MANSM]	0.0277	1	1	1	2	0	0	0	0	1669000					1					2	0	0		0	0.0277					5.33	361	40	5.72
P10583	Glutamine synthetase OS=Azospirillum brasilense OX=192 GN=glnA PE=3 SV=1 - [GLN1B_AZOBR]	0.0598	4	2	2	2	0	25150000	151400000	0	0		1	1				1	1			0	0.0342	0.0256	0			1.82	3.62			468	51.9	5.39
Q128U4	50S ribosomal protein L9 OS=Polaromonas sp. (strain JS666 / ATCC BAA-500) OX=296591 GN=rplI PE=3 SV=1 - [RL9_POLSJ]	0.1333	1	1	1	2	0	0	0	0	968600					1					2	0	0	0	0	0.1333					7.43	150	16	9.2
P35100	Chaperone protein ClpC, chloroplastic OS=Pisum sativum OX=3888 PE=2 SV=1 - [CLPC_PEA]	0.0282	28	2	2	2	0	0	0	0	2487000					2					2		0	0	0	0.0282					6.3	922	102.6	6.99
Q0AVM3	Acetyl-CoA acetyltransferase OS=Syntrophomonas wolfei subsp. wolfei (strain DSM 2245B / Goettingen) OX=335541 GN=Swol_1934 PE=1 SV=1 - [THLA_SYNWW]	0.0328	1	1	1	2	0	0	0	0	3525000					1					2	0		0	0	0.0328					6.56	396	41.3	6.42
A1W2R3	30S ribosomal protein S3 OS=Acidovorax sp. (strain JS42) OX=232721 GN=rpsC PE=3 SV=1 - [RS3_ACISJ]	0.0451	6	2	2	2	0	0	0	0	682200					2					2		0	0	0	0.0451					7.52	288	31.5	10.4
O33096	Electron transfer flavoprotein subunit alpha OS=Mycobacterium leprae (strain TN) OX=272631 GN=etfA PE=3 SV=1 - [ETFA_MYCLE]	0.0597	1	1	1	2	0	0	0	0	720200					1					2	0				0.0597					6.78	318	31.8	4.83
Q30T61	Ketol-acid reductoisomerase (NADP(+)) OS=Sulfurimonas denitrificans (strain ATCC 33889 / DSM 1251) OX=326298 GN=ilvC PE=3 SV=2 - [ILVC_SULDN]	0.0503	1	1	1	2	0	0	0	0	755600					1					2	0		0	0	0.0503					6.84	338	36.7	5.88
A8EWJ4	Dihydroxy-acid dehydratase OS=Aliarcobacter butzleri (strain RM4018) OX=367737 GN=ilvD PE=3 SV=1 - [ILVD_ALIB4]	0.0231	1	1	1	2	0	0	0	0	1559000					1					2	0	0	0		0.0231					6.28	562	59.9	6.42
A0QNE0	DNA gyrase subunit B OS=Mycolicibacterium smegmatis (strain ATCC 700084 / mc(2)155) OX=246196 GN=gyrB PE=1 SV=1 - [GYRB_MYCS2]	0.0326	1	1	1	2	0	0	0	0	1654000					1					2	0	0	0	0	0.0326					7.76	675	74.5	6.09
P45366	Poly(3-hydroxyalkanoate) polymerase subunit PhaC OS=Thiocystis violacea OX=13725 GN=phaC PE=3 SV=1 - [PHAC_THIVI]	0.0479	2	2	2	2	0	0	0	0	1183000					2					2			0	0	0.0479					5.91	355	39.6	4.88
O53871	Putative acyltransferase Rv0859 OS=Mycobacterium tuberculosis (strain ATCC 25618 / H37Rv) OX=83332 GN=fadA PE=1 SV=1 - [Y0859_MYCTU]	0.0372	1	1	1	2	0	0	0	0	2894000					1					2	0	0	0		0.0372					9.54	403	42.4	5.4
A0PPN3	Phosphoglycerate kinase OS=Mycobacterium ulcerans (strain Agy99) OX=362242 GN=pgk PE=3 SV=1 - [PGK_MYCUA]	0.0889	10	2	2	2	0	0	0	0	1336000					2					2			0	0	0.0889					7.22	416	43	5.07
A8ESU9	30S ribosomal protein S3 OS=Aliarcobacter butzleri (strain RM4018) OX=367737 GN=rpsC PE=3 SV=1 - [RS3_ALIB4]	0.0598	1	1	1	2	0	0	0	0	1592000					1					2		0	0	0	0.0598					7.23	234	26.2	10.32
A8ETJ8	3-isopropylmalate dehydratase small subunit OS=Aliarcobacter butzleri (strain RM4018) OX=367737 GN=leuD PE=3 SV=1 - [LEUD_ALIB4]	0.0964	1	1	1	2	0	0	0	0	1583000					1					2		0			0.0964					6.62	166	18.2	6.01
Q9LXS7	Citrate synthase 1, peroxisomal OS=Arabidopsis thaliana OX=3702 GN=CSY1 PE=2 SV=1 - [CISY1_ARATH]	0.0313	1	1	1	2	0	0	0	0	3076000					1					2			0	0	0.0313					8.12	480	52.9	7.96
A0QL18	50S ribosomal protein L3 OS=Mycobacterium avium (strain 104) OX=243243 GN=rplC PE=3 SV=1 - [RL3_MYCA1]	0.0922	4	2	2	2	0	0	0	0	4647000					2					2			0	0	0.0922					6.97	217	23.1	10.36
P0C2T2	Diacylglycerol acyltransferase/mycolyltransferase Ag85B OS=Mycobacterium bovis (strain ATCC BAA-935 / AF2122/97) OX=233413 GN=fbpB PE=1 SV=1 - [A85B_MYCBO]	0.0738	1	1	1	2	0	0	0	0	66390000					1					2			0		0.0738					9.37	325	34.6	5.94
A1TJU0	30S ribosomal protein S11 OS=Acidovorax citrulli (strain AAC00-1) OX=397945 GN=rpsK PE=3 SV=1 - [RS11_ACIAC]	0.1194	8	2	2	2	0	0	0	0	366400					2					2			0		0.1194					7.23	134	14.2	11.53
A1UEF2	30S ribosomal protein S16 OS=Mycobacterium sp. (strain KMS) OX=189918 GN=rpsP PE=3 SV=1 - [RS16_MYCSK]	0.0952	1	1	1	2	0	0	0	0	3704000					1					2			0		0.0952					6.49	168	18	9.04
A1TD56	ATP synthase gamma chain OS=Mycolicibacterium vanbaalenii (strain DSM 7251 / JCM 13017 / BCRC 16820 / KCTC 9966 / NRRL B-24157 / PYR-1) OX=350058 GN=atpG PE=3 SV=1 - [ATPG_MYCVP]	0.0712	1	1	1	2	0	0	0	0	2398000					1					2			0	0	0.0712					8.49	309	33.6	5.15
P9WNP5	1,4-dihydroxy-2-naphthoyl-CoA synthase OS=Mycobacterium tuberculosis (strain ATCC 25618 / H37Rv) OX=83332 GN=menB PE=1 SV=1 - [MENB_MYCTU]	0.0701	1	1	1	2	0	0	0	0	920100					1					2			0	0	0.0701					8.57	314	34.7	6.46
Q9CCB5	Iron-dependent repressor IdeR OS=Mycobacterium leprae (strain TN) OX=272631 GN=ideR PE=3 SV=1 - [IDER_MYCLE]	0.0783	1	2	2	2	0	0	0	0	980200					2					2				0	0.0783					7.57	230	25.3	5.97
P9WKD7	Ribose-5-phosphate isomerase B OS=Mycobacterium tuberculosis (strain ATCC 25618 / H37Rv) OX=83332 GN=rpiB PE=1 SV=1 - [RPIB_MYCTU]	0.1852	1	1	1	2	0	0	0	0	3127000					1					2				0	0.1852					6.46	162	17.3	6.62
Q30TV1	30S ribosomal protein S14 type Z OS=Sulfurimonas denitrificans (strain ATCC 33889 / DSM 1251) OX=326298 GN=rpsZ PE=3 SV=1 - [RS14Z_SULDN]	0.1803	1	1	1	2	0	0	0	0	2451000					1					2					0.1803					5.21	61	7	10.7
Q0A7A0	30S ribosomal protein S15 OS=Alkalilimnicola ehrlichii (strain ATCC BAA-1101 / DSM 17681 / MLHE-1) OX=187272 GN=rpsO PE=3 SV=1 - [RS15_ALKEH]	0.2022	1	1	1	2	0	0	0	0	1165000					1					2					0.2022					7.84	89	10.3	10.21
A8ESU5	50S ribosomal protein L23 OS=Aliarcobacter butzleri (strain RM4018) OX=367737 GN=rplW PE=3 SV=1 - [RL23_ALIB4]	0.3548	1	2	2	2	0	0	0	0	490000					2					2					0.3548					6.95	93	10.4	9.82
A1WXM7	Adenosylhomocysteinase OS=Halorhodospira halophila (strain DSM 244 / SL1) OX=349124 GN=ahcY PE=3 SV=1 - [SAHH_HALHL]	0.0209	69	1	1	1	0	0	0	935100	0				1					1		0	0	0	0.0209	0				2.25		430	47.5	5.08
A1B1M8	Formate--tetrahydrofolate ligase OS=Paracoccus denitrificans (strain Pd 1222) OX=318586 GN=fhs2 PE=3 SV=1 - [FTHS_PARDP]	0.0288	67	1	1	1	0	0	173500000	0	0			1					1			0		0.0288					3.06			555	58.6	6.92
A4G977	S-adenosylmethionine synthase OS=Herminiimonas arsenicoxydans OX=204773 GN=metK PE=3 SV=1 - [METK_HERAR]	0.0388	37	1	1	1	0	0	0	599500	0				1					1			0	0	0.0388	0				3.09		387	42	5.34
P86204	Heat shock-related 70 kDa protein 2 (Fragment) OS=Mesocricetus auratus OX=10036 GN=HSPA2 PE=1 SV=1 - [HSP72_MESAU]	0.0833	32	1	1	1	15210000	0	0	0	0	1					1					0.0833		0	0		3.19					192	21.3	5.72
A0RQK7	2-isopropylmalate synthase OS=Campylobacter fetus subsp. fetus (strain 82-40) OX=360106 GN=leuA PE=3 SV=1 - [LEU1_CAMFF]	0.0237	28	1	1	1	0	0	0	0	630300					1					1	0	0	0	0	0.0237					2.94	506	54.9	5.86
Q56826	Flagellin OS=Xenorhabdus nematophila OX=628 GN=fliC PE=3 SV=1 - [FLIC_XENNE]	0.0511	25	1	1	1	0	0	17170000	0	0			1					1			0	0	0.0511	0				4.01			313	33.3	5.63
Q5B2Q4	Probable 1,4-beta-D-glucan cellobiohydrolase A OS=Emericella nidulans (strain FGSC A4 / ATCC 38163 / CBS 112.46 / NRRL 194 / M139) OX=227321 GN=cbhA PE=2 SV=1 - [CBHA_EMENI]	0.0269	23	1	1	1	699500	0	0	0	0	1					1					0.0269		0	0		2.42					446	47.6	4.2
A1T4L5	Elongation factor G OS=Mycolicibacterium vanbaalenii (strain DSM 7251 / JCM 13017 / BCRC 16820 / KCTC 9966 / NRRL B-24157 / PYR-1) OX=350058 GN=fusA PE=3 SV=1 - [EFG_MYCVP]	0.0343	20	1	1	1	0	0	0	0	520800					1					1	0	0	0	0	0.0343					2.93	700	77	5.03
Q9D646	Keratin, type I cuticular Ha4 OS=Mus musculus OX=10090 GN=Krt34 PE=2 SV=1 - [KRT34_MOUSE]	0.023	17	1	1	1	0	0	0	2015000	0				1					1		0			0.023					2.47		392	44.5	4.79
Q833I9	Phosphoglycerate kinase OS=Enterococcus faecalis (strain ATCC 700802 / V583) OX=226185 GN=pgk PE=3 SV=1 - [PGK_ENTFA]	0.0428	16	1	1	1	9081000	0	0	0	0	1					1					0.0428		0	0		3.67					397	42.4	5.01
P22983	Pyruvate, phosphate dikinase OS=Clostridium symbiosum OX=1512 GN=ppdK PE=1 SV=5 - [PPDK_CLOSY]	0.0137	16	1	1	1	0	0	5083000	0	0			1					1			0	0	0.0137	0	0			3.15			874	96.6	5.17
P00315	Allophycocyanin alpha chain OS=Mastigocladus laminosus OX=83541 GN=apcA PE=1 SV=1 - [PHAA_MASLA]	0.0625	15	1	1	1	0	0	0	1759000	0				1					1				0	0.0625					2.77		160	17.1	5.03
B1MEU8	Peptide chain release factor 2 OS=Mycobacteroides abscessus (strain ATCC 19977 / DSM 44196 / CIP 104536 / JCM 13569 / NCTC 13031 / TMC 1543) OX=561007 GN=prfB PE=3 SV=1 - [RF2_MYCA9]	0.0436	15	1	1	1	0	0	0	0	325900					1					1	0	0	0	0	0.0436					2.66	367	41.1	4.75
A0Q2Y4	S-adenosylmethionine synthase OS=Clostridium novyi (strain NT) OX=386415 GN=metK PE=3 SV=1 - [METK_CLONN]	0.0384	15	1	1	1	0	0	48480000	0	0			1					1			0		0.0384	0				2.54			391	43.1	5.39
C3PL19	50S ribosomal protein L5 OS=Corynebacterium aurimucosum (strain ATCC 700975 / DSM 44827 / CIP 107346 / CN-1) OX=548476 GN=rplE PE=3 SV=1 - [RL5_CORA7]	0.0656	15	1	1	1	0	0	0	0	540100					1					1			0	0	0.0656					2.93	183	21	9.31
A0RQ51	Glutamate-1-semialdehyde 2,1-aminomutase OS=Campylobacter fetus subsp. fetus (strain 82-40) OX=360106 GN=hemL PE=3 SV=1 - [GSA_CAMFF]	0.0331	15	1	1	1	0	0	0	0	636100					1					1			0	0	0.0331					3.29	423	45.8	6.14
A0QYS5	Argininosuccinate lyase OS=Mycolicibacterium smegmatis (strain ATCC 700084 / mc(2)155) OX=246196 GN=argH PE=1 SV=1 - [ARLY_MYCS2]	0.0277	14	1	1	1	0	0	0	0	70070					1					1	0		0		0.0277					3.75	469	49.7	5.16
Q9PVQ1	Proteasome subunit alpha type-7-B OS=Xenopus laevis OX=8355 GN=psma7-b PE=2 SV=1 - [PSA7B_XENLA]	0.0567	13	1	1	1	7579000	0	0	0	0	1					1					0.0567	0	0			2.87					247	27.9	8.59
P84577	Putative heat shock protein HSP90 (Fragment) OS=Populus euphratica OX=75702 PE=1 SV=1 - [HSP90_POPEU]	0.2979	13	1	1	1	0	0	0	0	742700					1					1					0.2979					3.1	47	5.1	4.03
P12814	Alpha-actinin-1 OS=Homo sapiens OX=9606 GN=ACTN1 PE=1 SV=2 - [ACTN1_HUMAN]	0.0135	12	1	1	1	1698000	0	0	0	0	1					1					0.0135	0	0	0	0	4.45					892	103	5.41
A0PM62	30S ribosomal protein S10 OS=Mycobacterium ulcerans (strain Agy99) OX=362242 GN=rpsJ PE=3 SV=1 - [RS10_MYCUA]	0.099	12	1	1	1	0	0	0	0	881100					1					1					0.099					2.73	101	11.4	9.38
A5EX85	Elongation factor G OS=Dichelobacter nodosus (strain VCS1703A) OX=246195 GN=fusA PE=3 SV=1 - [EFG_DICNV]	0.02	10	1	1	1	0	0	0	0	643000					1					1	0	0	0	0	0.02					3.37	699	77.5	5.2
A0QL67	50S ribosomal protein L11 OS=Mycobacterium avium (strain 104) OX=243243 GN=rplK PE=3 SV=1 - [RL11_MYCA1]	0.2113	10	1	1	1	0	0	0	0	1117000					1					1				0	0.2113					3.6	142	15	9.47
P34935	Endoplasmic reticulum chaperone BiP (Fragment) OS=Sus scrofa OX=9823 GN=HSPA5 PE=2 SV=2 - [BIP_PIG]	0.0649	9	1	1	1	20080000	0	0	0	0	1					1					0.0649	0	0	0	0	3.59					262	28.9	4.83
P29216	Amyloid-beta precursor protein (Fragment) OS=Macaca mulatta OX=9544 GN=APP PE=2 SV=1 - [A4_MACMU]	0.1711	9	1	1	1	450900	0	0	0	0	1					1					0.1711		0			3.4					76	8.5	5.36
Q8HXP0	Superoxide dismutase [Mn], mitochondrial OS=Callithrix jacchus OX=9483 GN=SOD2 PE=2 SV=2 - [SODM_CALJA]	0.0707	9	1	1	1	7635000	0	0	0	0	1					1					0.0707					3.85					198	22.2	7.31
A1KMY9	3-isopropylmalate dehydrogenase OS=Mycobacterium bovis (strain BCG / Pasteur 1173P2) OX=410289 GN=leuB PE=3 SV=1 - [LEU3_MYCBP]	0.0446	9	1	1	1	0	0	0	0	383000					1					1	0		0	0	0.0446					3.03	336	35.3	5.74
P29562	Eukaryotic initiation factor 4A-I (Fragment) OS=Oryctolagus cuniculus OX=9986 GN=EIF4A1 PE=1 SV=2 - [IF4A1_RABIT]	0.0352	8	1	1	1	0	0	0	3787000	0				1					1		0	0	0	0.0352					2.45		398	45.3	5.48
A0PMB6	30S ribosomal protein S4 OS=Mycobacterium ulcerans (strain Agy99) OX=362242 GN=rpsD PE=3 SV=1 - [RS4_MYCUA]	0.0498	8	1	1	1	0	0	0	0	821600					1					1			0		0.0498					2.86	201	23.3	10.07
Q0UFP1	40S ribosomal protein S1 OS=Phaeosphaeria nodorum (strain SN15 / ATCC MYA-4574 / FGSC 10173) OX=321614 GN=RPS1 PE=3 SV=1 - [RS3A_PHANO]	0.0392	7	1	1	1	0	0	0	337100	0				1					1			0	0	0.0392	0				2.67		255	28.8	9.99
P9WII9	Pyridoxal 5'-phosphate synthase subunit PdxS OS=Mycobacterium tuberculosis (strain ATCC 25618 / H37Rv) OX=83332 GN=pdxS PE=1 SV=1 - [PDXS_MYCTU]	0.0602	7	1	1	1	0	0	0	0	182400					1					1	0	0	0	0	0.0602					3.36	299	31.3	5.39
A1VY30	50S ribosomal protein L25 OS=Campylobacter jejuni subsp. jejuni serotype O:23/36 (strain 81-176) OX=354242 GN=rplY PE=3 SV=1 - [RL25_CAMJJ]	0.0618	7	1	1	1	0	0	0	0	614300					1					1	0		0	0	0.0618					2.71	178	19.4	9.73
A0PME8	Co-chaperonin GroES OS=Mycobacterium ulcerans (strain Agy99) OX=362242 GN=groES PE=3 SV=1 - [CH10_MYCUA]	0.15	7	1	1	1	0	0	0	0	211900					1					1	0	0			0.15					2.69	100	10.7	4.7
P18420	Proteasome subunit alpha type-1 OS=Rattus norvegicus OX=10116 GN=Psma1 PE=1 SV=2 - [PSA1_RAT]	0.057	6	1	1	1	0	0	0	0	0	1					1					0.057	0	0	0	0	2.69					263	29.5	6.61
Q55DL0	Dihydropyrimidinase OS=Dictyostelium discoideum OX=44689 GN=pyd2 PE=1 SV=1 - [DPYS_DICDI]	0.0219	6	1	1	1	14090000	0	0	0	0	1					1					0.0219		0	0		2.95					503	56	6.24
C1A1Z7	Arginine--tRNA ligase OS=Rhodococcus erythropolis (strain PR4 / NBRC 100887) OX=234621 GN=argS PE=3 SV=1 - [SYR_RHOE4]	0.0364	6	1	1	1	0	0	0	0	636600					1					1	0	0	0	0	0.0364					2.75	550	59.1	5.05
Q0VRK1	Aspartate--tRNA(Asp/Asn) ligase OS=Alcanivorax borkumensis (strain ATCC 700651 / DSM 11573 / NCIMB 13689 / SK2) OX=393595 GN=aspS PE=3 SV=1 - [SYDND_ALCBS]	0.029	6	1	1	1	0	0	0	0	953600					1					1	0	0	0	0	0.029					3.58	587	65.3	5.25
P9WKK1	Translation initiation factor IF-2 OS=Mycobacterium tuberculosis (strain ATCC 25618 / H37Rv) OX=83332 GN=infB PE=1 SV=1 - [IF2_MYCTU]	0.0144	6	1	1	1	0	0	0	0	1019000					1					1	0	0	0	0	0.0144					2.58	900	94	6.37
P09960	Leukotriene A-4 hydrolase OS=Homo sapiens OX=9606 GN=LTA4H PE=1 SV=2 - [LKHA4_HUMAN]	0.036	5	1	1	1	3205000	0	0	0	0	1					1					0.036		0	0		2.64					611	69.2	6.18
P00884	Fructose-bisphosphate aldolase B OS=Rattus norvegicus OX=10116 GN=Aldob PE=1 SV=2 - [ALDOB_RAT]	0.0357	5	1	1	1	2116000	0	0	0	0	1					1					0.0357		0	0	0	2.64					364	39.6	8.4
P80227	Acylamino-acid-releasing enzyme OS=Bos taurus OX=9913 GN=APEH PE=1 SV=2 - [ACPH_BOVIN]	0.0329	5	1	1	1	2935000	0	0	0	0	1					1					0.0329	0	0		0	2.68					730	81	5.33
P09010	Lamin-L(I) OS=Xenopus laevis OX=8355 PE=2 SV=1 - [LAML1_XENLA]	0.0206	5	1	1	1	468300	0	0	0	0	1					1					0.0206	0	0	0	0	2.65					583	66.4	5.03
O02827	Myosin light chain kinase, smooth muscle (Fragment) OS=Ovis aries OX=9940 GN=MYLK PE=2 SV=1 - [MYLK_SHEEP]	0.032	5	1	1	1	48160000	0	0	0	0	1					1					0.032	0	0	0		3.39					438	49.5	5.02
A5I524	Ornithine carbamoyltransferase OS=Clostridium botulinum (strain Hall / ATCC 3502 / NCTC 13319 / Type A) OX=441771 GN=arcB PE=3 SV=1 - [OTC_CLOBH]	0.03	5	1	1	1	694700	0	0	0	0	1					1					0.03	0	0	0	0	3.01					333	37.2	5.6
A6W3A1	50S ribosomal protein L10 OS=Marinomonas sp. (strain MWYL1) OX=400668 GN=rplJ PE=3 SV=1 - [RL10_MARMS]	0.0663	5	1	1	1	1591000	0	0	0	0	1					1					0.0663		0	0		2.17					166	17.7	7.2
P05166	Propionyl-CoA carboxylase beta chain, mitochondrial OS=Homo sapiens OX=9606 GN=PCCB PE=1 SV=3 - [PCCB_HUMAN]	0.0223	5	1	1	1	0	0	0	1360000	0				1					1		0	0	0	0.0223	0				2.38		539	58.2	7.64
P22531	Small proline-rich protein 2E OS=Homo sapiens OX=9606 GN=SPRR2E PE=2 SV=2 - [SPR2E_HUMAN]	0.1806	5	1	1	1	0	0	0	9617000	0				1					1			0	0	0.1806					1.88		72	7.8	8.31
A1VE99	30S ribosomal protein S5 OS=Desulfovibrio vulgaris subsp. vulgaris (strain DP4) OX=391774 GN=rpsE PE=3 SV=1 - [RS5_DESVV]	0.0736	5	1	1	1	0	0	0	3010000	0				1					1			0		0.0736	0				2.93		163	17.1	10.1
A4VHT4	6,7-dimethyl-8-ribityllumazine synthase OS=Pseudomonas stutzeri (strain A1501) OX=379731 GN=ribH PE=3 SV=1 - [RISB_PSEU5]	0.0949	5	1	1	1	0	0	3141000	0	0			1					1			0	0	0.0949					2.7			158	16.5	5.06
B1W407	50S ribosomal protein L3 OS=Streptomyces griseus subsp. griseus (strain JCM 4626 / NBRC 13350) OX=455632 GN=rplC PE=3 SV=1 - [RL3_STRGG]	0.0607	5	1	1	1	0	0	0	0	768500					1					1	0	0	0		0.0607					2.82	214	22.7	10.04
A1TUF6	50S ribosomal protein L13 OS=Acidovorax citrulli (strain AAC00-1) OX=397945 GN=rplM PE=3 SV=1 - [RL13_ACIAC]	0.0986	5	1	1	1	0	0	0	0	1286000					1					1	0			0	0.0986					2.28	142	15.5	9.83
A0QSD4	50S ribosomal protein L2 OS=Mycolicibacterium smegmatis (strain ATCC 700084 / mc(2)155) OX=246196 GN=rplB PE=1 SV=1 - [RL2_MYCS2]	0.0432	5	1	1	1	0	0	0	0	2205000					1					1		0	0		0.0432					2.55	278	30.3	11.21
A0QS62	50S ribosomal protein L10 OS=Mycolicibacterium smegmatis (strain ATCC 700084 / mc(2)155) OX=246196 GN=rplJ PE=1 SV=1 - [RL10_MYCS2]	0.0686	5	1	1	1	0	0	0	0	636800					1					1		0			0.0686					2.82	175	18	9.01
P00448	Superoxide dismutase [Mn] OS=Escherichia coli (strain K12) OX=83333 GN=sodA PE=1 SV=2 - [SODM_ECOLI]	0.0534	5	1	1	1	0	0	4568000	0	0			1					1					0.0534	0				2.91			206	23.1	6.96
Q30TU7	30S ribosomal protein S5 OS=Sulfurimonas denitrificans (strain ATCC 33889 / DSM 1251) OX=326298 GN=rpsE PE=3 SV=1 - [RS5_SULDN]	0.1096	5	1	1	1	0	0	0	0	242900					1					1			0		0.1096					3.69	146	15.4	10.14
A1W1V0	50S ribosomal protein L14 OS=Campylobacter jejuni subsp. jejuni serotype O:23/36 (strain 81-176) OX=354242 GN=rplN PE=3 SV=1 - [RL14_CAMJJ]	0.1066	5	1	1	1	0	0	0	0	1012000					1					1			0		0.1066					3.35	122	13.3	10.29
P10965	Sporamin B OS=Ipomoea batatas OX=4120 GN=GSPO-B1 PE=2 SV=1 - [SPORB_IPOBA]	0.0602	4	1	1	1	213300	0	0	0	0	1					1					0.0602	0				2.61					216	23.9	5.6
B8DTI9	Enolase OS=Bifidobacterium animalis subsp. lactis (strain AD011) OX=442563 GN=eno PE=3 SV=1 - [ENO_BIFA0]	0.0372	4	1	1	1	4661000	0	0	0	0	1					1					0.0372	0	0	0	0	3.24					430	46.4	4.82
A9WJ21	Glycerol kinase OS=Chloroflexus aurantiacus (strain ATCC 29366 / DSM 635 / J-10-fl) OX=324602 GN=glpK PE=3 SV=1 - [GLPK_CHLAA]	0.0221	4	1	1	1	0	0	0	2391000	0				1					1		0	0	0	0.0221	0				2.32		498	54.3	5.22
Q2TBI4	Heat shock protein 75 kDa, mitochondrial OS=Bos taurus OX=9913 GN=TRAP1 PE=2 SV=1 - [TRAP1_BOVIN]	0.0199	4	1	1	1	0	0	0	0	781200					1					1	0	0	0	0	0.0199					3.73	703	79.3	7.14
A7MZB2	Phosphoenolpyruvate carboxykinase (ATP) OS=Vibrio campbellii (strain ATCC BAA-1116) OX=2902295 GN=pckA PE=3 SV=1 - [PCKA_VIBC1]	0.024	4	1	1	1	0	0	69640000	0	0			1					1			0	0	0.024	0				2.55			542	60.1	5.15
A3M978	30S ribosomal protein S3 OS=Acinetobacter baumannii (strain ATCC 17978 / CIP 53.77 / LMG 1025 / NCDC KC755 / 5377) OX=400667 GN=rpsC PE=3 SV=2 - [RS3_ACIBT]	0.048	4	1	1	1	0	0	0	0	405200					1					1	0	0	0	0	0.048					3.75	250	27.9	10.36
A0QSD6	50S ribosomal protein L22 OS=Mycolicibacterium smegmatis (strain ATCC 700084 / mc(2)155) OX=246196 GN=rplV PE=1 SV=1 - [RL22_MYCS2]	0.0654	4	1	1	1	0	0	0	0	627500					1					1	0		0		0.0654					2.76	153	16.3	10.96
B6YQT0	Chaperonin GroEL OS=Azobacteroides pseudotrichonymphae genomovar. CFP2 OX=511995 GN=groEL PE=3 SV=1 - [CH60_AZOPC]	0.0203	4	1	1	1	0	0	0	0	1300000					1					1	0	0	0	0	0.0203					3.34	542	58	5.19
B1GZ80	Elongation factor G OS=Endomicrobium trichonymphae OX=1408204 GN=fusA PE=3 SV=1 - [EFG_ENDTX]	0.0289	4	1	1	1	0	0	0	0	1034000					1					1	0	0	0	0	0.0289					4.42	693	76.9	5.53
O25225	50S ribosomal subunit assembly factor BipA OS=Helicobacter pylori (strain ATCC 700392 / 26695) OX=85962 GN=bipA PE=3 SV=1 - [BIPA_HELPY]	0.0301	4	1	1	1	0	0	0	0	272500					1					1	0	0	0	0	0.0301					3.74	599	66.6	5.44
Q2YK44	Probable phosphoketolase OS=Brucella abortus (strain 2308) OX=359391 GN=BAB2_0836 PE=3 SV=1 - [PHK_BRUA2]	0.0139	4	1	1	1	0	0	7293000	0	0			1					1				0	0.0139		0			2.31			789	89.2	6.18
A1VJJ4	30S ribosomal protein S9 OS=Polaromonas naphthalenivorans (strain CJ2) OX=365044 GN=rpsI PE=3 SV=1 - [RS9_POLNA]	0.1615	4	1	1	1	0	0	0	0	3929000					1					1			0	0	0.1615					3.71	130	14.6	11.12
A4QBQ4	30S ribosomal protein S13 OS=Corynebacterium glutamicum (strain R) OX=340322 GN=rpsM PE=3 SV=1 - [RS13_CORGB]	0.0902	4	1	1	1	0	0	0	0	452700					1					1				0	0.0902					2.74	122	13.8	10.62
P07738	Bisphosphoglycerate mutase OS=Homo sapiens OX=9606 GN=BPGM PE=1 SV=2 - [PMGE_HUMAN]	0.0502	3	1	1	1	3036000	0	0	0	0	1					1					0.0502		0			3.54					259	30	6.54
P35080	Profilin-2 OS=Homo sapiens OX=9606 GN=PFN2 PE=1 SV=3 - [PROF2_HUMAN]	0.1	3	1	1	1	12270000	0	0	0	0	1					1					0.1	0	0	0		3.18					140	15	6.99
Q7TP47	Heterogeneous nuclear ribonucleoprotein Q OS=Rattus norvegicus OX=10116 GN=Syncrip PE=2 SV=1 - [HNRPQ_RAT]	0.0244	3	1	1	1	313800	0	0	0	0	1					1					0.0244		0	0		2.19					533	59.7	8.79
Q3ZBV9	Dehydrogenase/reductase SDR family member 11 OS=Bos taurus OX=9913 GN=DHRS11 PE=2 SV=1 - [DHR11_BOVIN]	0.051	3	1	1	1	29620000	0	0	0	0	1					1					0.051		0			3.27					255	27.8	6.71
Q3T186	Ribose-5-phosphate isomerase (Fragment) OS=Bos taurus OX=9913 GN=RPIA PE=2 SV=2 - [RPIA_BOVIN]	0.0492	3	1	1	1	11390000	0	0	0	0	1					1					0.0492		0			2.17					264	28.7	7.46
Q9SM64	Superoxide dismutase [Mn], mitochondrial OS=Prunus persica OX=3760 GN=SOD PE=2 SV=1 - [SODM_PRUPE]	0.0658	3	1	1	1	2597000	0	0	0	0	1					1					0.0658		0			3.68					228	25.4	8.69
A1VJ25	50S ribosomal protein L14 OS=Polaromonas naphthalenivorans (strain CJ2) OX=365044 GN=rplN PE=3 SV=1 - [RL14_POLNA]	0.1311	3	1	1	1	2599000	0	0	0	0	1					1					0.1311		0	0	0	2.56					122	13.1	10.29
Q5L8L6	ATP-dependent Clp protease proteolytic subunit OS=Bacteroides fragilis (strain ATCC 25285 / DSM 2151 / CCUG 4856 / JCM 11019 / NCTC 9343 / Onslow) OX=272559 GN=clpP PE=3 SV=1 - [CLPP_BACFN]	0.1063	3	1	1	1	1787000	0	0	0	0	1					1					0.1063	0	0			2.68					207	22.8	5.02
A3M1S3	Catalase-peroxidase OS=Acinetobacter baumannii (strain ATCC 17978 / CIP 53.77 / LMG 1025 / NCDC KC755 / 5377) OX=400667 GN=katG PE=3 SV=2 - [KATG_ACIBT]	0.0139	3	1	1	1	3026000	0	0	0	0	1					1					0.0139	0	0	0		2.2					718	78.5	5.45
P17215	Leu/Ile/Val/Thr-binding protein OS=Salmonella typhimurium (strain LT2 / SGSC1412 / ATCC 700720) OX=99287 GN=livJ PE=1 SV=1 - [LIVJ_SALTY]	0.0384	3	1	1	1	788400	0	0	0	0	1					1					0.0384		0			4.24					365	38.8	6.13
Q12552	Glyceraldehyde-3-phosphate dehydrogenase OS=Aspergillus niger OX=5061 GN=gpdA PE=3 SV=2 - [G3P_ASPNG]	0.0714	3	1	1	1	0	0	0	3044000	0				1					1		0	0	0	0.0714	0				4.28		336	36.2	7.11
Q28161	Plakophilin-1 OS=Bos taurus OX=9913 GN=PKP1 PE=2 SV=1 - [PKP1_BOVIN]	0.0206	3	1	1	1	0	0	0	2275000	0				1					1		0	0	0	0.0206	0				2.85		727	80.1	8.95
B3E9Q7	Phosphoglycerate kinase OS=Trichlorobacter lovleyi (strain ATCC BAA-1151 / DSM 17278 / SZ) OX=398767 GN=pgk PE=3 SV=1 - [PGK_TRIL1]	0.0453	3	1	1	1	0	0	0	527000	0				1					1		0		0	0.0453	0				2.72		397	42.5	8.38
A0LLR3	Formate--tetrahydrofolate ligase OS=Syntrophobacter fumaroxidans (strain DSM 10017 / MPOB) OX=335543 GN=fhs PE=3 SV=1 - [FTHS_SYNFM]	0.0273	3	1	1	1	0	0	0	12300000	0				1					1		0	0	0	0.0273	0				3.31		587	64.6	7.97
A1WB52	30S ribosomal protein S16 OS=Acidovorax sp. (strain JS42) OX=232721 GN=rpsP PE=3 SV=1 - [RS16_ACISJ]	0.1566	3	1	1	1	0	0	0	662300	0				1					1			0		0.1566	0				3.75		83	9.3	10.93
A2AKK5	Acyl-coenzyme A amino acid N-acyltransferase 1 OS=Mus musculus OX=10090 GN=Acnat1 PE=1 SV=1 - [ACNT1_MOUSE]	0.0313	3	1	1	1	0	0	50460000	0	0			1					1			0		0.0313					3.35			416	46	8.73
P92935	ADP,ATP carrier protein 2, chloroplastic OS=Arabidopsis thaliana OX=3702 GN=AATP2 PE=1 SV=2 - [TLC2_ARATH]	0.0194	3	1	1	1	0	0	0	0	1959000					1					1	0		0		0.0194					3.03	618	67.5	9.48
P01717	Immunoglobulin lambda variable 3-25 OS=Homo sapiens OX=9606 GN=IGLV3-25 PE=1 SV=2 - [LV325_HUMAN]	0.0982	3	1	1	1	0	3585000	0	0	0		1					1				0	0.0982	0	0			2.49				112	12	4.5
Q8R426	Kv channel-interacting protein 1 OS=Rattus norvegicus OX=10116 GN=Kcnip1 PE=1 SV=2 - [KCIP1_RAT]	0.0617	3	1	1	1	0	374600	0	0	0		1					1				0	0.0617	0	0			2.84				227	26.8	5.26
P85814	Triosephosphate isomerase (Fragment) OS=Platanus orientalis OX=122832 PE=1 SV=1 - [TPIS_PLAOI]	0.1744	3	1	1	1	0	0	38390000	0	0			1					1			0	0	0.1744					3.45			86	8.9	8.22
Q87LK8	Transketolase 1 OS=Vibrio parahaemolyticus serotype O3:K6 (strain RIMD 2210633) OX=223926 GN=tkt1 PE=3 SV=1 - [TKT1_VIBPA]	0.0527	3	1	1	1	0	0	0	0	1537000					1					1	0		0	0	0.0527					5.26	664	72	5.12
A0QMH2	Dihydroxy-acid dehydratase OS=Mycobacterium avium (strain 104) OX=243243 GN=ilvD PE=3 SV=1 - [ILVD_MYCA1]	0.0243	3	1	1	1	0	0	0	0	777500					1					1	0	0	0	0	0.0243					3.38	575	59.5	5.34
A6Q478	Serine hydroxymethyltransferase OS=Nitratiruptor sp. (strain SB155-2) OX=387092 GN=glyA PE=3 SV=1 - [GLYA_NITSB]	0.053	3	1	1	1	0	0	0	0	1307000					1					1	0		0	0	0.053					5.53	415	45.5	6.42
A1TJU1	30S ribosomal protein S4 OS=Acidovorax citrulli (strain AAC00-1) OX=397945 GN=rpsD PE=3 SV=1 - [RS4_ACIAC]	0.0676	3	1	1	1	0	0	0	0	173700					1					1			0	0	0.0676					3.12	207	23.2	10.15
Q6F7T6	30S ribosomal protein S4 OS=Acinetobacter baylyi (strain ATCC 33305 / BD413 / ADP1) OX=62977 GN=rpsD PE=3 SV=1 - [RS4_ACIAD]	0.1111	3	1	1	1	0	0	0	0	1275000					1					1			0		0.1111					3.79	207	23.2	10.08
P98095	Fibulin-2 OS=Homo sapiens OX=9606 GN=FBLN2 PE=1 SV=2 - [FBLN2_HUMAN]	0.0093	2	1	1	1	217600	0	0	0	0	1					1					0.0093	0	0	0	0	2.18					1184	126.5	4.82
Q8VC12	Urocanate hydratase OS=Mus musculus OX=10090 GN=Uroc1 PE=1 SV=2 - [HUTU_MOUSE]	0.0237	2	1	1	1	6341000	0	0	0	0	1					1					0.0237	0	0	0	0	3.93					676	74.5	7.53
P35750	Calpain-1 catalytic subunit OS=Sus scrofa OX=9823 GN=CAPN1 PE=2 SV=3 - [CAN1_PIG]	0.028	2	1	1	1	7237000	0	0	0	0	1					1					0.028	0	0	0	0	3.7					714	81.7	5.73
Q03710	Complement factor B (Fragment) OS=Sus scrofa OX=9823 GN=CFB PE=3 SV=1 - [CFAB_PIG]	0.1722	2	1	1	1	3739000	0	0	0	0	1					1					0.1722	0	0			3.85					151	16.8	4.73
P28037	Cytosolic 10-formyltetrahydrofolate dehydrogenase OS=Rattus norvegicus OX=10116 GN=Aldh1l1 PE=1 SV=3 - [AL1L1_RAT]	0.0177	2	1	1	1	10800000	0	0	0	0	1					1					0.0177	0	0	0	0	3.51					902	98.8	5.91
P01835	Ig kappa chain C region, B allele OS=Rattus norvegicus OX=10116 PE=1 SV=1 - [KACB_RAT]	0.2547	2	1	1	1	382300	0	0	0	0	1					1					0.2547	0	0		0	4.86					106	11.6	5.16
Q29437	Primary amine oxidase, liver isozyme OS=Bos taurus OX=9913 PE=1 SV=1 - [AOCX_BOVIN]	0.0249	2	1	1	1	2162000	0	0	0	0	1					1					0.0249	0	0	0	0	2.9					762	84.7	5.94
Q5R432	Cytosolic non-specific dipeptidase OS=Pongo abelii OX=9601 GN=CNDP2 PE=2 SV=1 - [CNDP2_PONAB]	0.0253	2	1	1	1	9901000	0	0	0	0	1					1					0.0253	0	0	0	0	2.58					475	52.8	5.85
Q5RCR9	Serine/threonine-protein phosphatase CPPED1 OS=Pongo abelii OX=9601 GN=CPPED1 PE=2 SV=1 - [CPPED_PONAB]	0.035	2	1	1	1	4432000	0	0	0	0	1					1					0.035	0	0	0		3.37					314	35.6	6.06
P22226	Cathelicidin-1 OS=Bos taurus OX=9913 GN=CATHL1 PE=1 SV=2 - [CTHL1_BOVIN]	0.1484	2	1	1	1	0	0	0	0	0	1					1					0.1484					2.95					155	17.6	7.65
Q9Y796	Glyceraldehyde-3-phosphate dehydrogenase OS=Cutaneotrichosporon curvatum OX=57679 GN=GPD PE=3 SV=1 - [G3P_CUTCU]	0.0445	2	1	1	1	12090000	0	0	0	0	1					1					0.0445	0	0	0	0	2.97					337	36.2	7.44
Q5REA8	Thioredoxin domain-containing protein 17 OS=Pongo abelii OX=9601 GN=TXNDC17 PE=2 SV=1 - [TXD17_PONAB]	0.1138	2	1	1	1	3163000	0	0	0	0	1					1					0.1138		0			3.12					123	13.9	5.52
P0A326	Catalase OS=Brucella melitensis biotype 1 (strain 16M / ATCC 23456 / NCTC 10094) OX=224914 GN=katA PE=3 SV=2 - [CATA_BRUME]	0.0421	2	1	1	1	1192000	0	0	0	0	1					1					0.0421	0	0		0	4.33					499	56.4	7.02
A5F7X7	Catalase-peroxidase OS=Vibrio cholerae serotype O1 (strain ATCC 39541 / Classical Ogawa 395 / O395) OX=345073 GN=katG PE=3 SV=1 - [KATG_VIBC3]	0.0387	2	1	1	1	10340000	0	0	0	0	1					1					0.0387	0	0	0	0	3.92					724	80.6	6.15
Q5FFL8	2,3-bisphosphoglycerate-independent phosphoglycerate mutase OS=Ehrlichia ruminantium (strain Gardel) OX=302409 GN=gpmI PE=3 SV=1 - [GPMI_EHRRG]	0.0299	2	1	1	1	8811000	0	0	0	0	1					1					0.0299		0	0		2.68					501	56.2	6.24
C7C435	2-methylcitrate synthase, mitochondrial OS=Fusarium solani OX=169388 GN=mcsA PE=1 SV=1 - [PRPC_FUSSL]	0.0297	2	1	1	1	0	0	0	1144000	0				1					1		0	0	0	0.0297	0				3.29		472	52	8.47
A1ALT1	50S ribosomal protein L1 OS=Pelobacter propionicus (strain DSM 2379 / NBRC 103807 / OttBd1) OX=338966 GN=rplA PE=3 SV=1 - [RL1_PELPD]	0.0429	2	1	1	1	0	0	0	4158000	0				1					1		0	0	0	0.0429					3.1		233	24.6	9.19
A3QCW5	C4-dicarboxylate-binding periplasmic protein DctP OS=Shewanella loihica (strain ATCC BAA-1088 / PV-4) OX=323850 GN=dctP PE=1 SV=1 - [DCTP_SHELP]	0.0327	2	1	1	1	0	0	0	3497000	0				1					1		0	0	0	0.0327	0				3.05		336	37.6	8.84
B5FGH4	2-isopropylmalate synthase OS=Aliivibrio fischeri (strain MJ11) OX=388396 GN=leuA PE=3 SV=1 - [LEU1_ALIFM]	0.0291	2	1	1	1	0	0	0	95180000	0				1					1		0		0	0.0291	0				2.57		515	56.2	5.64
A1AS39	Ketol-acid reductoisomerase (NADP(+)) OS=Pelobacter propionicus (strain DSM 2379 / NBRC 103807 / OttBd1) OX=338966 GN=ilvC PE=3 SV=1 - [ILVC_PELPD]	0.0414	2	1	1	1	0	0	0	1955000	0				1					1		0	0		0.0414	0				2.65		338	36.9	6.3
Q21K60	Malate dehydrogenase OS=Saccharophagus degradans (strain 2-40 / ATCC 43961 / DSM 17024) OX=203122 GN=mdh PE=3 SV=1 - [MDH_SACD2]	0.052	2	1	1	1	0	0	0	16240000	0				1					1		0		0	0.052					3.84		327	35.5	5.1
O50627	DNA gyrase subunit B OS=Alkalihalobacillus halodurans (strain ATCC BAA-125 / DSM 18197 / FERM 7344 / JCM 9153 / C-125) OX=272558 GN=gyrB PE=3 SV=1 - [GYRB_ALKHC]	0.0141	2	1	1	1	0	0	0	296100	0				1					1		0	0	0	0.0141	0				2.85		637	71.2	6.14
A1V052	30S ribosomal protein S9 OS=Burkholderia mallei (strain SAVP1) OX=320388 GN=rpsI PE=3 SV=1 - [RS9_BURMS]	0.1615	2	1	1	1	0	0	0	2762000	0				1					1			0	0	0.1615	0				2.93		130	14.3	10.65
P72506	Phycobilisome 7.8 kDa linker polypeptide, allophycocyanin-associated, core OS=Arthrospira platensis OX=118562 GN=apcC PE=3 SV=2 - [PYC1_ARTPT]	0.1493	2	1	1	1	0	0	0	174200	0				1					1				0	0.1493					2.58		67	7.8	10.43
A1KB14	30S ribosomal protein S14 OS=Azoarcus sp. (strain BH72) OX=418699 GN=rpsN PE=3 SV=1 - [RS14_AZOSB]	0.0792	2	1	1	1	0	0	0	753300	0				1					1					0.0792	0				2.2		101	11.6	11.56
Q5JS37	NHL repeat-containing protein 3 OS=Homo sapiens OX=9606 GN=NHLRC3 PE=2 SV=1 - [NHLC3_HUMAN]	0.0807	2	1	1	1	0	357800	0	0	0		1					1				0	0.0807	0				4.75				347	38.3	6.43
Q9UKU6	Thyrotropin-releasing hormone-degrading ectoenzyme OS=Homo sapiens OX=9606 GN=TRHDE PE=2 SV=1 - [TRHDE_HUMAN]	0.0117	2	1	1	1	0	0	23820000	0	0			1					1			0	0	0.0117	0	0			3.29			1024	116.9	6.99
Q95334	Glutamyl aminopeptidase OS=Sus scrofa OX=9823 GN=ENPEP PE=1 SV=1 - [AMPE_PIG]	0.0127	2	1	1	1	0	0	1733000	0	0			1					1			0	0	0.0127	0	0			3.23			942	108.2	5.26
P48282	Carbonic anhydrase 1 OS=Ovis aries OX=9940 GN=CA1 PE=2 SV=2 - [CAH1_SHEEP]	0.0383	2	1	1	1	0	7075000	0	0	0		1					1				0	0.0383	0	0			2.76				261	28.9	7.09
P81370	Thaumatin-like protein OS=Actinidia deliciosa OX=3627 GN=tlp PE=1 SV=2 - [TLP_ACTDE]	0.0578	2	1	1	1	0	137800	0	0	0		1					1				0	0.0578	0				2.63				225	24.2	7.9
Q2W3T1	Periplasmic nitrate reductase OS=Magnetospirillum magneticum (strain AMB-1 / ATCC 700264) OX=342108 GN=napA PE=3 SV=1 - [NAPA_MAGSA]	0.0169	2	1	1	1	0	0	8251000	0	0			1					1			0	0	0.0169	0	0			2.91			827	92.9	8.54
A3M982	50S ribosomal protein L4 OS=Acinetobacter baumannii (strain ATCC 17978 / CIP 53.77 / LMG 1025 / NCDC KC755 / 5377) OX=400667 GN=rplD PE=3 SV=1 - [RL4_ACIBT]	0.095	2	1	1	1	0	0	0	0	843300					1					1	0	0	0	0	0.095					3.41	200	21.5	9.73
A1WHC6	50S ribosomal protein L4 OS=Verminephrobacter eiseniae (strain EF01-2) OX=391735 GN=rplD PE=3 SV=1 - [RL4_VEREI]	0.0534	2	1	1	1	0	0	0	0	365100					1					1	0	0	0	0	0.0534					2.99	206	23.1	9.99
Q6N3P9	1,4-alpha-glucan branching enzyme GlgB OS=Rhodopseudomonas palustris (strain ATCC BAA-98 / CGA009) OX=258594 GN=glgB PE=3 SV=1 - [GLGB_RHOPA]	0.014	2	1	1	1	0	0	0	0	847300					1					1	0	0	0	0	0.014					2.9	716	80.5	5.94
P61769	Beta-2-microglobulin OS=Homo sapiens OX=9606 GN=B2M PE=1 SV=1 - [B2MG_HUMAN]	0.1849	2	1	1	1	0	1169000	0	0	0		1					1					0.1849	0				2.34				119	13.7	6.52
P11839	Beta-casein OS=Ovis aries OX=9940 GN=CSN2 PE=1 SV=3 - [CASB_SHEEP]	0.1171	2	1	1	1	0	0	0	0	413800					1					1		0	0	0	0.1171					4.22	222	24.9	5.35
O07399	3-oxoacyl-[acyl-carrier-protein] reductase MabA OS=Mycobacterium avium OX=1764 GN=mabA PE=3 SV=1 - [MABA_MYCAV]	0.0745	2	1	1	1	0	0	0	0	559000					1					1		0	0		0.0745					3.12	255	26.7	5.92
P65136	Translation initiation factor IF-3 OS=Mycobacterium bovis (strain ATCC BAA-935 / AF2122/97) OX=233413 GN=infC PE=3 SV=1 - [IF3_MYCBO]	0.0647	2	1	1	1	0	0	0	0	1969000					1					1		0	0		0.0647					3.44	201	22.3	9.79
B2TIR4	Ketol-acid reductoisomerase (NADP(+)) OS=Clostridium botulinum (strain Eklund 17B / Type B) OX=935198 GN=ilvC PE=3 SV=1 - [ILVC_CLOBB]	0.0444	2	1	1	1	0	0	33820000	0	0			1					1				0	0.0444	0				2.98			338	36.9	5.27
P9WKE3	Ribose-phosphate pyrophosphokinase OS=Mycobacterium tuberculosis (strain ATCC 25618 / H37Rv) OX=83332 GN=prs PE=1 SV=1 - [KPRS_MYCTU]	0.0583	2	1	1	1	0	0	0	0	108600					1					1			0		0.0583					3.02	326	35.5	6.54
O87796	Fructose-bisphosphate aldolase OS=Pseudomonas stutzeri OX=316 GN=fba PE=3 SV=1 - [ALF_PSEST]	0.0339	2	1	1	1	0	0	0	0	5564000					1					1			0	0	0.0339					3.58	354	38.3	5.27
A0QYY6	30S ribosomal protein S1 OS=Mycolicibacterium smegmatis (strain ATCC 700084 / mc(2)155) OX=246196 GN=rpsA PE=1 SV=1 - [RS1_MYCS2]	0.0418	2	1	1	1	0	0	0	0	1338000					1					1					0.0418					2.9	479	53.3	4.87
P20160	Azurocidin OS=Homo sapiens OX=9606 GN=AZU1 PE=1 SV=3 - [CAP7_HUMAN]	0.0438	1	1	1	1	620600	0	0	0	0	1					1					0.0438					2.95					251	26.9	9.5
Q04609	Glutamate carboxypeptidase 2 OS=Homo sapiens OX=9606 GN=FOLH1 PE=1 SV=1 - [FOLH1_HUMAN]	0.0347	1	1	1	1	629400	0	0	0	0	1					1					0.0347	0	0	0	0	2.76					750	84.3	6.98
P16233	Pancreatic triacylglycerol lipase OS=Homo sapiens OX=9606 GN=PNLIP PE=1 SV=1 - [LIPP_HUMAN]	0.0301	1	1	1	1	1048000	0	0	0	0	1					1					0.0301	0	0	0	0	3.71					465	51.1	6.73
Q8NHP8	Putative phospholipase B-like 2 OS=Homo sapiens OX=9606 GN=PLBD2 PE=1 SV=2 - [PLBL2_HUMAN]	0.0255	1	1	1	1	577400	0	0	0	0	1					1					0.0255		0	0	0	2.84					589	65.4	6.8
P15309	Prostatic acid phosphatase OS=Homo sapiens OX=9606 GN=ACP3 PE=1 SV=3 - [PPAP_HUMAN]	0.0389	1	1	1	1	9661000	0	0	0	0	1					1					0.0389	0	0		0	2.91					386	44.5	6.24
P51688	N-sulphoglucosamine sulphohydrolase OS=Homo sapiens OX=9606 GN=SGSH PE=1 SV=1 - [SPHM_HUMAN]	0.0239	1	1	1	1	880000	0	0	0	0	1					1					0.0239	0	0		0	2.81					502	56.7	6.95
B3LFA3	Probable magnesium transporter NIPA2 OS=Arabidopsis thaliana OX=3702 GN=At4g13800 PE=2 SV=1 - [NIPA2_ARATH]	0.0327	1	1	1	1	664600	0	0	0	0	1					1					0.0327	0	0	0		2.72					336	36.6	8.41
O43653	Prostate stem cell antigen OS=Homo sapiens OX=9606 GN=PSCA PE=1 SV=2 - [PSCA_HUMAN]	0.0877	1	1	1	1	610000	0	0	0	0	1					1					0.0877	0	0			2.88					114	12	4.94
A0A075B6H9	Immunoglobulin lambda variable 4-69 OS=Homo sapiens OX=9606 GN=IGLV4-69 PE=1 SV=1 - [LV469_HUMAN]	0.084	1	1	1	1	341300	0	0	0	0	1					1					0.084	0	0			2.07					119	12.8	6.51
P13794	Outer membrane porin F OS=Pseudomonas aeruginosa (strain ATCC 15692 / DSM 22644 / CIP 104116 / JCM 14847 / LMG 12228 / 1C / PRS 101 / PAO1) OX=208964 GN=oprF PE=1 SV=1 - [PORF_PSEAE]	0.06	1	1	1	1	1075000	0	0	0	0	1					1					0.06		0		0	3.14					350	37.6	5.14
P04366	Protein AMBP (Fragment) OS=Sus scrofa OX=9823 GN=AMBP PE=1 SV=2 - [AMBP_PIG]	0.0445	1	1	1	1	25790000	0	0	0	0	1					1					0.0445	0	0		0	3.31					337	37.7	5.92
Q9N1F5	Glutathione S-transferase omega-1 OS=Sus scrofa OX=9823 GN=GSTO1 PE=1 SV=2 - [GSTO1_PIG]	0.0622	1	1	1	1	3477000	0	0	0	0	1					1					0.0622				0	2.64					241	27.4	7.24
O02668	Inter-alpha-trypsin inhibitor heavy chain H2 OS=Sus scrofa OX=9823 GN=ITIH2 PE=2 SV=1 - [ITIH2_PIG]	0.0203	1	1	1	1	3892000	0	0	0	0	1					1					0.0203	0	0	0	0	3.26					935	104.6	7.25
P06867	Plasminogen OS=Sus scrofa OX=9823 GN=PLG PE=1 SV=3 - [PLMN_PIG]	0.0173	1	1	1	1	876700	0	0	0	0	1					1					0.0173	0	0	0	0	2.51					809	90.6	7.21
Q29244	Polymeric immunoglobulin receptor (Fragment) OS=Sus scrofa OX=9823 GN=PIGR PE=2 SV=1 - [PIGR_PIG]	0.1176	1	1	1	1	10310000	0	0	0	0	1					1					0.1176	0				0					102	11.2	6.51
P28768	Superoxide dismutase [Mn], mitochondrial (Fragment) OS=Sus scrofa OX=9823 GN=SOD2 PE=2 SV=1 - [SODM_PIG]	0.1042	1	1	1	1	10910000	0	0	0	0	1					1					0.1042		0			3.48					144	15.6	6.89
P48034	Aldehyde oxidase 1 OS=Bos taurus OX=9913 GN=AOX1 PE=1 SV=2 - [AOXA_BOVIN]	0.0119	1	1	1	1	14300000	0	0	0	0	1					1					0.0119	0	0	0	0	3.38					1339	147.5	7.28
P15437	Aldehyde dehydrogenase 1A1 OS=Equus caballus OX=9796 GN=ALDH1A1 PE=1 SV=2 - [AL1A1_HORSE]	0.0259	1	1	1	1	2809000	0	0	0	0	1					1					0.0259	0	0		0	2.57					501	54.8	6.86
Q2KJC9	Alpha-aminoadipic semialdehyde dehydrogenase OS=Bos taurus OX=9913 GN=ALDH7A1 PE=2 SV=4 - [AL7A1_BOVIN]	0.0278	1	1	1	1	6390000	0	0	0	0	1					1					0.0278	0	0	0	0	3.49					539	58.5	7.09
Q6QAT4	Beta-2-microglobulin OS=Ovis aries OX=9940 GN=B2M PE=3 SV=1 - [B2MG_SHEEP]	0.0847	1	1	1	1	5838000	0	0	0	0	1					1					0.0847					3.07					118	13.5	6.52
Q58DC0	Serine/threonine-protein phosphatase CPPED1 OS=Bos taurus OX=9913 GN=CPPED1 PE=2 SV=1 - [CPPED_BOVIN]	0.0351	1	1	1	1	515100	0	0	0	0	1					1					0.0351			0	0	3.41					313	35.4	5.66
P33525	Cruciferin CRU1 OS=Brassica napus OX=3708 GN=CRU1 PE=3 SV=1 - [CRU3_BRANA]	0.0236	1	1	1	1	6426000	0	0	0	0	1					1					0.0236	0	0	0		3.58					509	56.5	7.74
Q5ZMG0	D-dopachrome decarboxylase OS=Gallus gallus OX=9031 GN=DDT PE=3 SV=1 - [DOPD_CHICK]	0.1271	1	1	1	1	253600	0	0	0	0	1					1					0.1271	0	0			3.41					118	12.8	7.14
P00741	Coagulation factor IX OS=Bos taurus OX=9913 GN=F9 PE=1 SV=2 - [FA9_BOVIN]	0.1147	1	1	1	1	5880000	0	0	0	0	1					1					0.1147		0		0	0					462	52	5.88
P14448	Fibrinogen alpha chain OS=Gallus gallus OX=9031 GN=FGA PE=1 SV=4 - [FIBA_CHICK]	0.0202	1	1	1	1	636300	0	0	0	0	1					1					0.0202	0	0	0	0	2.6					741	82.4	6.06
P02676	Fibrinogen beta chain OS=Bos taurus OX=9913 GN=FGB PE=1 SV=2 - [FIBB_BOVIN]	0.0235	1	1	1	1	713100	0	0	0	0	1					1					0.0235	0	0	0		2.65					468	53.3	8.19
Q6QLR1	Gallinacin-9 OS=Gallus gallus OX=9031 GN=GAL9 PE=2 SV=1 - [GLL9_CHICK]	0.1493	1	1	1	1	10330000	0	0	0	0	1					1					0.1493					2.33					67	7.3	8.29
P26697	Glutathione S-transferase 3 OS=Gallus gallus OX=9031 PE=1 SV=2 - [GSTA3_CHICK]	0.0611	1	1	1	1	938300	0	0	0	0	1					1					0.0611	0	0	0		3.37					229	26.3	9.03
P01932	Hemoglobin subunit alpha OS=Theropithecus gelada OX=9565 GN=HBA PE=1 SV=1 - [HBA_THEGE]	0.1135	1	1	1	1	0	0	0	0	0	1					1					0.1135		0			3.06					141	15.5	8.63
Q58DK5	Delta-aminolevulinic acid dehydratase OS=Bos taurus OX=9913 GN=ALAD PE=2 SV=1 - [HEM2_BOVIN]	0.0486	1	1	1	1	0	0	0	0	0	1					1					0.0486	0	0		0	3.68					329	36.1	6.98
P27541	Heat shock 70 kDa protein OS=Brugia malayi OX=6279 GN=HSP70 PE=3 SV=1 - [HSP70_BRUMA]	0.0481	1	1	1	1	1690000	0	0	0	0	1					1					0.0481		0	0		4.54					644	70.2	5.47
Q9I8F9	Heat shock 70 kDa protein 1 OS=Oryzias latipes OX=8090 PE=3 SV=1 - [HSP71_ORYLA]	0.025	1	1	1	1	5285000	0	0	0	0	1					1					0.025		0	0	0	3.25					639	70.3	5.66
P56825	Hemocyanin, units E and F (Fragment) OS=Sepia officinalis OX=6610 PE=1 SV=1 - [HCYE_SEPOF]	0.0577	1	1	1	1	3050000	0	0	0	0	1					1					0.0577		0		0	3.96					208	23.3	7.02
P81713	Bowman-Birk type trypsin inhibitor OS=Triticum aestivum OX=4565 PE=1 SV=1 - [IBB3_WHEAT]	0.2254	1	1	1	1	5286000	0	0	0	0	1					1					0.2254	0	0			4.1					71	8	7.72
Q9XT56	Junctional adhesion molecule A OS=Bos taurus OX=9913 GN=F11R PE=2 SV=1 - [JAM1_BOVIN]	0.0403	1	1	1	1	593000	0	0	0	0	1					1					0.0403	0	0			2.3					298	32.4	7.97
P20740	Ovostatin OS=Gallus gallus OX=9031 PE=1 SV=3 - [OVOS_CHICK]	0.0095	1	1	1	1	2142000	0	0	0	0	1					1					0.0095	0	0	0	0	3.16					1473	166.2	6.06
P55859	Purine nucleoside phosphorylase OS=Bos taurus OX=9913 GN=PNP PE=1 SV=3 - [PNPH_BOVIN]	0.0311	1	1	1	1	7365000	0	0	0	0	1					1					0.0311		0			2.54					289	32	6.34
Q28050	Protein S100-A7 OS=Bos taurus OX=9913 GN=S100A7 PE=1 SV=1 - [S10A7_BOVIN]	0.1485	1	1	1	1	1960000	0	0	0	0	1					1					0.1485	0		0		3.08					101	11.5	5.47
G5DC91	Thaumatin-like protein 1 OS=Manilkara zapota OX=3741 GN=TLP1 PE=1 SV=2 - [TLP1_MANZA]	0.1208	1	1	1	1	1126000	0	0	0	0	1					1					0.1208					3.53					207	21.9	4.7
Q92079	Serotransferrin (Fragment) OS=Gadus morhua OX=8049 GN=tf PE=2 SV=1 - [TRFE_GADMO]	0.014	1	1	1	1	635600	0	0	0	0	1					1					0.014	0	0	0		1.95					642	67.9	6.52
O93429	Serotransferrin OS=Paralichthys olivaceus OX=8255 GN=tf PE=2 SV=1 - [TRFE_PAROL]	0.0248	1	1	1	1	1144000	0	0	0	0	1					1					0.0248		0		0	5.24					685	74.6	6.47
P79819	Serotransferrin OS=Oryzias latipes OX=8090 GN=tf PE=3 SV=1 - [TRFE_ORYLA]	0.0159	1	1	1	1	227000	0	0	0	0	1					1					0.0159	0	0	0		2.64					690	74.6	6.47
Q29463	Anionic trypsin OS=Bos taurus OX=9913 PE=2 SV=1 - [TRY2_BOVIN]	0.081	1	1	1	1	259400	0	0	0	0	1					1					0.081					3.83					247	26.3	4.92
P53789	Vitamin D-binding protein OS=Oryctolagus cuniculus OX=9986 GN=GC PE=2 SV=1 - [VTDB_RABIT]	0.0231	1	1	1	1	53660000	0	0	0	0	1					1					0.0231	0	0		0	3.26					476	52.9	5.6
O93277	WD repeat-containing protein 1 OS=Gallus gallus OX=9031 GN=WDR1 PE=2 SV=1 - [WDR1_CHICK]	0.0197	1	1	1	1	13180000	0	0	0	0	1					1					0.0197	0	0			3.58					609	66.5	6.67
G4MWS3	Endo-1,4-beta-xylanase 3 OS=Magnaporthe oryzae (strain 70-15 / ATCC MYA-4617 / FGSC 8958) OX=242507 GN=XYL3 PE=3 SV=1 - [XYN3_MAGO7]	0.0381	1	1	1	1	1114000	0	0	0	0	1					1					0.0381		0		0	2.68					236	25.5	8.84
Q18CF4	Elongation factor G OS=Clostridioides difficile (strain 630) OX=272563 GN=fusA PE=3 SV=1 - [EFG_CLOD6]	0.0174	1	1	1	1	1539000	0	0	0	0	1					1					0.0174	0	0	0	0	2.75					688	75.8	5
G3MYZ3	Afamin OS=Bos taurus OX=9913 GN=AFM PE=1 SV=1 - [AFAM_BOVIN]	0.0281	1	1	1	1	1751000	0	0	0	0	1					1					0.0281	0	0			4.01					604	69.5	5.85
P0A138	Peptidoglycan-associated lipoprotein OS=Pseudomonas putida (strain ATCC 47054 / DSM 6125 / CFBP 8728 / NCIMB 11950 / KT2440) OX=160488 GN=pal PE=3 SV=1 - [PAL_PSEPK]	0.2169	1	1	1	1	835900	0	0	0	0	1					1					0.2169	0	0		0	2.77					166	17.8	5.24
P23161	Putative peroxiredoxin in rubredoxin operon OS=Clostridium pasteurianum OX=1501 PE=3 SV=1 - [R20K_CLOPA]	0.0618	1	1	1	1	930900	0	0	0	0	1					1					0.0618	0	0	0		2.76					178	20	5.07
Q8A1A2	L-rhamnose isomerase OS=Bacteroides thetaiotaomicron (strain ATCC 29148 / DSM 2079 / JCM 5827 / CCUG 10774 / NCTC 10582 / VPI-5482 / E50) OX=226186 GN=rhaA PE=3 SV=1 - [RHAA_BACTN]	0.0311	1	1	1	1	267900	0	0	0	0	1					1					0.0311		0		0	2.92					418	47.5	5.71
A6L4C4	Aspartate 1-decarboxylase OS=Phocaeicola vulgatus (strain ATCC 8482 / DSM 1447 / JCM 5826 / CCUG 4940 / NBRC 14291 / NCTC 11154) OX=435590 GN=panD PE=3 SV=1 - [PAND_PHOV8]	0.1121	1	1	1	1	849400	0	0	0	0	1					1					0.1121	0	0			2.89					116	12.8	5.22
A3M1G1	50S ribosomal protein L10 OS=Acinetobacter baumannii (strain ATCC 17978 / CIP 53.77 / LMG 1025 / NCDC KC755 / 5377) OX=400667 GN=rplJ PE=3 SV=2 - [RL10_ACIBT]	0.0893	1	1	1	1	286300	0	0	0	0	1					1					0.0893			0		3.6					168	18.1	5.71
P18781	Tellurium resistance protein TerD OS=Alcaligenes sp OX=512 GN=terD PE=3 SV=1 - [TERD_ALCSP]	0.0677	1	1	1	1	230600	0	0	0	0	1					1					0.0677	0	0	0		2.66					192	20.4	5.02
A8EVZ6	50S ribosomal protein L10 OS=Aliarcobacter butzleri (strain RM4018) OX=367737 GN=rplJ PE=3 SV=1 - [RL10_ALIB4]	0.0617	1	1	1	1	615200	0	0	0	0	1					1					0.0617		0		0	2.42					162	17.8	7.93
P29422	Catalase OS=Micrococcus luteus OX=1270 GN=katA PE=1 SV=2 - [CATA_MICLU]	0.0417	1	1	1	1	790300	0	0	0	0	1					1					0.0417		0		0	3.72					503	56.9	6.05
A6TU30	Enolase OS=Alkaliphilus metalliredigens (strain QYMF) OX=293826 GN=eno PE=3 SV=1 - [ENO_ALKMQ]	0.0442	1	1	1	1	6463000	0	0	0	0	1					1					0.0442	0	0	0	0	2.99					430	46.4	4.77
Q59219	Intracellular exo-alpha-L-arabinofuranosidase OS=Bacteroides ovatus OX=28116 GN=asdII PE=3 SV=1 - [IABF_BACOV]	0.037	1	1	1	1	3579000	0	0	0	0	1					1					0.037	0	0			2.42					514	57.9	7.44
B2UBU5	Catalase-peroxidase OS=Ralstonia pickettii (strain 12J) OX=402626 GN=katG PE=3 SV=1 - [KATG_RALPJ]	0.0153	1	1	1	1	10810000	0	0	0	0	1					1					0.0153		0	0	0	2.81					721	78.6	5.91
Q5L8Z8	Malate dehydrogenase OS=Bacteroides fragilis (strain ATCC 25285 / DSM 2151 / CCUG 4856 / JCM 11019 / NCTC 9343 / Onslow) OX=272559 GN=mdh PE=3 SV=1 - [MDH_BACFN]	0.0383	1	1	1	1	804900	0	0	0	0	1					1					0.0383	0	0		0	3.11					313	32.7	5.22
A0QV09	Uncharacterized oxidoreductase MSMEG_2407/MSMEI_2346 OS=Mycolicibacterium smegmatis (strain ATCC 700084 / mc(2)155) OX=246196 GN=MSMEG_2407 PE=1 SV=1 - [Y2407_MYCS2]	0.0283	1	1	1	1	3990000	0	0	0	0	1					1					0.0283	0	0		0	2.54					283	29.9	4.7
C4Z987	UPF0210 protein EUBREC_1565 OS=Agathobacter rectalis (strain ATCC 33656 / DSM 3377 / JCM 17463 / KCTC 5835 / VPI 0990) OX=515619 GN=EUBREC_1565 PE=3 SV=1 - [Y1565_AGARV]	0.0396	1	1	1	1	579000	0	0	0	0	1					1					0.0396		0	0		3.69					454	47.4	5.15
A0KLG5	Broad specificity amino-acid racemase OS=Aeromonas hydrophila subsp. hydrophila (strain ATCC 7966 / DSM 30187 / BCRC 13018 / CCUG 14551 / JCM 1027 / KCTC 2358 / NCIMB 9240 / NCTC 8049) OX=380703 GN=bsr PE=1 SV=1 - [BSR_AERHH]	0.0466	1	1	1	1	1383000	0	0	0	0	1					1					0.0466		0			2.81					408	44.5	8.27
C8V7P4	Nonribosomal peptide synthetase ivoA OS=Emericella nidulans (strain FGSC A4 / ATCC 38163 / CBS 112.46 / NRRL 194 / M139) OX=227321 GN=ivoA PE=1 SV=1 - [IVOA_EMENI]	0.0123	1	1	1	1	0	0	0	0	0	1					1					0.0123	0	0	0	0	3.23					1704	188.8	5.96
P02452	Collagen alpha-1(I) chain OS=Homo sapiens OX=9606 GN=COL1A1 PE=1 SV=6 - [CO1A1_HUMAN]	0.015	1	1	1	1	1446000	0	0	0	0	1					1					0.015	0	0	0	0	3.89					1464	138.8	5.8
C0HLR7	11S globulin seed storage protein (Fragment) OS=Macadamia integrifolia OX=60698 PE=1 SV=1 - [11S1_MACIN]	0.1275	1	1	1	1	7565000	0	0	0	0	1					1					0.1275	0	0	0		3.66					102	11.5	7.18
P05089	Arginase-1 OS=Homo sapiens OX=9606 GN=ARG1 PE=1 SV=2 - [ARGI1_HUMAN]	0.0528	1	1	1	1	0	0	0	2316000	0				1					1		0	0	0	0.0528					3.98		322	34.7	7.21
Q01523	Defensin alpha 5 OS=Homo sapiens OX=9606 GN=DEFA5 PE=1 SV=1 - [DEF5_HUMAN]	0.1277	1	1	1	1	0	0	0	5366000	0				1					1		0			0.1277					2.71		94	10.1	8.02
Q08554	Desmocollin-1 OS=Homo sapiens OX=9606 GN=DSC1 PE=1 SV=2 - [DSC1_HUMAN]	0.019	1	1	1	1	0	0	0	1954000	0				1					1		0	0	0	0.019	0				2.89		894	99.9	5.43
P05164	Myeloperoxidase OS=Homo sapiens OX=9606 GN=MPO PE=1 SV=1 - [PERM_HUMAN]	0.0188	1	1	1	1	0	0	0	2923000	0				1					1		0	0	0	0.0188					3.19		745	83.8	8.97
Q6UWP8	Suprabasin OS=Homo sapiens OX=9606 GN=SBSN PE=1 SV=2 - [SBSN_HUMAN]	0.0915	1	1	1	1	0	0	0	400500	0				1					1		0	0		0.0915	0				2.82		590	60.5	7.01
P14407	Fumarate hydratase class I, anaerobic OS=Escherichia coli (strain K12) OX=83333 GN=fumB PE=1 SV=2 - [FUMB_ECOLI]	0.0182	1	1	1	1	0	0	0	3347000	0				1					1		0	0	0	0.0182	0				2.62		548	60.1	6.29
Q90705	Elongation factor 2 OS=Gallus gallus OX=9031 GN=EEF2 PE=1 SV=3 - [EF2_CHICK]	0.014	1	1	1	1	0	0	0	8363000	0				1					1		0	0	0	0.014	0				2.8		858	95.3	6.83
Q5B2V1	Heat shock 70 kDa protein OS=Emericella nidulans (strain FGSC A4 / ATCC 38163 / CBS 112.46 / NRRL 194 / M139) OX=227321 GN=hsp70 PE=1 SV=1 - [HSP70_EMENI]	0.0171	1	1	1	1	0	0	0	5862000	0				1					1		0	0	0	0.0171	0				2.59		644	69.9	5.14
O57611	Keratin, type I cytoskeletal 18 OS=Scyliorhinus stellaris OX=68454 GN=krt18 PE=1 SV=1 - [K1C18_SCYST]	0.0217	1	1	1	1	0	0	0	8841000	0				1					1		0	0	0	0.0217	0				2.72		415	46.8	5.36
P24733	Myosin heavy chain, striated muscle OS=Argopecten irradians OX=31199 PE=1 SV=1 - [MYS_ARGIR]	0.0088	1	1	1	1	0	0	0	279100	0				1					1		0	0	0	0.0088	0				2.99		1938	222.7	5.77
P49472	Photosystem II CP43 reaction center protein OS=Trieres chinensis OX=1514140 GN=psbC PE=3 SV=1 - [PSBC_TRICV]	0.034	1	1	1	1	0	0	0	275500	0				1					1		0		0	0.034					2.79		471	51.8	7.65
Q09127	60S ribosomal protein L10-A OS=Schizosaccharomyces pombe (strain 972 / ATCC 24843) OX=284812 GN=rpl1001 PE=2 SV=2 - [RL10A_SCHPO]	0.0498	1	1	1	1	0	0	0	190800	0				1					1		0		0	0.0498					2.29		221	25.4	10.05
Q7NIR1	Enolase OS=Gloeobacter violaceus (strain ATCC 29082 / PCC 7421) OX=251221 GN=eno PE=3 SV=1 - [ENO_GLOVI]	0.0518	1	1	1	1	0	0	0	7595000	0				1					1		0	0	0	0.0518	0				3.02		425	45.4	4.98
A4SUV8	Elongation factor G OS=Polynucleobacter asymbioticus (strain DSM 18221 / CIP 109841 / QLW-P1DMWA-1) OX=312153 GN=fusA PE=3 SV=1 - [EFG_POLAQ]	0.0214	1	1	1	1	0	0	0	2316000	0				1					1		0	0	0	0.0214	0				2.76		700	77.5	5.44
Q9KB03	Malate synthase G OS=Alkalihalobacillus halodurans (strain ATCC BAA-125 / DSM 18197 / FERM 7344 / JCM 9153 / C-125) OX=272558 GN=glcB PE=3 SV=1 - [MASZ_ALKHC]	0.0124	1	1	1	1	0	0	0	560200	0				1					1		0		0	0.0124	0				2.03		727	81.2	6.39
O86028	Methylmalonyl-CoA mutase OS=Rhizobium meliloti (strain 1021) OX=266834 GN=bhbA PE=1 SV=2 - [MCM_RHIME]	0.0154	1	1	1	1	0	0	0	10280000	0				1					1		0	0	0	0.0154	0				3.3		712	77.5	5.5
Q46509	Aldehyde oxidoreductase OS=Megalodesulfovibrio gigas OX=879 GN=mop PE=1 SV=1 - [MOP_MEGGA]	0.0121	1	1	1	1	0	0	0	24100000	0				1					1		0	0	0	0.0121	0				2.9		907	97	6.06
C6C030	Hydroxylamine reductase OS=Maridesulfovibrio salexigens (strain ATCC 14822 / DSM 2638 / NCIMB 8403 / VKM B-1763) OX=526222 GN=hcp PE=3 SV=1 - [HCP_MARSD]	0.0206	1	1	1	1	0	0	0	648600	0				1					1		0		0	0.0206					2.48		533	57.3	5.07
P31944	Caspase-14 OS=Homo sapiens OX=9606 GN=CASP14 PE=1 SV=2 - [CASPE_HUMAN]	0.0455	1	1	1	1	0	0	0	987000	0				1					1			0	0	0.0455	0				2.66		242	27.7	5.58
P29835	19 kDa globulin OS=Oryza sativa subsp. japonica OX=39947 GN=Os05g0499100 PE=1 SV=2 - [GL19_ORYSJ]	0.0645	1	1	1	1	0	0	0	646400	0				1					1				0	0.0645					2.91		186	21	7.5
P47826	60S acidic ribosomal protein P0 OS=Gallus gallus OX=9031 GN=RPLP0 PE=2 SV=1 - [RLA0_CHICK]	0.0538	1	1	1	1	0	0	0	7790000	0				1					1				0	0.0538	0				3.46		316	34.3	5.99
B2UR37	Transcription termination factor Rho OS=Akkermansia muciniphila (strain ATCC BAA-835 / DSM 22959 / JCM 33894 / BCRC 81048 / CCUG 64013 / CIP 107961 / Muc) OX=349741 GN=rho PE=3 SV=1 - [RHO_AKKM8]	0.0232	1	1	1	1	0	0	0	886600	0				1					1				0	0.0232	0				1.95		474	52.9	5.5
Q5P7A7	Succinate--CoA ligase [ADP-forming] subunit beta OS=Aromatoleum aromaticum (strain EbN1) OX=76114 GN=sucC PE=3 SV=1 - [SUCC_AROAE]	0.0544	1	1	1	1	0	0	0	0	0				1					1				0	0.0544					3.03		386	41.2	5.36
P24931	Rubrerythrin OS=Desulfovibrio vulgaris (strain ATCC 29579 / DSM 644 / NCIMB 8303 / VKM B-1760 / Hildenborough) OX=882 GN=rbr PE=1 SV=1 - [RUBY_DESVH]	0.0681	1	1	1	1	0	0	0	10510000	0				1					1				0	0.0681	0				2.74		191	21.5	6.73
A1ALQ2	NADH-quinone oxidoreductase subunit N OS=Pelobacter propionicus (strain DSM 2379 / NBRC 103807 / OttBd1) OX=338966 GN=nuoN PE=3 SV=1 - [NUON_PELPD]	0.0259	1	1	1	1	0	0	0	213200	0				1					1				0	0.0259					2.44		463	49.1	7.12
Q04507	Ammonia monooxygenase alpha subunit OS=Nitrosomonas europaea (strain ATCC 19718 / CIP 103999 / KCTC 2705 / NBRC 14298) OX=228410 GN=amoA2 PE=1 SV=2 - [AMOA_NITEU]	0.058	1	1	1	1	0	0	0	13700000	0				1					1				0	0.058					3.06		276	32	7.87
A1TJ15	50S ribosomal protein L29 OS=Acidovorax citrulli (strain AAC00-1) OX=397945 GN=rpmC PE=3 SV=1 - [RL29_ACIAC]	0.1846	1	1	1	1	0	0	0	944900	0				1					1					0.1846					2.64		65	7.2	10.71
A3N3R0	50S ribosomal protein L33 OS=Actinobacillus pleuropneumoniae serotype 5b (strain L20) OX=416269 GN=rpmG PE=3 SV=1 - [RL33_ACTP2]	0.2679	1	1	1	1	0	0	0	371300	0				1					1					0.2679					2.95		56	6.6	10.2
Q8N6Q3	CD177 antigen OS=Homo sapiens OX=9606 GN=CD177 PE=1 SV=2 - [CD177_HUMAN]	0.0275	1	1	1	1	0	254800	0	0	0		1					1				0	0.0275	0				2.92				437	46.3	6.29
Q13231	Chitotriosidase-1 OS=Homo sapiens OX=9606 GN=CHIT1 PE=1 SV=1 - [CHIT1_HUMAN]	0.03	1	1	1	1	0	0	1488000	0	0			1					1			0		0.03		0			2.39			466	51.6	6.96
P01133	Pro-epidermal growth factor OS=Homo sapiens OX=9606 GN=EGF PE=1 SV=2 - [EGF_HUMAN]	0.0116	1	1	1	1	0	0	10840000	0	0			1					1			0	0	0.0116	0	0			2.82			1207	133.9	5.85
O95274	Ly6/PLAUR domain-containing protein 3 OS=Homo sapiens OX=9606 GN=LYPD3 PE=1 SV=2 - [LYPD3_HUMAN]	0.0578	1	1	1	1	0	0	18140000	0	0			1					1			0	0	0.0578		0			3.38			346	35.9	7.75
Q00872	Myosin-binding protein C, slow-type OS=Homo sapiens OX=9606 GN=MYBPC1 PE=1 SV=2 - [MYPC1_HUMAN]	0.0096	1	1	1	1	0	272200	0	0	0		1					1				0	0.0096	0				2.54				1141	128.2	6.04
Q9GZP4	PITH domain-containing protein 1 OS=Homo sapiens OX=9606 GN=PITHD1 PE=1 SV=1 - [PITH1_HUMAN]	0.0521	1	1	1	1	0	721100	0	0	0		1					1				0	0.0521	0				2.77				211	24.2	5.74
Q9I291	UTP--glucose-1-phosphate uridylyltransferase OS=Pseudomonas aeruginosa (strain ATCC 15692 / DSM 22644 / CIP 104116 / JCM 14847 / LMG 12228 / 1C / PRS 101 / PAO1) OX=208964 GN=galU PE=3 SV=1 - [GALU_PSEAE]	0.0394	1	1	1	1	0	0	0	0	3894000					1					1	0				0.0394					2.14	279	31.2	5.45
O62680	CD59 glycoprotein OS=Sus scrofa OX=9823 GN=CD59 PE=1 SV=1 - [CD59_PIG]	0.0894	1	1	1	1	0	0	125500000	0	0			1					1			0		0.0894					3.27			123	13.8	7.94
Q29052	Inter-alpha-trypsin inhibitor heavy chain H1 OS=Sus scrofa OX=9823 GN=ITIH1 PE=2 SV=1 - [ITIH1_PIG]	0.0166	1	1	1	1	0	0	15150000	0	0			1					1			0	0	0.0166	0	0			2.57			902	100.3	7.61
P17630	Transcobalamin-1 OS=Sus scrofa OX=9823 GN=TCN1 PE=1 SV=2 - [TCO1_PIG]	0.0312	1	1	1	1	0	0	36710000	0	0			1					1			0	0	0.0312					3.64			417	47.1	8.21
P02587	Troponin C, skeletal muscle OS=Sus scrofa OX=9823 GN=TNNC2 PE=1 SV=2 - [TNNC2_PIG]	0.1258	1	1	1	1	0	165800	0	0	0		1					1				0	0.1258	0	0	0		2.88				159	18	4.2
P24337	Hydrophobic seed protein OS=Glycine max OX=3847 PE=1 SV=1 - [HPSE_SOYBN]	0.1375	1	1	1	1	0	537200	0	0	0		1					1				0	0.1375	0				3.52				80	8.4	6.28
P00978	Protein AMBP OS=Bos taurus OX=9913 GN=AMBP PE=1 SV=2 - [AMBP_BOVIN]	0.0341	1	1	1	1	0	58030	0	0	0		1					1				0	0.0341	0	0			2.56				352	39.2	7.62
Q05423	Fatty acid-binding protein, brain OS=Gallus gallus OX=9031 GN=FABP7 PE=2 SV=2 - [FABP7_CHICK]	0.0985	1	1	1	1	0	702700	0	0	0		1					1				0	0.0985	0	0	0		2.58				132	14.9	5.91
Q10663	Bifunctional glyoxylate cycle protein OS=Caenorhabditis elegans OX=6239 GN=icl-1 PE=1 SV=2 - [GCP_CAEEL]	0.0155	1	1	1	1	0	0	0	0	3924000					1					1	0	0	0	0	0.0155					3.48	968	108.6	6.89
Q08392	Glutathione S-transferase OS=Gallus gallus OX=9031 PE=2 SV=1 - [GSTA1_CHICK]	0.0633	1	1	1	1	0	3003000	0	0	0		1					1				0	0.0633	0	0	0		2.56				221	25.3	8.88
P16347	Endogenous alpha-amylase/subtilisin inhibitor OS=Triticum aestivum OX=4565 PE=1 SV=1 - [IAAS_WHEAT]	0.0722	1	1	1	1	0	0	3580000	0	0			1					1			0	0	0.0722	0				2.88			180	19.6	7.21
P79345	NPC intracellular cholesterol transporter 2 OS=Bos taurus OX=9913 GN=NPC2 PE=1 SV=1 - [NPC2_BOVIN]	0.0872	1	1	1	1	0	3160000	0	0	0		1					1				0	0.0872	0				2.63				149	16.6	7.99
P00793	Pepsin A OS=Gallus gallus OX=9031 GN=PGA PE=1 SV=1 - [PEPA_CHICK]	0.0545	1	1	1	1	0	1125000	0	0	0		1					1				0	0.0545	0				3.5				367	40.4	5.17
P01013	Ovalbumin-related protein X (Fragment) OS=Gallus gallus OX=9031 GN=SERPINB14C PE=1 SV=1 - [OVALX_CHICK]	0.0388	1	1	1	1	0	855600	0	0	0		1					1				0	0.0388	0				2.93				232	26.3	5.2
P29063	Pathogenesis-related protein PR-4B OS=Nicotiana tabacum OX=4097 PE=2 SV=1 - [PR4B_TOBAC]	0.0884	1	1	1	1	0	540600	0	0	0		1					1				0	0.0884	0		0		3.44				147	16.2	7.12
P83332	Thaumatin-like protein 1 OS=Prunus persica OX=3760 PE=2 SV=1 - [TLP1_PRUPE]	0.0569	1	1	1	1	0	0	8243000	0	0			1					1			0	0	0.0569					2.51			246	25.7	7.93
P30692	Major outer membrane protein P.IB OS=Neisseria sicca OX=490 GN=por PE=3 SV=1 - [OMPB_NEISI]	0.0336	1	1	1	1	0	104000	0	0	0		1					1				0	0.0336	0		0		3.25				357	38.8	9.29
Q110U3	Spermidine/putrescine import ATP-binding protein PotA OS=Trichodesmium erythraeum (strain IMS101) OX=203124 GN=potA PE=3 SV=1 - [POTA_TRIEI]	0.0551	1	1	1	1	0	0	0	0	149000					1					1	0	0	0		0.0551					2.83	381	42.6	8.05
P50033	C-phycocyanin beta subunit OS=Thermosynechococcus vestitus (strain NIES-2133 / IAM M-273 / BP-1) OX=197221 GN=cpcB PE=1 SV=1 - [PHCB_THEVB]	0.0814	1	1	1	1	0	0	55350000	0	0			1					1			0	0	0.0814	0				2.72			172	18.2	5.31
P37726	Outer membrane porin F OS=Pseudomonas fluorescens OX=294 GN=oprF PE=1 SV=1 - [PORF_PSEFL]	0.0552	1	1	1	1	0	0	0	0	3164000					1					1	0	0	0		0.0552					2.53	326	34.5	6.1
Q4W6G0	Quinohemoprotein alcohol dehydrogenase ADH-IIG OS=Pseudomonas putida OX=303 GN=qgdA PE=1 SV=1 - [QGDA_PSEPU]	0.0153	1	1	1	1	0	0	2593000	0	0			1					1			0	0	0.0153	0	0			2.59			718	78.1	6.35
Q56115	Aminopeptidase C OS=Streptococcus thermophilus OX=1308 GN=pepC PE=3 SV=1 - [PEPC_STRTR]	0.0292	1	1	1	1	0	1343000	0	0	0		1					1				0	0.0292	0		0		1.71				445	50.4	5.05
A6Q604	Periplasmic nitrate reductase OS=Nitratiruptor sp. (strain SB155-2) OX=387092 GN=napA PE=3 SV=1 - [NAPA_NITSB]	0.0139	1	1	1	1	0	0	0	0	648300					1					1	0	0	0	0	0.0139					2.82	936	106.3	9.07
P9WKK6	Isocitrate lyase 1 OS=Mycobacterium tuberculosis (strain CDC 1551 / Oshkosh) OX=83331 GN=icl1 PE=1 SV=1 - [ACEA1_MYCTO]	0.035	1	1	1	1	0	0	0	0	3702000					1					1	0		0		0.035					4.1	428	47.1	5.15
A8EQW9	Glutamate--tRNA ligase 1 OS=Aliarcobacter butzleri (strain RM4018) OX=367737 GN=gltX1 PE=3 SV=1 - [SYE1_ALIB4]	0.0299	1	1	1	1	0	0	0	0	183500					1					1	0	0	0	0	0.0299					2.61	469	53.5	5.48
Q9KD10	Superoxide dismutase [Mn] OS=Alkalihalobacillus halodurans (strain ATCC BAA-125 / DSM 18197 / FERM 7344 / JCM 9153 / C-125) OX=272558 GN=sodA PE=3 SV=1 - [SODM_ALKHC]	0.0941	1	1	1	1	0	148500	0	0	0		1					1				0	0.0941					2.86				202	22.4	5.52
A8EV88	Ribonuclease 3 OS=Aliarcobacter butzleri (strain RM4018) OX=367737 GN=rnc PE=3 SV=1 - [RNC_ALIB4]	0.0491	1	1	1	1	0	0	0	0	765300					1					1	0	0			0.0491					2.79	224	25.4	7.97
A6QCQ1	50S ribosomal protein L2 OS=Sulfurovum sp. (strain NBC37-1) OX=387093 GN=rplB PE=3 SV=1 - [RL2_SULNB]	0.04	1	1	1	1	0	0	0	0	964300					1					1	0	0	0	0	0.04					2.63	275	30.1	10.33
A0R152	Ribonuclease E OS=Mycolicibacterium smegmatis (strain ATCC 700084 / mc(2)155) OX=246196 GN=rne PE=3 SV=1 - [RNE_MYCS2]	0.0145	1	1	1	1	0	0	0	0	902800					1					1	0	0	0	0	0.0145					3.13	1037	112.7	4.58
A1WX31	Chaperone protein DnaK OS=Halorhodospira halophila (strain DSM 244 / SL1) OX=349124 GN=dnaK PE=3 SV=1 - [DNAK_HALHL]	0.0371	1	1	1	1	0	0	0	0	1722000					1					1	0	0	0	0	0.0371					3.78	647	69.9	4.73
A8EU55	Fructose-1,6-bisphosphatase class 1 OS=Aliarcobacter butzleri (strain RM4018) OX=367737 GN=fbp PE=3 SV=1 - [F16PA_ALIB4]	0.0571	1	1	1	1	0	0	0	0	246800					1					1	0	0	0		0.0571					3.07	280	31.2	5.69
Q67Q54	Carbamoyl-phosphate synthase large chain OS=Symbiobacterium thermophilum (strain T / IAM 14863) OX=292459 GN=carB PE=3 SV=1 - [CARB_SYMTH]	0.0148	1	1	1	1	0	0	0	0	745800					1					1	0	0	0	0	0.0148					0	1084	117.7	5.54
A8EWY0	Enolase OS=Aliarcobacter butzleri (strain RM4018) OX=367737 GN=eno PE=3 SV=1 - [ENO_ALIB4]	0.0352	1	1	1	1	0	0	38630000	0	0			1					1			0		0.0352	0	0			2.79			426	46	4.98
C1F9E6	Enolase OS=Acidobacterium capsulatum (strain ATCC 51196 / DSM 11244 / BCRC 80197 / JCM 7670 / NBRC 15755 / NCIMB 13165 / 161) OX=240015 GN=eno PE=3 SV=1 - [ENO_ACIC5]	0.0302	1	1	1	1	0	0	0	0	477100					1					1	0		0	0	0.0302					3.08	430	46.5	4.82
A8L149	Enolase OS=Frankia sp. (strain EAN1pec) OX=298653 GN=eno PE=3 SV=1 - [ENO_FRASN]	0.0304	1	1	1	1	0	0	0	0	272500					1					1	0		0	0	0.0304					3.32	427	44.5	4.65
P9WPD5	Citrate synthase 1 OS=Mycobacterium tuberculosis (strain ATCC 25618 / H37Rv) OX=83332 GN=gltA2 PE=1 SV=1 - [CISY1_MYCTU]	0.0487	1	1	1	1	0	0	0	0	290100					1					1	0		0	0	0.0487					3.99	431	47.9	5.62
Q55460	Bicarbonate-binding protein CmpA OS=Synechocystis sp. (strain PCC 6803 / Kazusa) OX=1111708 GN=cmpA PE=1 SV=1 - [CMPA_SYNY3]	0.0332	1	1	1	1	0	585900	0	0	0		1					1				0	0.0332	0	0	0		3.41				452	49.4	5.77
A8EWD7	Translation initiation factor IF-2 OS=Aliarcobacter butzleri (strain RM4018) OX=367737 GN=infB PE=3 SV=1 - [IF2_ALIB4]	0.0146	1	1	1	1	0	0	0	0	1201000					1					1	0	0	0		0.0146					3.23	890	97.2	5.38
P9WIC9	2,3-bisphosphoglycerate-dependent phosphoglycerate mutase OS=Mycobacterium tuberculosis (strain ATCC 25618 / H37Rv) OX=83332 GN=gpmA PE=1 SV=1 - [GPMA_MYCTU]	0.0763	1	1	1	1	0	0	0	0	320100					1					1	0				0.0763					3.44	249	27.2	5.66
B5YFZ0	Serine hydroxymethyltransferase OS=Thermodesulfovibrio yellowstonii (strain ATCC 51303 / DSM 11347 / YP87) OX=289376 GN=glyA PE=3 SV=1 - [GLYA_THEYD]	0.0534	1	1	1	1	0	0	0	0	0					1					1	0	0	0		0.0534					3.89	412	45.6	8.88
B2AGP7	2,3-bisphosphoglycerate-dependent phosphoglycerate mutase OS=Cupriavidus taiwanensis (strain DSM 17343 / BCRC 17206 / CCUG 44338 / CIP 107171 / LMG 19424 / R1) OX=977880 GN=gpmA PE=3 SV=1 - [GPMA_CUPTR]	0.0645	1	1	1	1	0	0	0	0	122600					1					1	0	0		0	0.0645					2.94	248	27.9	5.91
P9WN37	Glutamine synthetase OS=Mycobacterium tuberculosis (strain ATCC 25618 / H37Rv) OX=83332 GN=glnA2 PE=1 SV=1 - [GLN1A_MYCTU]	0.0247	1	1	1	1	0	0	0	0	21040					1					1	0	0	0		0.0247					3.12	446	49.6	5.49
B5E4E3	Serine hydroxymethyltransferase OS=Streptococcus pneumoniae serotype 19F (strain G54) OX=512566 GN=glyA PE=3 SV=1 - [GLYA_STRP4]	0.0502	1	1	1	1	0	0	0	0	633700					1					1	0	0	0		0.0502					3.54	418	45.2	5.21
A8EW05	2,3-bisphosphoglycerate-independent phosphoglycerate mutase OS=Aliarcobacter butzleri (strain RM4018) OX=367737 GN=gpmI PE=3 SV=1 - [GPMI_ALIB4]	0.0265	1	1	1	1	0	0	0	0	926600					1					1	0		0	0	0.0265					2.36	491	54.9	5.47
B1LWQ5	Adenylate kinase OS=Methylobacterium radiotolerans (strain ATCC 27329 / DSM 1819 / JCM 2831 / NBRC 15690 / NCIMB 10815 / 0-1) OX=426355 GN=adk PE=3 SV=1 - [KAD_METRJ]	0.065	1	1	1	1	0	0	0	0	963800					1					1	0		0	0	0.065					2.98	200	21.3	5.49
A8ES07	2-isopropylmalate synthase OS=Aliarcobacter butzleri (strain RM4018) OX=367737 GN=leuA PE=3 SV=1 - [LEU1_ALIB4]	0.0387	1	1	1	1	0	0	0	0	1501000					1					1	0		0	0	0.0387					2.36	517	55.9	5.71
A4SNG2	Maltoporin 1 OS=Aeromonas salmonicida (strain A449) OX=382245 GN=lamB1 PE=3 SV=1 - [LAMB1_AERS4]	0.028	1	1	1	1	0	0	0	0	126600					1					1	0		0		0.028					2.82	428	46.9	4.79
P41131	Alpha-amylase OS=Aeromonas hydrophila OX=644 GN=amyA PE=3 SV=1 - [AMYA_AERHY]	0.0248	1	1	1	1	0	0	0	0	0			1					1			0	0	0.0248					2.72			443	48.3	8
P48371	DNA gyrase subunit A OS=Neisseria gonorrhoeae OX=485 GN=gyrA PE=3 SV=1 - [GYRA_NEIGO]	0.0251	1	1	1	1	0	0	0	0	1893000					1					1	0	0	0	0	0.0251					3.48	916	101.5	5.54
O08340	Putative glutamate synthase [NADPH] small chain OS=Cereibacter sphaeroides OX=1063 GN=gltD PE=3 SV=1 - [GLTD_CERSP]	0.0363	1	1	1	1	0	0	0	0	0					1					1	0				0.0363					2.28	413	44.4	5.07
P22248	Glutamine synthetase OS=Azotobacter vinelandii OX=354 GN=glnA PE=3 SV=1 - [GLN1B_AZOVI]	0.0578	1	1	1	1	0	0	0	0	724900					1					1	0	0	0	0	0.0578					4.03	467	51.7	5.25
A0A0K0MJ13	Fatty acid-binding protein 5 OS=Pygoscelis papua OX=30457 GN=FABP5 PE=1 SV=1 - [FABP5_PYGPA]	0.1045	1	1	1	1	0	2674000	0	0	0		1					1				0	0.1045	0	0	0		2.97				134	15.1	5.69
O06543	Alpha-methylacyl-CoA racemase OS=Mycobacterium tuberculosis (strain ATCC 25618 / H37Rv) OX=83332 GN=mcr PE=1 SV=3 - [AMACR_MYCTU]	0.0722	1	1	1	1	0	0	0	0	277000					1					1	0	0	0	0	0.0722					3.3	360	38.7	5.17
C7A639	Sarcoplasmic calcium-binding protein, alpha chain OS=Penaeus vannamei OX=6689 PE=1 SV=1 - [SCPA_PENVA]	0.0674	1	1	1	1	0	0	56420000	0	0			1					1			0		0.0674					3.47			193	22.1	4.89
P96831	Probable acyl-CoA dehydrogenase FadE2 OS=Mycobacterium tuberculosis (strain ATCC 25618 / H37Rv) OX=83332 GN=fadE2 PE=1 SV=4 - [ACD2_MYCTU]	0.0393	1	1	1	1	0	0	0	0	721600					1					1	0	0	0	0	0.0393					4.93	407	44.8	6.89
O75629	Protein CREG1 OS=Homo sapiens OX=9606 GN=CREG1 PE=1 SV=1 - [CREG1_HUMAN]	0.0955	1	1	1	1	0	240400	0	0	0		1					1					0.0955	0	0	0		2.7				220	24.1	7.59
Q92820	Gamma-glutamyl hydrolase OS=Homo sapiens OX=9606 GN=GGH PE=1 SV=2 - [GGH_HUMAN]	0.0409	1	1	1	1	0	575700	0	0	0		1					1					0.0409		0			3.2				318	35.9	7.11
A0A0C4DH38	Immunoglobulin heavy variable 5-51 OS=Homo sapiens OX=9606 GN=IGHV5-51 PE=3 SV=1 - [HV551_HUMAN]	0.1368	1	1	1	1	0	1424000	0	0	0		1					1					0.1368	0				3.38				117	12.7	8.27
P05046	Lectin OS=Glycine max OX=3847 GN=LE1 PE=1 SV=1 - [LEC_SOYBN]	0.0421	1	1	1	1	0	215100	0	0	0		1					1					0.0421	0				3.53				285	30.9	6.05
P13744	11S globulin subunit beta OS=Cucurbita maxima OX=3661 PE=1 SV=1 - [11SB_CUCMA]	0.0271	1	1	1	1	0	2011000	0	0	0		1					1					0.0271	0	0			3.36				480	54.6	7.14
P08688	Albumin-2 OS=Pisum sativum OX=3888 PE=2 SV=1 - [ALB2_PEA]	0.0996	1	1	1	1	0	295900	0	0	0		1					1					0.0996			0		3.87				231	26.2	5.35
Q6VE48	Membrane cofactor protein OS=Bos taurus OX=9913 GN=CD46 PE=1 SV=2 - [MCP_BOVIN]	0.0471	1	1	1	1	0	1416000	0	0	0		1					1					0.0471	0	0			3.19				361	39.4	6.71
Q9RUV2	Superoxide dismutase [Mn] OS=Deinococcus radiodurans (strain ATCC 13939 / DSM 20539 / JCM 16871 / LMG 4051 / NBRC 15346 / NCIMB 9279 / R1 / VKM B-1422) OX=243230 GN=sodA PE=1 SV=3 - [SODM_DEIRA]	0.0521	1	1	1	1	0	1504000	0	0	0		1					1					0.0521					3.74				211	23.5	5.94
A4T1U2	50S ribosomal protein L3 OS=Mycolicibacterium gilvum (strain PYR-GCK) OX=350054 GN=rplC PE=3 SV=1 - [RL3_MYCGI]	0.078	1	1	1	1	0	0	0	0	25080					1					1		0	0	0	0.078					3.21	218	23	10.33
P18782	Tellurium resistance protein TerE OS=Alcaligenes sp OX=512 GN=terE PE=3 SV=1 - [TERE_ALCSP]	0.1047	1	1	1	1	0	0	0	0	0			1					1				0	0.1047		0			2.6			191	20.4	5.01
Q63QW4	30S ribosomal protein S9 OS=Burkholderia pseudomallei (strain K96243) OX=272560 GN=rpsI PE=3 SV=1 - [RS9_BURPS]	0.1615	1	1	1	1	0	0	0	0	3518000					1					1		0	0	0	0.1615					4.83	130	14.3	10.68
A4FPM5	50S ribosomal protein L3 OS=Saccharopolyspora erythraea (strain ATCC 11635 / DSM 40517 / JCM 4748 / NBRC 13426 / NCIMB 8594 / NRRL 2338) OX=405948 GN=rplC PE=3 SV=1 - [RL3_SACEN]	0.0556	1	1	1	1	0	0	0	0	906100					1					1		0	0		0.0556					2.58	216	22.7	10.37
Q1H4P0	Elongation factor G OS=Methylobacillus flagellatus (strain KT / ATCC 51484 / DSM 6875) OX=265072 GN=fusA PE=3 SV=1 - [EFG_METFK]	0.0373	1	1	1	1	0	0	0	0	880600					1					1		0	0	0	0.0373					3.59	697	77.2	5.3
B8ZU74	F420-dependent glucose-6-phosphate dehydrogenase OS=Mycobacterium leprae (strain Br4923) OX=561304 GN=fgd PE=3 SV=1 - [FGD_MYCLB]	0.0387	1	1	1	1	0	0	0	0	929400					1					1		0	0		0.0387					3.23	336	37.2	5.47
Q89YY3	Chaperone protein ClpB OS=Bacteroides thetaiotaomicron (strain ATCC 29148 / DSM 2079 / JCM 5827 / CCUG 10774 / NCTC 10582 / VPI-5482 / E50) OX=226186 GN=clpB PE=3 SV=1 - [CLPB_BACTN]	0.0151	1	1	1	1	0	0	0	0	894800					1					1		0	0	0	0.0151					2.61	862	97.1	5.45
Q2SQ17	Maltoporin OS=Hahella chejuensis (strain KCTC 2396) OX=349521 GN=lamB PE=3 SV=1 - [LAMB_HAHCH]	0.0377	1	1	1	1	0	0	0	0	905000					1					1		0	0		0.0377					3.15	398	43.8	4.7
P96825	Putative short-chain type dehydrogenase/reductase Rv0148 OS=Mycobacterium tuberculosis (strain ATCC 25618 / H37Rv) OX=83332 GN=Rv0148 PE=1 SV=3 - [Y0148_MYCTU]	0.0455	1	1	1	1	0	0	0	0	1862000					1					1		0		0	0.0455					4.05	286	29.8	5.45
A0A075B6I1	Immunoglobulin lambda variable 4-60 OS=Homo sapiens OX=9606 GN=IGLV4-60 PE=3 SV=1 - [LV460_HUMAN]	0.0833	1	1	1	1	0	0	171000	0	0			1					1					0.0833	0				2.31			120	13	6.25
A0A0C4DH35	Probable non-functional immunoglobulin heavy variable 3-35 OS=Homo sapiens OX=9606 GN=IGHV3-35 PE=1 SV=1 - [HV335_HUMAN]	0.094	1	1	1	1	0	0	18390000	0	0			1					1					0.094					2.85			117	12.8	7.88
P0A917	Outer membrane protein X OS=Escherichia coli (strain K12) OX=83333 GN=ompX PE=1 SV=1 - [OMPX_ECOLI]	0.1287	1	1	1	1	0	0	0	0	816400					1					1			0		0.1287					2.86	171	18.6	7.17
Q4L6H1	Nucleoside diphosphate kinase OS=Staphylococcus haemolyticus (strain JCSC1435) OX=279808 GN=ndk PE=3 SV=1 - [NDK_STAHJ]	0.094	1	1	1	1	0	0	3086000	0	0			1					1					0.094					2.74			149	16.7	5.36
A8ESW0	30S ribosomal protein S5 OS=Aliarcobacter butzleri (strain RM4018) OX=367737 GN=rpsE PE=3 SV=1 - [RS5_ALIB4]	0.137	1	1	1	1	0	0	0	0	790700					1					1			0		0.137					3.81	146	15.3	9.95
A8ETF6	50S ribosomal protein L9 OS=Aliarcobacter butzleri (strain RM4018) OX=367737 GN=rplI PE=3 SV=1 - [RL9_ALIB4]	0.1284	1	1	1	1	0	0	0	0	2510000					1					1			0		0.1284					3.36	148	16.2	9.14
A1UEI1	Elongation factor Ts OS=Mycobacterium sp. (strain KMS) OX=189918 GN=tsf PE=3 SV=1 - [EFTS_MYCSK]	0.0584	1	1	1	1	0	0	0	0	3563000					1					1			0		0.0584					3.07	274	29.2	5.15
A8EV71	ATP synthase gamma chain OS=Aliarcobacter butzleri (strain RM4018) OX=367737 GN=atpG PE=3 SV=1 - [ATPG_ALIB4]	0.0644	1	1	1	1	0	0	0	0	503400					1					1			0	0	0.0644					4.4	295	32.9	5.83
Q0VRB0	Adenylate kinase OS=Alcanivorax borkumensis (strain ATCC 700651 / DSM 11573 / NCIMB 13689 / SK2) OX=393595 GN=adk PE=3 SV=1 - [KAD_ALCBS]	0.078	1	1	1	1	0	0	0	0	1660000					1					1			0		0.078					4.01	218	24	4.91
Q31HD9	Ribulose bisphosphate carboxylase large chain 2 OS=Hydrogenovibrio crunogenus (strain DSM 25203 / XCL-2) OX=317025 GN=cbbL2 PE=1 SV=1 - [RBL1B_HYDCU]	0.0276	1	1	1	1	0	0	0	0	6575000					1					1			0		0.0276					3.37	471	51.8	5.85
A4FPM9	30S ribosomal protein S7 OS=Saccharopolyspora erythraea (strain ATCC 11635 / DSM 40517 / JCM 4748 / NBRC 13426 / NCIMB 8594 / NRRL 2338) OX=405948 GN=rpsG PE=3 SV=1 - [RS7_SACEN]	0.0833	1	1	1	1	0	0	0	0	846500					1					1					0.0833					3.69	156	17.6	10.33
P9WGQ0	Putative oxidoreductase MT1904 OS=Mycobacterium tuberculosis (strain CDC 1551 / Oshkosh) OX=83331 GN=MT1904 PE=3 SV=2 - [Y1856_MYCTO]	0.0493	1	1	1	1	0	0	0	0	0					1					1					0.0493					3.18	223	23	5.97
