# Supplementary material for: Sewage Protein Information Mining: Discovery of Large Biomolecules as Biomarkers of Population and Industrial Activities
Source: Environ Sci Technol. 2023 Jul 18;57(30):10929–39. doi: 10.1021/acs.est.3c00535 (PMC10399289; doi:10.1021/acs.est.3c00535)
Supplement: Supplementary file 3 — es3c00535_si_003.xlsx [file es3c00535_si_003.xlsx]

## Sheet: Peptides
Peptide Groups Peptide Group ID	Checked	PSM Ambiguity	Sequence	Modifications (all possible sites)	# Protein Groups	# Proteins	# PSMs	Master Protein Accessions	Positions in Master Proteins	Modifications in Master Proteins (all Sites)	Master Protein Descriptions	Protein Accessions	# Missed Cleavages	Theo. MH+ [Da]	Sequence Length
106104	False	Unambiguous	LGEYGFQNAILVR		6	6	1791	P02769; P49822; P08835; P49064; A6YF56; P07724	P02769 [421-433]; P49822 [422-434]; P08835 [421-433]; P49064 [422-434]; A6YF56 [422-434]; P07724 [422-434]		Albumin OS=Bos taurus OX=9913 GN=ALB PE=1 SV=4;Albumin OS=Canis lupus familiaris OX=9615 GN=ALB PE=1 SV=3;Albumin OS=Sus scrofa OX=9823 GN=ALB PE=1 SV=2;Albumin OS=Felis catus OX=9685 GN=ALB PE=1 SV=1;Albumin OS=Mesocricetus auratus OX=10036 GN=ALB PE=1 SV=1;Albumin OS=Mus musculus OX=10090 GN=Alb PE=1 SV=3	P02769; P49822; P08835; P49064; A6YF56; P07724	0	1479.8	13
73814	False	Unambiguous	GHGAGGASILTFWDAR		7	7	860	P00689; P0DUB6; P00687; P83053; P04746; P19961; P00690	P00689 [316-331]; P0DUB6 [319-334]; P00687 [319-334]; P83053 [304-319]; P04746 [319-334]; P19961 [319-334]; P00690 [319-334]		Pancreatic alpha-amylase OS=Rattus norvegicus OX=10116 GN=Amy2 PE=2 SV=2;Alpha-amylase 1A OS=Homo sapiens OX=9606 GN=AMY1A PE=1 SV=1;Alpha-amylase 1 OS=Mus musculus OX=10090 GN=Amy1 PE=1 SV=2;Pancreatic alpha-amylase OS=Struthio camelus OX=8801 PE=1 SV=1;Pancreatic alpha-amylase OS=Homo sapiens OX=9606 GN=AMY2A PE=1 SV=2;Alpha-amylase 2B OS=Homo sapiens OX=9606 GN=AMY2B PE=1 SV=1;Pancreatic alpha…	P00689; P0DUB6; P00687; P83053; P04746; P19961; P00690	0	1615.8	16
176164	False	Unambiguous	NVVDGQPFTNWYDNGSNQVAFGR		3	3	682	P0DUB6; P04746; P19961	P0DUB6 [414-436]; P04746 [414-436]; P19961 [414-436]		Alpha-amylase 1A OS=Homo sapiens OX=9606 GN=AMY1A PE=1 SV=1;Pancreatic alpha-amylase OS=Homo sapiens OX=9606 GN=AMY2A PE=1 SV=2;Alpha-amylase 2B OS=Homo sapiens OX=9606 GN=AMY2B PE=1 SV=1	P0DUB6; P04746; P19961	0	2585.18	23
49143	False	Unambiguous	ELINSWVESQTNGIIR		1	1	615	P01012	P01012 [144-159]		Ovalbumin OS=Gallus gallus OX=9031 GN=SERPINB14 PE=1 SV=2	P01012	0	1858.97	16
127942	False	Unambiguous	IYVDAVINHMCGNAVSAGTSSTCGSYFNPGSR	2xCarbamidomethyl [C11; C23]	2	2	557	P0DUB6; P04746	P0DUB6 [108-139]; P04746 [108-139]		Alpha-amylase 1A OS=Homo sapiens OX=9606 GN=AMY1A PE=1 SV=1;Pancreatic alpha-amylase OS=Homo sapiens OX=9606 GN=AMY2A PE=1 SV=2	P0DUB6; P04746	0	3392.51	32
97200	False	Unambiguous	IAEYMNHLIDIGVAGFR		3	3	467	P0DUB6; P04746; P19961	P0DUB6 [194-210]; P04746 [194-210]; P19961 [194-210]		Alpha-amylase 1A OS=Homo sapiens OX=9606 GN=AMY1A PE=1 SV=1;Pancreatic alpha-amylase OS=Homo sapiens OX=9606 GN=AMY2A PE=1 SV=2;Alpha-amylase 2B OS=Homo sapiens OX=9606 GN=AMY2B PE=1 SV=1	P0DUB6; P04746; P19961	0	1918.98	17
119737	False	Unambiguous	LSCAEDYLSLVLNR	1xCarbamidomethyl [C3]	1	1	437	P08835	P08835 [469-482]		Albumin OS=Sus scrofa OX=9823 GN=ALB PE=1 SV=2	P08835	0	1652.83	14
189747	False	Unambiguous	RHPDYSVSLLLR		5	5	422	P35747; P08835; P02770; Q5XLE4; P07724	P35747 [360-371]; P08835 [360-371]; P02770 [361-372]; Q5XLE4 [360-371]; P07724 [361-372]		Albumin OS=Equus caballus OX=9796 GN=ALB PE=1 SV=1;Albumin OS=Sus scrofa OX=9823 GN=ALB PE=1 SV=2;Albumin OS=Rattus norvegicus OX=10116 GN=Alb PE=1 SV=2;Albumin OS=Equus asinus OX=9793 GN=ALB PE=1 SV=1;Albumin OS=Mus musculus OX=10090 GN=Alb PE=1 SV=3	P35747; P08835; P02770; Q5XLE4; P07724	1	1455.81	12
7399	False	Unambiguous	AHFSISNSAEDPFIAIHAESKI		4	4	404	P0DUB6; P00687; P04746; P19961	P0DUB6 [490-511]; P00687 [490-511]; P04746 [490-511]; P19961 [490-511]		Alpha-amylase 1A OS=Homo sapiens OX=9606 GN=AMY1A PE=1 SV=1;Alpha-amylase 1 OS=Mus musculus OX=10090 GN=Amy1 PE=1 SV=2;Pancreatic alpha-amylase OS=Homo sapiens OX=9606 GN=AMY2A PE=1 SV=2;Alpha-amylase 2B OS=Homo sapiens OX=9606 GN=AMY2B PE=1 SV=1	P0DUB6; P00687; P04746; P19961	1	2384.19	22
105955	False	Unambiguous	LGEHNIEVLEGNEQFINAAK		2	3	350	P07477; P07478	P07477 [73-92]; P07478 [73-92]		Trypsin-1 OS=Homo sapiens OX=9606 GN=PRSS1 PE=1 SV=1;Trypsin-2 OS=Homo sapiens OX=9606 GN=PRSS2 PE=1 SV=1	P07477; P07478; Q8NHM4	0	2225.12	20
37260	False	Unambiguous	DVFLGTFLYEYSR		6	6	347	P35747; O35090; P49064; P02770; Q5XLE4; P07724	P35747 [347-359]; O35090 [349-361]; P49064 [348-360]; P02770 [348-360]; Q5XLE4 [347-359]; P07724 [348-360]		Albumin OS=Equus caballus OX=9796 GN=ALB PE=1 SV=1;Albumin OS=Meriones unguiculatus OX=10047 GN=ALB PE=2 SV=1;Albumin OS=Felis catus OX=9685 GN=ALB PE=1 SV=1;Albumin OS=Rattus norvegicus OX=10116 GN=Alb PE=1 SV=2;Albumin OS=Equus asinus OX=9793 GN=ALB PE=1 SV=1;Albumin OS=Mus musculus OX=10090 GN=Alb PE=1 SV=3	P35747; O35090; P49064; P02770; Q5XLE4; P07724	0	1609.79	13
44855	False	Unambiguous	EFVEGTFTFHADLCTLPEDEK	1xCarbamidomethyl [C14]	1	1	338	P08835	P08835 [524-544]		Albumin OS=Sus scrofa OX=9823 GN=ALB PE=1 SV=2	P08835	0	2485.12	21
175801	False	Unambiguous	NVLQPSSVDSQTAMVLVNAIVFK		1	2	324	P01012	P01012 [160-182]		Ovalbumin OS=Gallus gallus OX=9031 GN=SERPINB14 PE=1 SV=2	O73860; P01012	0	2460.32	23
221972	False	Unambiguous	TVLGNFAAFVQK		1	1	316	P08835	P08835 [569-580]		Albumin OS=Sus scrofa OX=9823 GN=ALB PE=1 SV=2	P08835	0	1294.72	12
127943	False	Unambiguous	IYVDAVINHMCGNAVSAGTSSTCGSYFNPGSR	2xCarbamidomethyl [C11; C23]; 1xOxidation [M10]	2	2	315	P0DUB6; P04746	P0DUB6 [108-139]; P04746 [108-139]		Alpha-amylase 1A OS=Homo sapiens OX=9606 GN=AMY1A PE=1 SV=1;Pancreatic alpha-amylase OS=Homo sapiens OX=9606 GN=AMY2A PE=1 SV=2	P0DUB6; P04746	0	3408.5	32
197174	False	Unambiguous	SFEAGHDAFMAEFVYEYSR		1	1	291	P19121	P19121 [346-364]		Albumin OS=Gallus gallus OX=9031 GN=ALB PE=1 SV=2	P19121	0	2255.97	19
61547	False	Unambiguous	FGANAILGVSLAVCK	1xCarbamidomethyl [C14]	6	27	288	P07322; Q3ZC09; O57391; P06733; Q1KYT0; P08734	P07322 [106-120]; Q3ZC09 [106-120]; O57391 [106-120]; P06733 [106-120]; Q1KYT0 [106-120]; P08734 [106-120]		Beta-enolase OS=Gallus gallus OX=9031 GN=ENO3 PE=1 SV=3;Beta-enolase OS=Bos taurus OX=9913 GN=ENO3 PE=2 SV=1;Gamma-enolase OS=Gallus gallus OX=9031 GN=ENO2 PE=2 SV=1;Alpha-enolase OS=Homo sapiens OX=9606 GN=ENO1 PE=1 SV=2;Beta-enolase OS=Sus scrofa OX=9823 GN=ENO3 PE=2 SV=1;Alpha-enolase OS=Xenopus laevis OX=8355 GN=eno1 PE=2 SV=2	P07322; P13929; P17182; P51913; P25704; Q4R5L2; P15429; P04764; B5DGQ7; Q9PVK2; Q9W7L0; Q9W7L2; P09104; Q3ZC09; Q9W7L1; P19140; O57391; I0J1J1; P42897; P21550; Q9XSJ4; P07323; P17183; P06733; Q5R6Y1; Q1KYT0; P08734	0	1519.83	15
221443	False	Unambiguous	TVAAPSVFIFPPSDEQLK		1	1	234	P01834	P01834 [2-19]		Immunoglobulin kappa constant OS=Homo sapiens OX=9606 GN=IGKC PE=1 SV=2	P01834	0	1946.03	18
76449	False	Unambiguous	GLVLIAFSQHLQQCPYEEHVK	1xCarbamidomethyl [C14]	1	1	232	P08835	P08835 [45-65]		Albumin OS=Sus scrofa OX=9823 GN=ALB PE=1 SV=2	P08835	0	2496.27	21
44856	False	Unambiguous	EFVEGTFTFHADLCTLPEDEKQIK	1xCarbamidomethyl [C14]	1	1	222	P08835	P08835 [524-547]		Albumin OS=Sus scrofa OX=9823 GN=ALB PE=1 SV=2	P08835	1	2854.36	24
228523	False	Unambiguous	VHKECCHGDLLECADDRADLAK	3xCarbamidomethyl [C5; C6; C13]	6	6	218	P02769; P49822; P35747; P08835; P49065; P14639	P02769 [264-285]; P49822 [265-286]; P35747 [264-285]; P08835 [264-285]; P49065 [265-286]; P14639 [264-285]		Albumin OS=Bos taurus OX=9913 GN=ALB PE=1 SV=4;Albumin OS=Canis lupus familiaris OX=9615 GN=ALB PE=1 SV=3;Albumin OS=Equus caballus OX=9796 GN=ALB PE=1 SV=1;Albumin OS=Sus scrofa OX=9823 GN=ALB PE=1 SV=2;Albumin OS=Oryctolagus cuniculus OX=9986 GN=ALB PE=1 SV=2;Albumin OS=Ovis aries OX=9940 GN=ALB PE=1 SV=1	P02769; P49822; P35747; P08835; P49065; P14639	2	2612.17	22
15455	False	Unambiguous	ASQHGSDVVIETDFGLR		1	1	210	Q9Y6R7	Q9Y6R7 [1349-1365]; [2550-2566]; [3751-3767]		IgGFc-binding protein OS=Homo sapiens OX=9606 GN=FCGBP PE=1 SV=3	Q9Y6R7	0	1830.9	17
189762	False	Unambiguous	RHPYFYAPELLFFAK		1	1	208	P02768	P02768 [169-183]		Albumin OS=Homo sapiens OX=9606 GN=ALB PE=1 SV=2	P02768	1	1899	15
183049	False	Unambiguous	QNCELFEKLGEYGFQNALIVR	1xCarbamidomethyl [C3]	1	1	206	P08835	P08835 [413-433]		Albumin OS=Sus scrofa OX=9823 GN=ALB PE=1 SV=2	P08835	1	2528.26	21
175802	False	Unambiguous	NVLQPSSVDSQTAMVLVNAIVFK	1xOxidation [M14]	1	2	200	P01012	P01012 [160-182]		Ovalbumin OS=Gallus gallus OX=9031 GN=SERPINB14 PE=1 SV=2	O73860; P01012	0	2476.31	23
234862	False	Unambiguous	VSFLGHFIYSVAR		1	1	199	P19121	P19121 [160-172]		Albumin OS=Gallus gallus OX=9031 GN=ALB PE=1 SV=2	P19121	0	1495.81	13
189751	False	Unambiguous	RHPEFSIQLIMR		1	1	198	P19121	P19121 [365-376]		Albumin OS=Gallus gallus OX=9031 GN=ALB PE=1 SV=2	P19121	1	1526.83	12
16907	False	Unambiguous	AVAMITFAQYLQR		1	1	196	P19121	P19121 [48-60]		Albumin OS=Gallus gallus OX=9031 GN=ALB PE=1 SV=2	P19121	0	1511.8	13
200019	False	Unambiguous	SKIAEYMNHLIDIGVAGFR		3	3	195	P0DUB6; P04746; P19961	P0DUB6 [192-210]; P04746 [192-210]; P19961 [192-210]		Alpha-amylase 1A OS=Homo sapiens OX=9606 GN=AMY1A PE=1 SV=1;Pancreatic alpha-amylase OS=Homo sapiens OX=9606 GN=AMY2A PE=1 SV=2;Alpha-amylase 2B OS=Homo sapiens OX=9606 GN=AMY2B PE=1 SV=1	P0DUB6; P04746; P19961	1	2134.11	19
199138	False	Unambiguous	SGTASVVCLLNNFYPR	1xCarbamidomethyl [C8]	2	2	194	P01834; P0DOX7	P01834 [20-35]; P0DOX7 [127-142]		Immunoglobulin kappa constant OS=Homo sapiens OX=9606 GN=IGKC PE=1 SV=2;Immunoglobulin kappa light chain OS=Homo sapiens OX=9606 PE=1 SV=1	P01834; P0DOX7	0	1797.9	16
23301	False	Unambiguous	DAFLGSFLYEYSR		1	1	189	P02769	P02769 [347-359]		Albumin OS=Bos taurus OX=9913 GN=ALB PE=1 SV=4	P02769	0	1567.74	13
19065	False	Unambiguous	CCAAPDHEACFAVEGPK	3xCarbamidomethyl [C1; C2; C10]	1	1	184	P08835	P08835 [581-597]		Albumin OS=Sus scrofa OX=9823 GN=ALB PE=1 SV=2	P08835	0	1918.79	17
241333	False	Unambiguous	YAASSYLALSASDWK		1	1	183	P01846	P01846 [65-79]		Ig lambda chain C region OS=Sus scrofa OX=9823 PE=1 SV=1	P01846	0	1632.79	15
9567	False	Unambiguous	AILDKLHNLNSNWFPAGSKPFIYQEVIDLGGEPIK		2	2	180	P04746; P19961	P04746 [224-258]; P19961 [224-258]		Pancreatic alpha-amylase OS=Homo sapiens OX=9606 GN=AMY2A PE=1 SV=2;Alpha-amylase 2B OS=Homo sapiens OX=9606 GN=AMY2B PE=1 SV=1	P04746; P19961	1	3924.07	35
189753	False	Unambiguous	RHPEYAVSVLLR		2	2	177	P02769; P14639	P02769 [360-371]; P14639 [360-371]		Albumin OS=Bos taurus OX=9913 GN=ALB PE=1 SV=4;Albumin OS=Ovis aries OX=9940 GN=ALB PE=1 SV=1	P02769; P14639	1	1439.81	12
225291	False	Unambiguous	VDNALQSGNSQESVTEQDSKDSTYSLSSTLTLSK		2	2	177	P01834; P0DOX7	P01834 [43-76]; P0DOX7 [150-183]		Immunoglobulin kappa constant OS=Homo sapiens OX=9606 GN=IGKC PE=1 SV=2;Immunoglobulin kappa light chain OS=Homo sapiens OX=9606 PE=1 SV=1	P01834; P0DOX7	1	3619.71	34
179135	False	Unambiguous	QEPSQGTTTFAVTSILR		1	2	175	P01876	P01876 [283-299]		Immunoglobulin heavy constant alpha 1 OS=Homo sapiens OX=9606 GN=IGHA1 PE=1 SV=2	P01876; P20758	0	1835.95	17
123747	False	Unambiguous	ITPNLAEFAFSLYR		1	2	171	P01009	P01009 [50-63]		Alpha-1-antitrypsin OS=Homo sapiens OX=9606 GN=SERPINA1 PE=1 SV=3	P01009; Q5RCW5	0	1641.86	14
105954	False	Unambiguous	LGEHNIDVLEGNEQFINAAK		1	1	170	P00761	P00761 [58-77]		Trypsin OS=Sus scrofa OX=9823 PE=1 SV=1	P00761	0	2211.1	20
216596	False	Unambiguous	TLNQPDSQLQLTTGNGLFLSEGLK		1	1	162	P01009	P01009 [126-149]		Alpha-1-antitrypsin OS=Homo sapiens OX=9606 GN=SERPINA1 PE=1 SV=3	P01009	0	2574.34	24
123137	False	Unambiguous	LTGLLDLALEKDYVR		1	2	157	P04746	P04746 [177-191]		Pancreatic alpha-amylase OS=Homo sapiens OX=9606 GN=AMY2A PE=1 SV=2	P00688; P04746	1	1718.97	15
183052	False	Unambiguous	QNCELFEQLGEYKFQNALLVR	1xCarbamidomethyl [C3]	1	3	157	P02768	P02768 [414-434]		Albumin OS=Homo sapiens OX=9606 GN=ALB PE=1 SV=2	P02768; Q28522; A2V9Z4	1	2599.3	21
141701	False	Unambiguous	MGSIGAASMEFCFDVFK	1xCarbamidomethyl [C12]; 1xMet-loss+Acetyl [N-Term]	2	3	154	P01012; P19104	P01012 [1-17]; P19104 [1-17]	P01012 1xMet-loss+Acetyl [N-Term]; P19104 1xMet-loss+Acetyl [N-Term]	Ovalbumin OS=Gallus gallus OX=9031 GN=SERPINB14 PE=1 SV=2;Ovalbumin OS=Coturnix japonica OX=93934 GN=SERPINB14 PE=2 SV=2	P01012; P19104; Q6V115	0	1807.8	17
122988	False	Unambiguous	LTEWTSSNVMEER		1	1	151	P01012	P01012 [265-277]		Ovalbumin OS=Gallus gallus OX=9031 GN=SERPINB14 PE=1 SV=2	P01012	0	1581.72	13
220208	False	Unambiguous	TSIVHLFEWR		5	5	151	P0DUB6; P83053; P04746; P19961; P00690	P0DUB6 [26-35]; P83053 [11-20]; P04746 [26-35]; P19961 [26-35]; P00690 [26-35]		Alpha-amylase 1A OS=Homo sapiens OX=9606 GN=AMY1A PE=1 SV=1;Pancreatic alpha-amylase OS=Struthio camelus OX=8801 PE=1 SV=1;Pancreatic alpha-amylase OS=Homo sapiens OX=9606 GN=AMY2A PE=1 SV=2;Alpha-amylase 2B OS=Homo sapiens OX=9606 GN=AMY2B PE=1 SV=1;Pancreatic alpha-amylase OS=Sus scrofa OX=9823 GN=AMY2 PE=1 SV=3	P0DUB6; P83053; P04746; P19961; P00690	0	1287.68	10
87616	False	Unambiguous	HVEDVPAFQALGSLNDLQFFR		1	1	149	P25311	P25311 [40-60]		Zinc-alpha-2-glycoprotein OS=Homo sapiens OX=9606 GN=AZGP1 PE=1 SV=2	P25311	0	2403.21	21
189749	False	Unambiguous	RHPDYSVVLLLR		2	3	149	P02768; P49065	P02768 [361-372]; P49065 [361-372]		Albumin OS=Homo sapiens OX=9606 GN=ALB PE=1 SV=2;Albumin OS=Oryctolagus cuniculus OX=9986 GN=ALB PE=1 SV=2	P02768; Q5NVH5; P49065	1	1467.84	12
214580	False	Unambiguous	TGSGDIENYNDATQVR		3	3	149	P0DUB6; P04746; P19961	P0DUB6 [158-173]; P04746 [158-173]; P19961 [158-173]		Alpha-amylase 1A OS=Homo sapiens OX=9606 GN=AMY1A PE=1 SV=1;Pancreatic alpha-amylase OS=Homo sapiens OX=9606 GN=AMY2A PE=1 SV=2;Alpha-amylase 2B OS=Homo sapiens OX=9606 GN=AMY2B PE=1 SV=1	P0DUB6; P04746; P19961	0	1739.78	16
99690	False	Unambiguous	LCQLCQGSGGIPPEK	2xCarbamidomethyl [C2; C5]	1	1	148	P02789	P02789 [517-531]		Ovotransferrin OS=Gallus gallus OX=9031 PE=1 SV=2	P02789	0	1643.79	15
208448	False	Unambiguous	STITLDGGALVQVQK		1	1	146	O97788	O97788 [83-97]		Fatty acid-binding protein, adipocyte OS=Sus scrofa OX=9823 GN=FABP4 PE=1 SV=3	O97788	0	1529.85	15
244355	False	Unambiguous	YICENQDTISTK	1xCarbamidomethyl [C3]	1	1	146	P08835	P08835 [286-297]		Albumin OS=Sus scrofa OX=9823 GN=ALB PE=1 SV=2	P08835	0	1471.67	12
199453	False	Unambiguous	SHCIAEVENDEMPADLPSLAADFVESK	1xCarbamidomethyl [C3]	1	2	144	P02768	P02768 [311-337]		Albumin OS=Homo sapiens OX=9606 GN=ALB PE=1 SV=2	P02768; Q5NVH5	0	2974.34	27
72952	False	Unambiguous	GGLEPINFQTAADQAR		1	1	142	P01012	P01012 [128-143]		Ovalbumin OS=Gallus gallus OX=9031 GN=SERPINB14 PE=1 SV=2	P01012	0	1687.84	16
236010	False	Unambiguous	VTEQESKPVQMMYQIGLFR		1	1	142	P01012	P01012 [201-219]		Ovalbumin OS=Gallus gallus OX=9031 GN=SERPINB14 PE=1 SV=2	P01012	0	2284.15	19
108570	False	Unambiguous	LKECCDKPLLEK	2xCarbamidomethyl [C4; C5]	2	4	140	P02769; P08835	P02769 [298-309]; P08835 [298-309]		Albumin OS=Bos taurus OX=9913 GN=ALB PE=1 SV=4;Albumin OS=Sus scrofa OX=9823 GN=ALB PE=1 SV=2	P02769; Q28522; A2V9Z4; P08835	1	1532.78	12
127055	False	Unambiguous	LYAEERYPILPEYLQCVK	1xCarbamidomethyl [C16]	1	1	138	P01012	P01012 [106-123]		Ovalbumin OS=Gallus gallus OX=9031 GN=SERPINB14 PE=1 SV=2	P01012	1	2284.17	18
127988	False	Unambiguous	IYVSDDGKAHFSISNSAEDPFIAIHAESKL		3	3	138	P0DUB6; P04746; P19961	P0DUB6 [482-511]; P04746 [482-511]; P19961 [482-511]		Alpha-amylase 1A OS=Homo sapiens OX=9606 GN=AMY1A PE=1 SV=1;Pancreatic alpha-amylase OS=Homo sapiens OX=9606 GN=AMY2A PE=1 SV=2;Alpha-amylase 2B OS=Homo sapiens OX=9606 GN=AMY2B PE=1 SV=1	P0DUB6; P04746; P19961	2	3261.61	30
133756	False	Unambiguous	MAVGFMLAHPYGFTR	1xOxidation [M1; M6]	6	7	137	P00689; P0DUB6; P00687; P83053; P04746; P19961	P00689 [335-349]; P0DUB6 [338-352]; P00687 [338-352]; P83053 [323-337]; P04746 [338-352]; P19961 [338-352]		Pancreatic alpha-amylase OS=Rattus norvegicus OX=10116 GN=Amy2 PE=2 SV=2;Alpha-amylase 1A OS=Homo sapiens OX=9606 GN=AMY1A PE=1 SV=1;Alpha-amylase 1 OS=Mus musculus OX=10090 GN=Amy1 PE=1 SV=2;Pancreatic alpha-amylase OS=Struthio camelus OX=8801 PE=1 SV=1;Pancreatic alpha-amylase OS=Homo sapiens OX=9606 GN=AMY2A PE=1 SV=2;Alpha-amylase 2B OS=Homo sapiens OX=9606 GN=AMY2B PE=1 SV=1	P00689; P0DUB6; P00688; P00687; P83053; P04746; P19961	0	1713.82	15
26938	False	Unambiguous	DFPAVPYSGWDFNDGK		3	3	135	P0DUB6; P04746; P19961	P0DUB6 [140-155]; P04746 [140-155]; P19961 [140-155]		Alpha-amylase 1A OS=Homo sapiens OX=9606 GN=AMY1A PE=1 SV=1;Pancreatic alpha-amylase OS=Homo sapiens OX=9606 GN=AMY2A PE=1 SV=2;Alpha-amylase 2B OS=Homo sapiens OX=9606 GN=AMY2B PE=1 SV=1	P0DUB6; P04746; P19961	0	1814.8	16
179629	False	Unambiguous	QFQNGNDVNDWVGPPNNNGVIK		2	2	135	P04746; P19961	P04746 [362-383]; P19961 [362-383]		Pancreatic alpha-amylase OS=Homo sapiens OX=9606 GN=AMY2A PE=1 SV=2;Alpha-amylase 2B OS=Homo sapiens OX=9606 GN=AMY2B PE=1 SV=1	P04746; P19961	0	2426.15	22
85380	False	Unambiguous	HKPHATEEQLR		1	1	133	P08835	P08835 [558-568]		Albumin OS=Sus scrofa OX=9823 GN=ALB PE=1 SV=2	P08835	0	1345.7	11
72642	False	Unambiguous	GGGGGGYGSGGSSYGSGGGSYGSGGGGGGGR		1	2	132	P04264	P04264 [519-549]		Keratin, type II cytoskeletal 1 OS=Homo sapiens OX=9606 GN=KRT1 PE=1 SV=6	P04264; A5A6M6	0	2383.95	31
226930	False	Unambiguous	VFDEFKPLVEEPQNLIK		1	2	128	P02768	P02768 [397-413]		Albumin OS=Homo sapiens OX=9606 GN=ALB PE=1 SV=2	P02768; Q5NVH5	0	2045.1	17
187858	False	Unambiguous	RDELPADLNPLEHDFVEDKEVCK	1xCarbamidomethyl [C22]	1	1	127	P08835	P08835 [318-340]		Albumin OS=Sus scrofa OX=9823 GN=ALB PE=1 SV=2	P08835	2	2768.32	23
241001	False	Unambiguous	WVDIALECER	1xCarbamidomethyl [C8]	4	4	124	P0DUB6; P04746; P19961; P00690	P0DUB6 [36-45]; P04746 [36-45]; P19961 [36-45]; P00690 [36-45]		Alpha-amylase 1A OS=Homo sapiens OX=9606 GN=AMY1A PE=1 SV=1;Pancreatic alpha-amylase OS=Homo sapiens OX=9606 GN=AMY2A PE=1 SV=2;Alpha-amylase 2B OS=Homo sapiens OX=9606 GN=AMY2B PE=1 SV=1;Pancreatic alpha-amylase OS=Sus scrofa OX=9823 GN=AMY2 PE=1 SV=3	P0DUB6; P04746; P19961; P00690	0	1290.61	10
108183	False	Unambiguous	LHNLNSNWFPAGSKPFIYQEVIDLGGEPIK		2	2	122	P04746; P19961	P04746 [229-258]; P19961 [229-258]		Pancreatic alpha-amylase OS=Homo sapiens OX=9606 GN=AMY2A PE=1 SV=2;Alpha-amylase 2B OS=Homo sapiens OX=9606 GN=AMY2B PE=1 SV=1	P04746; P19961	0	3383.74	30
237429	False	Unambiguous	VVIAYEPVWAIGTGK		5	30	122	Q5E956; Q7ZWN5; P00940; Q5R928; Q29371	Q5E956 [161-175]; Q7ZWN5 [160-174]; P00940 [160-174]; Q5R928 [161-175]; Q29371 [161-175]		Triosephosphate isomerase OS=Bos taurus OX=9913 GN=TPI1 PE=2 SV=3;Triosephosphate isomerase OS=Xenopus laevis OX=8355 GN=tpi1 PE=2 SV=1;Triosephosphate isomerase OS=Gallus gallus OX=9031 GN=TPI1 PE=1 SV=2;Triosephosphate isomerase OS=Pongo abelii OX=9601 GN=TPI1 PE=2 SV=1;Triosephosphate isomerase OS=Sus scrofa OX=9823 GN=TPI1 PE=2 SV=4	P48500; Q2QD07; P17751; B3R3W5; Q8R966; Q1MTI4; Q5E956; Q589R5; Q5YTQ6; Q7ZWN5; F5A6E9; Q9GTX8; P00940; Q90XG0; P00939; Q9HGY8; P52270; A0A1L5YRA2; P15426; Q5R928; P54714; B0BM40; P04828; P60174; Q473U5; P86216; Q29371; P04789; P00941; Q0KCT2	0	1602.89	15
127945	False	Unambiguous	IYVDAVINHMSGNAVSAGTSSTCGSYFNPGSR	1xCarbamidomethyl [C23]	1	1	121	P19961	P19961 [108-139]		Alpha-amylase 2B OS=Homo sapiens OX=9606 GN=AMY2B PE=1 SV=1	P19961	0	3319.51	32
95727	False	Unambiguous	KVPQVSTPTLVEVSR		3	6	119	P02769; P02768; P49064	P02769 [437-451]; P02768 [438-452]; P49064 [438-452]		Albumin OS=Bos taurus OX=9913 GN=ALB PE=1 SV=4;Albumin OS=Homo sapiens OX=9606 GN=ALB PE=1 SV=2;Albumin OS=Felis catus OX=9685 GN=ALB PE=1 SV=1	P02769; P02768; Q28522; Q5NVH5; A2V9Z4; P49064	1	1639.94	15
10816	False	Unambiguous	ALVFVDNHDNQR		7	8	117	P00689; P0DUB6; P00687; P83053; P04746; P19961; P00690	P00689 [304-315]; P0DUB6 [307-318]; P00687 [307-318]; P83053 [292-303]; P04746 [307-318]; P19961 [307-318]; P00690 [307-318]		Pancreatic alpha-amylase OS=Rattus norvegicus OX=10116 GN=Amy2 PE=2 SV=2;Alpha-amylase 1A OS=Homo sapiens OX=9606 GN=AMY1A PE=1 SV=1;Alpha-amylase 1 OS=Mus musculus OX=10090 GN=Amy1 PE=1 SV=2;Pancreatic alpha-amylase OS=Struthio camelus OX=8801 PE=1 SV=1;Pancreatic alpha-amylase OS=Homo sapiens OX=9606 GN=AMY2A PE=1 SV=2;Alpha-amylase 2B OS=Homo sapiens OX=9606 GN=AMY2B PE=1 SV=1;Pancreatic alpha…	P00689; P0DUB6; P00688; P00687; P83053; P04746; P19961; P00690	0	1427.7	12
28171	False	Unambiguous	DGQVISTSTLPGVQISFSDGR		2	2	117	A2ASS6; Q8WZ42	A2ASS6 [42-62]; Q8WZ42 [42-62]		Titin OS=Mus musculus OX=10090 GN=Ttn PE=1 SV=1;Titin OS=Homo sapiens OX=9606 GN=TTN PE=1 SV=4	A2ASS6; Q8WZ42	0	2164.09	21
30691	False	Unambiguous	DILNQITKPNDVYSFSLASR		1	2	114	P01012	P01012 [86-105]		Ovalbumin OS=Gallus gallus OX=9031 GN=SERPINB14 PE=1 SV=2	O73860; P01012	0	2281.18	20
189767	False	Unambiguous	RHPYFYAPELLYYANK		2	2	114	P02769; P14639	P02769 [168-183]; P14639 [168-183]		Albumin OS=Bos taurus OX=9913 GN=ALB PE=1 SV=4;Albumin OS=Ovis aries OX=9940 GN=ALB PE=1 SV=1	P02769; P14639	1	2045.03	16
73454	False	Unambiguous	GGSGGSYGGGGSGGGYGGGSGSR		1	1	112	P35527	P35527 [491-513]		Keratin, type I cytoskeletal 9 OS=Homo sapiens OX=9606 GN=KRT9 PE=1 SV=3	P35527	0	1791.73	23
127450	False	Unambiguous	LYHSEAFTVNFGDTEEAKK		1	1	112	P01009	P01009 [161-179]		Alpha-1-antitrypsin OS=Homo sapiens OX=9606 GN=SERPINA1 PE=1 SV=3	P01009	1	2186.04	19
73452	False	Unambiguous	GGSGGSHGGGSGFGGESGGSYGGGEEASGSGGGYGGGSGK		1	1	111	P35527	P35527 [580-619]		Keratin, type I cytoskeletal 9 OS=Homo sapiens OX=9606 GN=KRT9 PE=1 SV=3	P35527	0	3223.28	40
133755	False	Unambiguous	MAVGFMLAHPYGFTR		6	7	110	P00689; P0DUB6; P00687; P83053; P04746; P19961	P00689 [335-349]; P0DUB6 [338-352]; P00687 [338-352]; P83053 [323-337]; P04746 [338-352]; P19961 [338-352]		Pancreatic alpha-amylase OS=Rattus norvegicus OX=10116 GN=Amy2 PE=2 SV=2;Alpha-amylase 1A OS=Homo sapiens OX=9606 GN=AMY1A PE=1 SV=1;Alpha-amylase 1 OS=Mus musculus OX=10090 GN=Amy1 PE=1 SV=2;Pancreatic alpha-amylase OS=Struthio camelus OX=8801 PE=1 SV=1;Pancreatic alpha-amylase OS=Homo sapiens OX=9606 GN=AMY2A PE=1 SV=2;Alpha-amylase 2B OS=Homo sapiens OX=9606 GN=AMY2B PE=1 SV=1	P00689; P0DUB6; P00688; P00687; P83053; P04746; P19961	0	1697.83	15
95725	False	Unambiguous	KVPQVSTPTLVEVAR		1	1	109	P08835	P08835 [437-451]		Albumin OS=Sus scrofa OX=9823 GN=ALB PE=1 SV=2	P08835	1	1623.94	15
236011	False	Unambiguous	VTEQESKPVQMMYQIGLFR	1xOxidation [M11; M12]	1	1	109	P01012	P01012 [201-219]		Ovalbumin OS=Gallus gallus OX=9031 GN=SERPINB14 PE=1 SV=2	P01012	0	2300.14	19
97201	False	Unambiguous	IAEYMNHLIDIGVAGFR	1xOxidation [M5]	3	3	107	P0DUB6; P04746; P19961	P0DUB6 [194-210]; P04746 [194-210]; P19961 [194-210]		Alpha-amylase 1A OS=Homo sapiens OX=9606 GN=AMY1A PE=1 SV=1;Pancreatic alpha-amylase OS=Homo sapiens OX=9606 GN=AMY2A PE=1 SV=2;Alpha-amylase 2B OS=Homo sapiens OX=9606 GN=AMY2B PE=1 SV=1	P0DUB6; P04746; P19961	0	1934.98	17
1324	False	Unambiguous	AAPTVNLFPPSSEELGTNK		1	1	106	P01846	P01846 [4-22]		Ig lambda chain C region OS=Sus scrofa OX=9823 PE=1 SV=1	P01846	0	1972	19
242932	False	Unambiguous	YFENGKDVNDWVGPPNDNGVTK		1	1	106	P0DUB6	P0DUB6 [362-383]		Alpha-amylase 1A OS=Homo sapiens OX=9606 GN=AMY1A PE=1 SV=1	P0DUB6	1	2465.14	22
232990	False	Unambiguous	VNQIGSVTESIQACK	1xCarbamidomethyl [C14]	4	21	104	P07322; Q3ZC09; P06733; Q1KYT0	P07322 [344-358]; Q3ZC09 [344-358]; P06733 [344-358]; Q1KYT0 [344-358]		Beta-enolase OS=Gallus gallus OX=9031 GN=ENO3 PE=1 SV=3;Beta-enolase OS=Bos taurus OX=9913 GN=ENO3 PE=2 SV=1;Alpha-enolase OS=Homo sapiens OX=9606 GN=ENO1 PE=1 SV=2;Beta-enolase OS=Sus scrofa OX=9823 GN=ENO3 PE=2 SV=1	P07322; P13929; P17182; P51913; P25704; Q4R5L2; P15429; P04764; Q9PVK2; Q9W7L0; Q9W7L2; Q3ZC09; P19140; I0J1J1; P42897; P21550; Q9XSJ4; P06733; P86210; O02654; Q1KYT0	0	1633.82	15
86344	False	Unambiguous	HNGVPSQTSPTVTYDSNLK		1	1	100	O43451	O43451 [917-935]		Maltase-glucoamylase, intestinal OS=Homo sapiens OX=9606 GN=MGAM PE=1 SV=5	O43451	0	2044.99	19
199454	False	Unambiguous	SHCIAEVENDEMPADLPSLAADFVESK	1xCarbamidomethyl [C3]; 1xOxidation [M12]	1	2	100	P02768	P02768 [311-337]		Albumin OS=Homo sapiens OX=9606 GN=ALB PE=1 SV=2	P02768; Q5NVH5	0	2990.34	27
141704	False	Unambiguous	MGSIGAASMEFCFDVFKELK	1xCarbamidomethyl [C12]; 1xMet-loss+Acetyl [N-Term]	2	3	99	P01012; P19104	P01012 [1-20]; P19104 [1-20]	P01012 1xMet-loss+Acetyl [N-Term]; P19104 1xMet-loss+Acetyl [N-Term]	Ovalbumin OS=Gallus gallus OX=9031 GN=SERPINB14 PE=1 SV=2;Ovalbumin OS=Coturnix japonica OX=93934 GN=SERPINB14 PE=2 SV=2	P01012; P19104; Q6V115	1	2178.02	20
118093	False	Unambiguous	LQHLENELTHDIITK		1	4	97	P01009	P01009 [284-298]		Alpha-1-antitrypsin OS=Homo sapiens OX=9606 GN=SERPINA1 PE=1 SV=3	P01010; P01009; Q5RCW5; O00394	0	1803.96	15
127242	False	Unambiguous	IYEATLEDCCAKEDPPACYATVFDKFQPLVDEPK	3xCarbamidomethyl [C9; C10; C18]	1	1	97	P08835	P08835 [375-408]		Albumin OS=Sus scrofa OX=9823 GN=ALB PE=1 SV=2	P08835	2	4019.84	34
7398	False	Unambiguous	AHFSISNSAEDPFIAIHAESK		4	4	96	P0DUB6; P00687; P04746; P19961	P0DUB6 [490-510]; P00687 [490-510]; P04746 [490-510]; P19961 [490-510]		Alpha-amylase 1A OS=Homo sapiens OX=9606 GN=AMY1A PE=1 SV=1;Alpha-amylase 1 OS=Mus musculus OX=10090 GN=Amy1 PE=1 SV=2;Pancreatic alpha-amylase OS=Homo sapiens OX=9606 GN=AMY2A PE=1 SV=2;Alpha-amylase 2B OS=Homo sapiens OX=9606 GN=AMY2B PE=1 SV=1	P0DUB6; P00687; P04746; P19961	0	2271.1	21
22570	False	Unambiguous	CVANEDAPECSKPLPSIILDEICQVEK	3xCarbamidomethyl [C1; C10; C23]	1	1	95	P19121	P19121 [80-106]		Albumin OS=Gallus gallus OX=9031 GN=ALB PE=1 SV=2	P19121	0	3114.48	27
127241	False	Unambiguous	IYEATLEDCCAKEDPPACYATVFDK	3xCarbamidomethyl [C9; C10; C18]	1	1	95	P08835	P08835 [375-399]		Albumin OS=Sus scrofa OX=9823 GN=ALB PE=1 SV=2	P08835	1	2966.29	25
206773	False	Unambiguous	SSDYFGNGR		3	3	95	P0DUB6; P04746; P19961	P0DUB6 [259-267]; P04746 [259-267]; P19961 [259-267]		Alpha-amylase 1A OS=Homo sapiens OX=9606 GN=AMY1A PE=1 SV=1;Pancreatic alpha-amylase OS=Homo sapiens OX=9606 GN=AMY2A PE=1 SV=2;Alpha-amylase 2B OS=Homo sapiens OX=9606 GN=AMY2B PE=1 SV=1	P0DUB6; P04746; P19961	0	1002.43	9
211832	False	Unambiguous	TCVADESAENCDK	2xCarbamidomethyl [C2; C11]	3	6	95	P02768; P08835; A6YF56	P02768 [76-88]; P08835 [76-88]; A6YF56 [76-88]		Albumin OS=Homo sapiens OX=9606 GN=ALB PE=1 SV=2;Albumin OS=Sus scrofa OX=9823 GN=ALB PE=1 SV=2;Albumin OS=Mesocricetus auratus OX=10036 GN=ALB PE=1 SV=1	P02768; Q28522; Q5NVH5; A2V9Z4; P08835; A6YF56	0	1498.58	13
71680	False	Unambiguous	GFGGVQVSPPNENVAIHNPFRPWWER		2	2	94	P0DUB6; P19961	P0DUB6 [51-76]; P19961 [51-76]		Alpha-amylase 1A OS=Homo sapiens OX=9606 GN=AMY1A PE=1 SV=1;Alpha-amylase 2B OS=Homo sapiens OX=9606 GN=AMY2B PE=1 SV=1	P0DUB6; P19961	0	2990.48	26
108574	False	Unambiguous	LKECCEKPLLEK	2xCarbamidomethyl [C4; C5]	1	2	93	P02768	P02768 [299-310]		Albumin OS=Homo sapiens OX=9606 GN=ALB PE=1 SV=2	P02768; Q5NVH5	1	1546.8	12
183046	False	Unambiguous	QNCDQFEKLGEYGFQNALIVR	1xCarbamidomethyl [C3]	1	1	93	P02769	P02769 [413-433]		Albumin OS=Bos taurus OX=9913 GN=ALB PE=1 SV=4	P02769	1	2529.22	21
221885	False	Unambiguous	TVHMMPMQVQVQVNR	2xOxidation [M4; M5; M7]	1	1	92	Q02817	Q02817 [4552-4566]		Mucin-2 OS=Homo sapiens OX=9606 GN=MUC2 PE=1 SV=2	Q02817	0	1829.88	15
176303	False	Unambiguous	NWGEGWGFVPSDR		2	2	91	P83053; P04746	P83053 [279-291]; P04746 [294-306]		Pancreatic alpha-amylase OS=Struthio camelus OX=8801 PE=1 SV=1;Pancreatic alpha-amylase OS=Homo sapiens OX=9606 GN=AMY2A PE=1 SV=2	P83053; P04746	0	1506.68	13
1736	False	Unambiguous	AAVTALASLYGTK		1	1	90	P15085	P15085 [335-347]		Carboxypeptidase A1 OS=Homo sapiens OX=9606 GN=CPA1 PE=1 SV=2	P15085	0	1265.71	13
86758	False	Unambiguous	HPYFYAPELLFFAK		1	1	90	P02768	P02768 [170-183]		Albumin OS=Homo sapiens OX=9606 GN=ALB PE=1 SV=2	P02768	0	1742.89	14
201317	False	Unambiguous	SLHTLFGDELCK	1xCarbamidomethyl [C11]	2	2	90	P02769; P14639	P02769 [89-100]; P14639 [89-100]		Albumin OS=Bos taurus OX=9913 GN=ALB PE=1 SV=4;Albumin OS=Ovis aries OX=9940 GN=ALB PE=1 SV=1	P02769; P14639	0	1419.69	12
5168	False	Unambiguous	AFKDEDTQAMPFR	1xOxidation [M10]	1	1	86	P01012	P01012 [188-200]		Ovalbumin OS=Gallus gallus OX=9031 GN=SERPINB14 PE=1 SV=2	P01012	1	1571.72	13
85483	False	Unambiguous	HIATNAVLFFGR		1	1	86	P01012	P01012 [371-382]		Ovalbumin OS=Gallus gallus OX=9031 GN=SERPINB14 PE=1 SV=2	P01012	0	1345.74	12
120533	False	Unambiguous	LSGLLDLALGKDYVR		1	1	86	P0DUB6	P0DUB6 [177-191]		Alpha-amylase 1A OS=Homo sapiens OX=9606 GN=AMY1A PE=1 SV=1	P0DUB6	1	1632.93	15
125262	False	Unambiguous	LVGLLDLALEKDYVR		3	3	86	P83053; H2N0D4; P19961	P83053 [162-176]; H2N0D4 [177-191]; P19961 [177-191]		Pancreatic alpha-amylase OS=Struthio camelus OX=8801 PE=1 SV=1;Alpha-amylase OS=Oryzias latipes OX=8090 PE=1 SV=1;Alpha-amylase 2B OS=Homo sapiens OX=9606 GN=AMY2B PE=1 SV=1	P83053; H2N0D4; P19961	1	1716.99	15
66123	False	Unambiguous	FSSCGGGGGSFGAGGGFGSR	1xCarbamidomethyl [C4]	1	2	85	P04264	P04264 [46-65]		Keratin, type II cytoskeletal 1 OS=Homo sapiens OX=9606 GN=KRT1 PE=1 SV=6	P04264; A5A6M6	0	1765.73	20
8453	False	Unambiguous	ALASYVAACQAAGVVIEDWR	1xCarbamidomethyl [C9]	1	1	84	Q9Y6R7	Q9Y6R7 [1922-1941]; [3123-3142]; [4324-4343]		IgGFc-binding protein OS=Homo sapiens OX=9606 GN=FCGBP PE=1 SV=3	Q9Y6R7	0	2150.07	20
191432	False	Unambiguous	RPCFSALTPDETYKPK	1xCarbamidomethyl [C3]	1	1	84	P08835	P08835 [508-523]		Albumin OS=Sus scrofa OX=9823 GN=ALB PE=1 SV=2	P08835	0	1909.95	16
124663	False	Unambiguous	LVDKFLEDVKK		1	2	83	P01009	P01009 [150-160]		Alpha-1-antitrypsin OS=Homo sapiens OX=9606 GN=SERPINA1 PE=1 SV=3	P01009; Q5RCW5	2	1333.77	11
189765	False	Unambiguous	RHPYFYAPELLYYAIIYK		1	1	83	P08835	P08835 [168-185]		Albumin OS=Sus scrofa OX=9823 GN=ALB PE=1 SV=2	P08835	1	2320.22	18
37258	False	Unambiguous	DVFLGMFLYEYAR	1xOxidation [M6]	1	4	82	P02768	P02768 [348-360]		Albumin OS=Homo sapiens OX=9606 GN=ALB PE=1 SV=2	P02768; Q28522; Q5NVH5; A2V9Z4	0	1639.78	13
58289	False	Unambiguous	EVTINPDTTCGNDWVCEHR	2xCarbamidomethyl [C10; C16]	4	4	82	P00689; P0DUB6; P04746; P19961	P00689 [381-399]; P0DUB6 [384-402]; P04746 [384-402]; P19961 [384-402]		Pancreatic alpha-amylase OS=Rattus norvegicus OX=10116 GN=Amy2 PE=2 SV=2;Alpha-amylase 1A OS=Homo sapiens OX=9606 GN=AMY1A PE=1 SV=1;Pancreatic alpha-amylase OS=Homo sapiens OX=9606 GN=AMY2A PE=1 SV=2;Alpha-amylase 2B OS=Homo sapiens OX=9606 GN=AMY2B PE=1 SV=1	P00689; P0DUB6; P04746; P19961	0	2302.98	19
170116	False	Unambiguous	NLILFLGDGLGVPTVTATR		1	1	82	P09923	P09923 [54-72]		Intestinal-type alkaline phosphatase OS=Homo sapiens OX=9606 GN=ALPI PE=1 SV=2	P09923	0	1957.11	19
211833	False	Unambiguous	TCVADESAENCDKSIHTLFGDK	2xCarbamidomethyl [C2; C11]	3	6	82	P02768; P08835; A6YF56	P02768 [76-97]; P08835 [76-97]; A6YF56 [76-97]		Albumin OS=Homo sapiens OX=9606 GN=ALB PE=1 SV=2;Albumin OS=Sus scrofa OX=9823 GN=ALB PE=1 SV=2;Albumin OS=Mesocricetus auratus OX=10036 GN=ALB PE=1 SV=1	P02768; Q28522; Q5NVH5; A2V9Z4; P08835; A6YF56	1	2497.1	22
198774	False	Unambiguous	SGNTFRPEVHLLPPPSEELALNELVTLTCLAR	1xCarbamidomethyl [C29]	2	3	81	P01876; P0DOX2	P01876 [222-253]; P0DOX2 [324-355]		Immunoglobulin heavy constant alpha 1 OS=Homo sapiens OX=9606 GN=IGHA1 PE=1 SV=2;Immunoglobulin alpha-2 heavy chain OS=Homo sapiens OX=9606 PE=1 SV=2	P01876; P01877; P0DOX2	0	3573.87	32
211839	False	Unambiguous	TCVADESHAGCEK	2xCarbamidomethyl [C2; C11]	1	1	81	P02769	P02769 [76-88]		Albumin OS=Bos taurus OX=9913 GN=ALB PE=1 SV=4	P02769	0	1463.59	13
217852	False	Unambiguous	TNCDLLHDHGEADFLK	1xCarbamidomethyl [C3]	1	1	81	P19121	P19121 [418-433]		Albumin OS=Gallus gallus OX=9031 GN=ALB PE=1 SV=2	P19121	0	1884.85	16
214581	False	Unambiguous	TGSGDIENYNDATQVRDCR	1xCarbamidomethyl [C18]	3	3	80	P0DUB6; P04746; P19961	P0DUB6 [158-176]; P04746 [158-176]; P19961 [158-176]		Alpha-amylase 1A OS=Homo sapiens OX=9606 GN=AMY1A PE=1 SV=1;Pancreatic alpha-amylase OS=Homo sapiens OX=9606 GN=AMY2A PE=1 SV=2;Alpha-amylase 2B OS=Homo sapiens OX=9606 GN=AMY2B PE=1 SV=1	P0DUB6; P04746; P19961	1	2170.94	19
232754	False	Unambiguous	VNGVLTALPVSVADGR		1	1	80	Q9Y6R7	Q9Y6R7 [1756-1771]; [2957-2972]; [4158-4173]		IgGFc-binding protein OS=Homo sapiens OX=9606 GN=FCGBP PE=1 SV=3	Q9Y6R7	0	1567.88	16
35972	False	Unambiguous	DSTIHVEENGQSSESR		1	1	79	P55259	P55259 [427-442]		Pancreatic secretory granule membrane major glycoprotein GP2 OS=Homo sapiens OX=9606 GN=GP2 PE=1 SV=3	P55259	0	1774.78	16
185004	False	Unambiguous	QSNNKYAASSYLALSASDWK		1	1	79	P01846	P01846 [60-79]		Ig lambda chain C region OS=Sus scrofa OX=9823 PE=1 SV=1	P01846	1	2204.06	20
44857	False	Unambiguous	EFVEGTFTFHADLCTLPEDEKQIKK	1xCarbamidomethyl [C14]	1	1	78	P08835	P08835 [524-548]		Albumin OS=Sus scrofa OX=9823 GN=ALB PE=1 SV=2	P08835	2	2982.46	25
125410	False	Unambiguous	IVKGEADAMSLDGGYIYIAGK		1	1	78	P09571	P09571 [385-405]		Serotransferrin OS=Sus scrofa OX=9823 GN=TF PE=1 SV=2	P09571	1	2171.11	21
148359	False	Unambiguous	MMSNLCSQQDVFSGK	1xCarbamidomethyl [C6]; 1xOxidation [M1; M2]	1	1	78	P19121	P19121 [288-302]		Albumin OS=Gallus gallus OX=9031 GN=ALB PE=1 SV=2	P19121	0	1747.74	15
224310	False	Unambiguous	VAYDLVYYVR		1	1	78	Q9Y6R7	Q9Y6R7 [1366-1375]; [2567-2576]; [3768-3777]		IgGFc-binding protein OS=Homo sapiens OX=9606 GN=FCGBP PE=1 SV=3	Q9Y6R7	0	1260.66	10
90755	False	Unambiguous	KGDTFSCMVGHEALPLAFTQK	1xCarbamidomethyl [C7]	1	2	77	P01876	P01876 [307-327]		Immunoglobulin heavy constant alpha 1 OS=Homo sapiens OX=9606 GN=IGHA1 PE=1 SV=2	P01876; P20758	1	2337.14	21
238245	False	Unambiguous	VYACEVTHQGLSSPVTK	1xCarbamidomethyl [C4]	2	2	77	P01834; P0DOX7	P01834 [84-100]; P0DOX7 [191-207]		Immunoglobulin kappa constant OS=Homo sapiens OX=9606 GN=IGKC PE=1 SV=2;Immunoglobulin kappa light chain OS=Homo sapiens OX=9606 PE=1 SV=1	P01834; P0DOX7	0	1875.93	17
9569	False	Unambiguous	AILDKLHNLNSNWFPEGSKPFIYQEVIDLGGEPIK		1	1	76	P0DUB6	P0DUB6 [224-258]		Alpha-amylase 1A OS=Homo sapiens OX=9606 GN=AMY1A PE=1 SV=1	P0DUB6	1	3982.07	35
20572	False	Unambiguous	CKTGSGDIENYNDATQVR	1xCarbamidomethyl [C1]	3	3	76	P0DUB6; P04746; P19961	P0DUB6 [156-173]; P04746 [156-173]; P19961 [156-173]		Alpha-amylase 1A OS=Homo sapiens OX=9606 GN=AMY1A PE=1 SV=1;Pancreatic alpha-amylase OS=Homo sapiens OX=9606 GN=AMY2A PE=1 SV=2;Alpha-amylase 2B OS=Homo sapiens OX=9606 GN=AMY2B PE=1 SV=1	P0DUB6; P04746; P19961	1	2027.91	18
97757	False	Unambiguous	IALDDEGTAGGWLFWDDGQSIDTYGK		1	1	76	O43451	O43451 [1738-1763]		Maltase-glucoamylase, intestinal OS=Homo sapiens OX=9606 GN=MGAM PE=1 SV=5	O43451	0	2830.28	26
233929	False	Unambiguous	VQHASPAGTYAHTVNR		2	3	76	P15693; P09923	P15693 [171-186]; P09923 [170-185]		Intestinal-type alkaline phosphatase 1 OS=Rattus norvegicus OX=10116 GN=Alpi PE=1 SV=1;Intestinal-type alkaline phosphatase OS=Homo sapiens OX=9606 GN=ALPI PE=1 SV=2	P15693; P05187; P09923	0	1708.85	16
5167	False	Unambiguous	AFKDEDTQAMPFR		1	1	75	P01012	P01012 [188-200]		Ovalbumin OS=Gallus gallus OX=9031 GN=SERPINB14 PE=1 SV=2	P01012	1	1555.72	13
205342	False	Unambiguous	SQCIMEAEFDEKPADLPSLVEK	1xCarbamidomethyl [C3]	1	1	75	P19121	P19121 [315-336]		Albumin OS=Gallus gallus OX=9031 GN=ALB PE=1 SV=2	P19121	0	2536.19	22
2275	False	Unambiguous	ADDKETCFAEEGKK	1xCarbamidomethyl [C7]	1	2	74	P02768	P02768 [585-598]		Albumin OS=Homo sapiens OX=9606 GN=ALB PE=1 SV=2	P02768; Q5NVH5	2	1627.73	14
2419	False	Unambiguous	ADFTEISKIVTDLAK		1	1	74	P08835	P08835 [249-263]		Albumin OS=Sus scrofa OX=9823 GN=ALB PE=1 SV=2	P08835	1	1650.89	15
108923	False	Unambiguous	LKPDPVALCADFQEDEQKFWGK	1xCarbamidomethyl [C9]	1	1	74	P08835	P08835 [139-160]		Albumin OS=Sus scrofa OX=9823 GN=ALB PE=1 SV=2	P08835	1	2621.27	22
225290	False	Unambiguous	VDNALQSGNSQESVTEQDSK		2	2	74	P01834; P0DOX7	P01834 [43-62]; P0DOX7 [150-169]		Immunoglobulin kappa constant OS=Homo sapiens OX=9606 GN=IGKC PE=1 SV=2;Immunoglobulin kappa light chain OS=Homo sapiens OX=9606 PE=1 SV=1	P01834; P0DOX7	0	2135.97	20
55066	False	Unambiguous	ESDVGACLDTK	1xCarbamidomethyl [C7]	1	1	73	P19121	P19121 [199-209]		Albumin OS=Gallus gallus OX=9031 GN=ALB PE=1 SV=2	P19121	0	1194.53	11
81245	False	Unambiguous	GSYGSGGSSYGSGGGSYGSGGGGGGHGSYGSGSSSGGYR		1	2	73	P04264	P04264 [550-588]		Keratin, type II cytoskeletal 1 OS=Homo sapiens OX=9606 GN=KRT1 PE=1 SV=6	P04264; A5A6M6	0	3312.31	39
96185	False	Unambiguous	KYPLLIDVYAGPCSQK	1xCarbamidomethyl [C13]	1	4	72	P27487	P27487 [539-554]		Dipeptidyl peptidase 4 OS=Homo sapiens OX=9606 GN=DPP4 PE=1 SV=2	Q9N2I7; P27487; P28843; P14740	1	1851.97	16
50588	False	Unambiguous	ELYRGGLEPINFQTAADQAR		1	1	71	P01012	P01012 [124-143]		Ovalbumin OS=Gallus gallus OX=9031 GN=SERPINB14 PE=1 SV=2	P01012	1	2249.13	20
59213	False	Unambiguous	FAAHWLGDNTATWDDLR		1	1	71	O43451	O43451 [621-637]		Maltase-glucoamylase, intestinal OS=Homo sapiens OX=9606 GN=MGAM PE=1 SV=5	O43451	0	1988.92	17
125398	False	Unambiguous	LVKDVVDLAQK		1	1	71	P19121	P19121 [69-79]		Albumin OS=Gallus gallus OX=9031 GN=ALB PE=1 SV=2	P19121	1	1227.73	11
235294	False	Unambiguous	VSNYIDWINSVIANN		2	2	71	P08419; P08217	P08419 [255-269]; P08217 [255-269]		Chymotrypsin-like elastase family member 2A OS=Sus scrofa OX=9823 GN=CELA2A PE=1 SV=1;Chymotrypsin-like elastase family member 2A OS=Homo sapiens OX=9606 GN=CELA2A PE=1 SV=1	P08419; P08217	0	1721.85	15
80492	False	Unambiguous	GSIGGGFSSGGFSGGSFSR		1	2	70	P13645	P13645 [41-59]		Keratin, type I cytoskeletal 10 OS=Homo sapiens OX=9606 GN=KRT10 PE=1 SV=6	P13645; Q6EIZ0	0	1707.77	19
48069	False	Unambiguous	EIEELYNNPQNPER		1	1	69	O43451	O43451 [1397-1410]		Maltase-glucoamylase, intestinal OS=Homo sapiens OX=9606 GN=MGAM PE=1 SV=5	O43451	0	1744.81	14
125034	False	Unambiguous	LVESGGGLVQPGGSLR		1	9	69	P01791	P01791 [4-19]		Ig heavy chain V region HPCM6 OS=Mus musculus OX=10090 PE=1 SV=1	P01791; P01787; P01788; P01789; P01786; P01794; P01792; P01793; P01790	0	1525.83	16
150747	False	Unambiguous	MPCTEDYLSLILNR	1xCarbamidomethyl [C3]	2	2	69	P02769; P14639	P02769 [469-482]; P14639 [469-482]		Albumin OS=Bos taurus OX=9913 GN=ALB PE=1 SV=4;Albumin OS=Ovis aries OX=9940 GN=ALB PE=1 SV=1	P02769; P14639	0	1724.83	14
172493	False	Unambiguous	NPCDETYCGPAAESEKETK	2xCarbamidomethyl [C3; C8]	1	2	69	P15086	P15086 [266-284]		Carboxypeptidase B OS=Homo sapiens OX=9606 GN=CPB1 PE=1 SV=4	P55261; P15086	1	2185.9	19
237637	False	Unambiguous	VVNGEDAVPYSWPWQVSLQYEK		1	2	69	P08861	P08861 [29-50]		Chymotrypsin-like elastase family member 3B OS=Homo sapiens OX=9606 GN=CELA3B PE=1 SV=3	O19023; P08861	0	2594.26	22
241210	False	Unambiguous	WYDYYTGVDINAR		1	1	69	O43451	O43451 [1682-1694]		Maltase-glucoamylase, intestinal OS=Homo sapiens OX=9606 GN=MGAM PE=1 SV=5	O43451	0	1635.74	13
108092	False	Unambiguous	IHKECCHGDLLECADDRADLAK	3xCarbamidomethyl [C5; C6; C13]	1	1	68	P49064	P49064 [265-286]		Albumin OS=Felis catus OX=9685 GN=ALB PE=1 SV=1	P49064	2	2626.18	22
117372	False	Unambiguous	LPSTNVYGLGEHVHQQYR		1	1	68	O43451	O43451 [258-275]		Maltase-glucoamylase, intestinal OS=Homo sapiens OX=9606 GN=MGAM PE=1 SV=5	O43451	0	2098.05	18
204425	False	Unambiguous	SNYELNDILSQLGIR		1	2	68	Q9TTE1	Q9TTE1 [313-327]		Serpin A3-1 OS=Bos taurus OX=9913 GN=SERPINA3-1 PE=1 SV=3	Q9TTE1; A2I7M9	0	1734.9	15
221884	False	Unambiguous	TVHMMPMQVQVQVNR	1xOxidation [M4; M5; M7]	1	1	68	Q02817	Q02817 [4552-4566]		Mucin-2 OS=Homo sapiens OX=9606 GN=MUC2 PE=1 SV=2	Q02817	0	1813.89	15
19226	False	Unambiguous	CCTESLVNR	2xCarbamidomethyl [C1; C2]	5	8	67	P02769; P02768; P08835; P49064; P14639	P02769 [499-507]; P02768 [500-508]; P08835 [499-507]; P49064 [500-508]; P14639 [499-507]		Albumin OS=Bos taurus OX=9913 GN=ALB PE=1 SV=4;Albumin OS=Homo sapiens OX=9606 GN=ALB PE=1 SV=2;Albumin OS=Sus scrofa OX=9823 GN=ALB PE=1 SV=2;Albumin OS=Felis catus OX=9685 GN=ALB PE=1 SV=1;Albumin OS=Ovis aries OX=9940 GN=ALB PE=1 SV=1	P02769; P02768; Q28522; Q5NVH5; A2V9Z4; P08835; P49064; P14639	0	1138.5	9
19060	False	Unambiguous	CCAAADPHECYAK	3xCarbamidomethyl [C1; C2; C10]	1	4	66	P02768	P02768 [384-396]		Albumin OS=Homo sapiens OX=9606 GN=ALB PE=1 SV=2	P02768; Q28522; Q5NVH5; A2V9Z4	0	1552.6	13
62544	False	Unambiguous	FKDLGEQYFK		1	1	66	P08835	P08835 [35-44]		Albumin OS=Sus scrofa OX=9823 GN=ALB PE=1 SV=2	P08835	1	1274.64	10
184676	False	Unambiguous	QSDINTCFGEEGANLIVQSR	1xCarbamidomethyl [C7]	1	1	66	P19121	P19121 [589-608]		Albumin OS=Gallus gallus OX=9031 GN=ALB PE=1 SV=2	P19121	0	2238.05	20
197175	False	Unambiguous	SFEAGHDAFMAEFVYEYSR	1xOxidation [M10]	1	1	66	P19121	P19121 [346-364]		Albumin OS=Gallus gallus OX=9031 GN=ALB PE=1 SV=2	P19121	0	2271.97	19
227362	False	Unambiguous	VFSNGADLSGVTEEAPLKLSK		1	2	66	P01009	P01009 [335-355]		Alpha-1-antitrypsin OS=Homo sapiens OX=9606 GN=SERPINA1 PE=1 SV=3	P01009; Q5RCW5	1	2162.13	21
244078	False	Unambiguous	YKAAFTECCQAADK	2xCarbamidomethyl [C8; C9]	1	2	66	P02768	P02768 [185-198]		Albumin OS=Homo sapiens OX=9606 GN=ALB PE=1 SV=2	P02768; Q5NVH5	1	1662.73	14
245779	False	Unambiguous	YNGVFQECCQAEDK	2xCarbamidomethyl [C8; C9]	2	2	66	P02769; P14639	P02769 [184-197]; P14639 [184-197]		Albumin OS=Bos taurus OX=9913 GN=ALB PE=1 SV=4;Albumin OS=Ovis aries OX=9940 GN=ALB PE=1 SV=1	P02769; P14639	0	1747.71	14
211102	False	Unambiguous	TAIQAAGYPDKVVIGMDVAASEFYR		2	5	65	Q3ZC09; Q1KYT0	Q3ZC09 [229-253]; Q1KYT0 [229-253]		Beta-enolase OS=Bos taurus OX=9913 GN=ENO3 PE=2 SV=1;Beta-enolase OS=Sus scrofa OX=9823 GN=ENO3 PE=2 SV=1	P13929; P15429; Q3ZC09; P21550; Q1KYT0	1	2672.34	25
221886	False	Unambiguous	TVHMMPMQVQVQVNR	3xOxidation [M4; M5; M7]	1	1	65	Q02817	Q02817 [4552-4566]		Mucin-2 OS=Homo sapiens OX=9606 GN=MUC2 PE=1 SV=2	Q02817	0	1845.88	15
5220	False	Unambiguous	AFIQLWAFDAVK		1	1	64	P02760	P02760 [298-309]		Protein AMBP OS=Homo sapiens OX=9606 GN=AMBP PE=1 SV=1	P02760	0	1408.76	12
170110	False	Unambiguous	NLIKQNCELFEKLGEYGFQNALIVR	1xCarbamidomethyl [C7]	1	1	64	P08835	P08835 [409-433]		Albumin OS=Sus scrofa OX=9823 GN=ALB PE=1 SV=2	P08835	2	2996.57	25
208323	False	Unambiguous	STHTGSSCIGTDPNR	1xCarbamidomethyl [C8]	1	1	64	P15086	P15086 [238-252]		Carboxypeptidase B OS=Homo sapiens OX=9606 GN=CPB1 PE=1 SV=4	P15086	0	1589.7	15
214656	False	Unambiguous	TGTCNFDEYFSEGCAPGSPPNSR	2xCarbamidomethyl [C4; C14]	1	1	64	P02789	P02789 [494-516]		Ovotransferrin OS=Gallus gallus OX=9031 PE=1 SV=2	P02789	0	2550.03	23
244351	False	Unambiguous	YICENQDSISSK	1xCarbamidomethyl [C3]	1	2	63	P02768	P02768 [287-298]		Albumin OS=Homo sapiens OX=9606 GN=ALB PE=1 SV=2	P02768; Q5NVH5	0	1443.64	12
6287	False	Unambiguous	AGGTTVTQGVETTKPSK		1	1	62	P01846	P01846 [43-59]		Ig lambda chain C region OS=Sus scrofa OX=9823 PE=1 SV=1	P01846	0	1661.87	17
76452	False	Unambiguous	GLVLIAFSQYLQQCPFDEHVK	1xCarbamidomethyl [C14]	1	1	62	P02769	P02769 [45-65]		Albumin OS=Bos taurus OX=9913 GN=ALB PE=1 SV=4	P02769	0	2492.26	21
93290	False	Unambiguous	KNPLGLIIALDENKEAK		1	1	62	O43451	O43451 [835-851]		Maltase-glucoamylase, intestinal OS=Homo sapiens OX=9606 GN=MGAM PE=1 SV=5	O43451	2	1866.07	17
123136	False	Unambiguous	LTGLLDLALEK		1	2	62	P04746	P04746 [177-187]		Pancreatic alpha-amylase OS=Homo sapiens OX=9606 GN=AMY2A PE=1 SV=2	P00688; P04746	0	1185.71	11
136148	False	Unambiguous	MDSSLYLGYQYVTALR		1	1	62	P09571	P09571 [313-328]		Serotransferrin OS=Sus scrofa OX=9823 GN=TF PE=1 SV=2	P09571	0	1879.93	16
148358	False	Unambiguous	MMSNLCSQQDVFSGK	1xCarbamidomethyl [C6]	1	1	62	P19121	P19121 [288-302]		Albumin OS=Gallus gallus OX=9031 GN=ALB PE=1 SV=2	P19121	0	1731.75	15
176301	False	Unambiguous	NWGEGWGFMPSDR		3	3	62	P0DUB6; P19961; P00690	P0DUB6 [294-306]; P19961 [294-306]; P00690 [294-306]		Alpha-amylase 1A OS=Homo sapiens OX=9606 GN=AMY1A PE=1 SV=1;Alpha-amylase 2B OS=Homo sapiens OX=9606 GN=AMY2B PE=1 SV=1;Pancreatic alpha-amylase OS=Sus scrofa OX=9823 GN=AMY2 PE=1 SV=3	P0DUB6; P19961; P00690	0	1538.65	13
238700	False	Unambiguous	WAGHWLGDNTAAWDQLKK		1	1	62	O43451	O43451 [1519-1536]		Maltase-glucoamylase, intestinal OS=Homo sapiens OX=9606 GN=MGAM PE=1 SV=5	O43451	1	2097.03	18
191414	False	Unambiguous	RPAIWIDTGIHSR		1	1	61	P15085	P15085 [169-181]		Carboxypeptidase A1 OS=Homo sapiens OX=9606 GN=CPA1 PE=1 SV=2	P15085	0	1521.83	13
12231	False	Unambiguous	ANFQTIGLSAAAR		1	1	60	P09923	P09923 [124-136]		Intestinal-type alkaline phosphatase OS=Homo sapiens OX=9606 GN=ALPI PE=1 SV=2	P09923	0	1319.71	13
82204	False	Unambiguous	GVEDDVFIKYPNDGDIVWGK		1	1	60	O43451	O43451 [1334-1353]		Maltase-glucoamylase, intestinal OS=Homo sapiens OX=9606 GN=MGAM PE=1 SV=5	O43451	1	2266.1	20
181710	False	Unambiguous	QIIGYVIGTQQATPGPAYSGR		1	1	60	P06731	P06731 [78-98]		Carcinoembryonic antigen-related cell adhesion molecule 5 OS=Homo sapiens OX=9606 GN=CEACAM5 PE=1 SV=3	P06731	0	2177.13	21
195809	False	Unambiguous	SDPVTLNVLYGPDGPTISPSK		1	1	60	P40199	P40199 [226-246]		Carcinoembryonic antigen-related cell adhesion molecule 6 OS=Homo sapiens OX=9606 GN=CEACAM6 PE=1 SV=3	P40199	0	2157.11	21
199741	False	Unambiguous	SHTAGSLCIGVDPNR	1xCarbamidomethyl [C8]	1	1	60	P15085	P15085 [241-255]		Carboxypeptidase A1 OS=Homo sapiens OX=9606 GN=CPA1 PE=1 SV=2	P15085	0	1583.76	15
241641	False	Unambiguous	YANAMAVGATDQNNNR		2	6	60	P27693; P29599	P27693 [276-291]; P29599 [165-180]		Alkaline protease OS=Alkalihalobacillus alcalophilus OX=1445 PE=1 SV=1;Subtilisin BL OS=Lederbergia lentus OX=1467 PE=1 SV=1	P27693; P41362; P29599; Q99405; P29600; P20724	0	1709.77	16
3774	False	Unambiguous	AEFVEVTKLVTDLTK		1	1	59	P02769	P02769 [249-263]		Albumin OS=Bos taurus OX=9913 GN=ALB PE=1 SV=4	P02769	1	1692.94	15
59419	False	Unambiguous	FAGFPALINR		1	1	59	O43451	O43451 [1295-1304]		Maltase-glucoamylase, intestinal OS=Homo sapiens OX=9606 GN=MGAM PE=1 SV=5	O43451	0	1105.62	10
71682	False	Unambiguous	GFGGVQVSPPNENVAIYNPFRPWWER		1	1	59	P04746	P04746 [51-76]		Pancreatic alpha-amylase OS=Homo sapiens OX=9606 GN=AMY2A PE=1 SV=2	P04746	0	3016.49	26
105243	False	Unambiguous	LFTFHADICTLPDTEK	1xCarbamidomethyl [C9]	1	1	59	P02769	P02769 [529-544]		Albumin OS=Bos taurus OX=9913 GN=ALB PE=1 SV=4	P02769	0	1907.92	16
212039	False	Unambiguous	TDERPASYFAVAVAR		1	1	59	P02789	P02789 [443-457]		Ovotransferrin OS=Gallus gallus OX=9031 PE=1 SV=2	P02789	0	1652.84	15
227442	False	Unambiguous	VFVSVLDVNDNAPEFPFK		1	1	59	Q9HBB8	Q9HBB8 [110-127]		Cadherin-related family member 5 OS=Homo sapiens OX=9606 GN=CDHR5 PE=1 SV=3	Q9HBB8	0	2037.03	18
167504	False	Unambiguous	NFPPSQDASGDLYTTSSQLTLPATQCPDGK	1xCarbamidomethyl [C26]	1	3	58	P0DOX2	P0DOX2 [167-196]		Immunoglobulin alpha-2 heavy chain OS=Homo sapiens OX=9606 PE=1 SV=2	P01877; P0DOX2; P20758	0	3196.47	30
193069	False	Unambiguous	RTVAAPSVFIFPPSDEQLK		1	1	58	P01834	P01834 [1-19]		Immunoglobulin kappa constant OS=Homo sapiens OX=9606 GN=IGKC PE=1 SV=2	P01834	1	2102.13	19
200020	False	Unambiguous	SKIAEYMNHLIDIGVAGFR	1xOxidation [M7]	3	3	58	P0DUB6; P04746; P19961	P0DUB6 [192-210]; P04746 [192-210]; P19961 [192-210]		Alpha-amylase 1A OS=Homo sapiens OX=9606 GN=AMY1A PE=1 SV=1;Pancreatic alpha-amylase OS=Homo sapiens OX=9606 GN=AMY2A PE=1 SV=2;Alpha-amylase 2B OS=Homo sapiens OX=9606 GN=AMY2B PE=1 SV=1	P0DUB6; P04746; P19961	1	2150.11	19
214957	False	Unambiguous	THNLEPYFESFINNLR		1	2	58	P04264	P04264 [224-239]		Keratin, type II cytoskeletal 1 OS=Homo sapiens OX=9606 GN=KRT1 PE=1 SV=6	P04264; A5A6M6	0	1993.98	16
236012	False	Unambiguous	VTEQESKPVQMMYQIGLFR	2xOxidation [M11; M12]	1	1	58	P01012	P01012 [201-219]		Ovalbumin OS=Gallus gallus OX=9031 GN=SERPINB14 PE=1 SV=2	P01012	0	2316.14	19
17643	False	Unambiguous	AVMDDFAAFVEK		1	1	57	P02768	P02768 [570-581]		Albumin OS=Homo sapiens OX=9606 GN=ALB PE=1 SV=2	P02768	0	1342.63	12
42157	False	Unambiguous	EDPPACYATVFDKFQPLVDEPK	1xCarbamidomethyl [C6]	1	1	57	P08835	P08835 [387-408]		Albumin OS=Sus scrofa OX=9823 GN=ALB PE=1 SV=2	P08835	1	2566.22	22
99848	False	Unambiguous	LCVLHEKTPVSEK	1xCarbamidomethyl [C2]	7	9	57	P02769; P35747; P08835; P02770; Q5XLE4; P49065; P14639	P02769 [483-495]; P35747 [483-495]; P08835 [483-495]; P02770 [484-496]; Q5XLE4 [483-495]; P49065 [484-496]; P14639 [483-495]		Albumin OS=Bos taurus OX=9913 GN=ALB PE=1 SV=4;Albumin OS=Equus caballus OX=9796 GN=ALB PE=1 SV=1;Albumin OS=Sus scrofa OX=9823 GN=ALB PE=1 SV=2;Albumin OS=Rattus norvegicus OX=10116 GN=Alb PE=1 SV=2;Albumin OS=Equus asinus OX=9793 GN=ALB PE=1 SV=1;Albumin OS=Oryctolagus cuniculus OX=9986 GN=ALB PE=1 SV=2;Albumin OS=Ovis aries OX=9940 GN=ALB PE=1 SV=1	P02769; Q28522; A2V9Z4; P35747; P08835; P02770; Q5XLE4; P49065; P14639	1	1539.82	13
125411	False	Unambiguous	IVKGEADAMSLDGGYIYIAGK	1xOxidation [M9]	1	1	57	P09571	P09571 [385-405]		Serotransferrin OS=Sus scrofa OX=9823 GN=TF PE=1 SV=2	P09571	1	2187.1	21
197889	False	Unambiguous	SGCNGDSGGPLNCPTEDGGWQVHGVTSFVSAFGCNTR	3xCarbamidomethyl [C3; C13; C34]	1	1	57	P08861	P08861 [211-247]		Chymotrypsin-like elastase family member 3B OS=Homo sapiens OX=9606 GN=CELA3B PE=1 SV=3	P08861	0	3884.64	37
200617	False	Unambiguous	SLDLDSIIAEVK		1	12	57	P04264	P04264 [344-355]		Keratin, type II cytoskeletal 1 OS=Homo sapiens OX=9606 GN=KRT1 PE=1 SV=6	P04264; Q6IG05; A5A6M6; P50446; Q6P6Q2; Q8BGZ7; Q5XQN5; Q08D91; Q29S21; Q4FZU2; Q9Z331; Q922U2	0	1302.72	12
19066	False	Unambiguous	CCAAPDHEACFAVEGPKFVIEIR	3xCarbamidomethyl [C1; C2; C10]	1	1	56	P08835	P08835 [581-603]		Albumin OS=Sus scrofa OX=9823 GN=ALB PE=1 SV=2	P08835	1	2676.24	23
37270	False	Unambiguous	DVFSECCQAADK	2xCarbamidomethyl [C6; C7]	1	1	56	P08835	P08835 [186-197]		Albumin OS=Sus scrofa OX=9823 GN=ALB PE=1 SV=2	P08835	0	1429.57	12
66925	False	Unambiguous	FVHDSIGVHKECCEGDMVECMDDMAR	3xCarbamidomethyl [C12; C13; C20]	1	1	56	P19121	P19121 [262-287]		Albumin OS=Gallus gallus OX=9031 GN=ALB PE=1 SV=2	P19121	1	3127.25	26
73719	False	Unambiguous	GGYILPWQEPALNTHLSR		1	1	56	O43451	O43451 [1713-1730]		Maltase-glucoamylase, intestinal OS=Homo sapiens OX=9606 GN=MGAM PE=1 SV=5	O43451	0	2052.07	18
121072	False	Unambiguous	LSITGTYDLK		1	2	56	P01009	P01009 [315-324]		Alpha-1-antitrypsin OS=Homo sapiens OX=9606 GN=SERPINA1 PE=1 SV=3	P01009; Q5RCW5	0	1110.6	10
141702	False	Unambiguous	MGSIGAASMEFCFDVFK	1xCarbamidomethyl [C12]; 1xOxidation [M9]; 1xMet-loss+Acetyl [N-Term]	2	3	56	P01012; P19104	P01012 [1-17]; P19104 [1-17]	P01012 1xMet-loss+Acetyl [N-Term]; P19104 1xMet-loss+Acetyl [N-Term]	Ovalbumin OS=Gallus gallus OX=9031 GN=SERPINB14 PE=1 SV=2;Ovalbumin OS=Coturnix japonica OX=93934 GN=SERPINB14 PE=2 SV=2	P01012; P19104; Q6V115	0	1823.8	17
176302	False	Unambiguous	NWGEGWGFMPSDR	1xOxidation [M9]	3	3	56	P0DUB6; P19961; P00690	P0DUB6 [294-306]; P19961 [294-306]; P00690 [294-306]		Alpha-amylase 1A OS=Homo sapiens OX=9606 GN=AMY1A PE=1 SV=1;Alpha-amylase 2B OS=Homo sapiens OX=9606 GN=AMY2B PE=1 SV=1;Pancreatic alpha-amylase OS=Sus scrofa OX=9823 GN=AMY2 PE=1 SV=3	P0DUB6; P19961; P00690	0	1554.64	13
183051	False	Unambiguous	QNCELFEQLGEYK	1xCarbamidomethyl [C3]	1	4	56	P02768	P02768 [414-426]		Albumin OS=Homo sapiens OX=9606 GN=ALB PE=1 SV=2	P02768; Q28522; Q5NVH5; A2V9Z4	0	1657.75	13
210932	False	Unambiguous	TAGWNIPMGLLYNK		2	3	56	P02787; P09571	P02787 [476-489]; P09571 [463-476]		Serotransferrin OS=Homo sapiens OX=9606 GN=TF PE=1 SV=3;Serotransferrin OS=Sus scrofa OX=9823 GN=TF PE=1 SV=2	P02787; P09571; A5A6I6	0	1577.81	14
228515	False	Unambiguous	VHHANENIFYCPIAIMSALAMVYLGAK	1xCarbamidomethyl [C11]; 2xOxidation [M16; M21]	1	1	56	P01012	P01012 [21-47]		Ovalbumin OS=Gallus gallus OX=9031 GN=SERPINB14 PE=1 SV=2	P01012	0	3065.5	27
244347	False	Unambiguous	YICDNQDTISSK	1xCarbamidomethyl [C3]	1	1	56	P02769	P02769 [286-297]		Albumin OS=Bos taurus OX=9913 GN=ALB PE=1 SV=4	P02769	0	1443.64	12
3734	False	Unambiguous	AEFAEVSKLVTDLTK		1	4	55	P02768	P02768 [250-264]		Albumin OS=Homo sapiens OX=9606 GN=ALB PE=1 SV=2	P02768; Q28522; Q5NVH5; A2V9Z4	1	1650.89	15
41132	False	Unambiguous	ECCHGDLLECADDRADLAK	3xCarbamidomethyl [C2; C3; C10]	7	7	55	P02769; P49822; P35747; P08835; P49064; P49065; P14639	P02769 [267-285]; P49822 [268-286]; P35747 [267-285]; P08835 [267-285]; P49064 [268-286]; P49065 [268-286]; P14639 [267-285]		Albumin OS=Bos taurus OX=9913 GN=ALB PE=1 SV=4;Albumin OS=Canis lupus familiaris OX=9615 GN=ALB PE=1 SV=3;Albumin OS=Equus caballus OX=9796 GN=ALB PE=1 SV=1;Albumin OS=Sus scrofa OX=9823 GN=ALB PE=1 SV=2;Albumin OS=Felis catus OX=9685 GN=ALB PE=1 SV=1;Albumin OS=Oryctolagus cuniculus OX=9986 GN=ALB PE=1 SV=2;Albumin OS=Ovis aries OX=9940 GN=ALB PE=1 SV=1	P02769; P49822; P35747; P08835; P49064; P49065; P14639	1	2247.94	19
170038	False	Unambiguous	NILDRQDPPSVVVTSHQAPGEK		1	1	55	P25311	P25311 [199-220]		Zinc-alpha-2-glycoprotein OS=Homo sapiens OX=9606 GN=AZGP1 PE=1 SV=2	P25311	1	2387.23	22
202903	False	Unambiguous	SLYSSAENEPPVPLVR		1	1	55	Q5S1S4	Q5S1S4 [227-242]		Carbonic anhydrase 3 OS=Sus scrofa OX=9823 GN=CA3 PE=2 SV=3	Q5S1S4	0	1757.91	16
213108	False	Unambiguous	TEPVPDQDELDQLSK		1	1	55	P15085	P15085 [320-334]		Carboxypeptidase A1 OS=Homo sapiens OX=9606 GN=CPA1 PE=1 SV=2	P15085	0	1713.82	15
231860	False	Unambiguous	VMAYVPDAVWYDYETGSQVR		1	1	55	O43451	O43451 [777-796]		Maltase-glucoamylase, intestinal OS=Homo sapiens OX=9606 GN=MGAM PE=1 SV=5	O43451	0	2349.09	20
70276	False	Unambiguous	GEADAMSLDGGYIYIAGK		2	2	54	Q29443; P09571	Q29443 [406-423]; P09571 [388-405]		Serotransferrin OS=Bos taurus OX=9913 GN=TF PE=2 SV=1;Serotransferrin OS=Sus scrofa OX=9823 GN=TF PE=1 SV=2	Q29443; P09571	0	1830.86	18
189766	False	Unambiguous	RHPYFYAPELLYYAIIYKDVFSECCQAADK	2xCarbamidomethyl [C24; C25]	1	1	54	P08835	P08835 [168-197]		Albumin OS=Sus scrofa OX=9823 GN=ALB PE=1 SV=2	P08835	2	3730.77	30
221883	False	Unambiguous	TVHMMPMQVQVQVNR		1	1	54	Q02817	Q02817 [4552-4566]		Mucin-2 OS=Homo sapiens OX=9606 GN=MUC2 PE=1 SV=2	Q02817	0	1797.89	15
224977	False	Unambiguous	VDGHTLASSNTDFAFSLYK		2	4	54	Q9TTE1; A2I7N0	Q9TTE1 [38-56]; A2I7N0 [38-56]		Serpin A3-1 OS=Bos taurus OX=9913 GN=SERPINA3-1 PE=1 SV=3;Serpin A3-4 OS=Bos taurus OX=9913 GN=SERPINA3-4 PE=3 SV=1	Q9TTE1; A2I7N0; A2I7M9; Q3ZEJ6	0	2072.99	19
233458	False	Unambiguous	VPLQQNFQDNQFQGK		1	1	54	P80188	P80188 [36-50]		Neutrophil gelatinase-associated lipocalin OS=Homo sapiens OX=9606 GN=LCN2 PE=1 SV=2	P80188	0	1790.88	15
240148	False	Unambiguous	WMQLGAFYPFSR		4	5	54	Q2M2H8; P14410; P07768; O43451	Q2M2H8 [1525-1536]; P14410 [649-660]; P07768 [649-660]; O43451 [673-684]; [1571-1582]		Probable maltase-glucoamylase 2 OS=Homo sapiens OX=9606 GN=MGAM2 PE=2 SV=3;Sucrase-isomaltase, intestinal OS=Homo sapiens OX=9606 GN=SI PE=1 SV=6;Sucrase-isomaltase, intestinal OS=Oryctolagus cuniculus OX=9986 GN=SI PE=1 SV=3;Maltase-glucoamylase, intestinal OS=Homo sapiens OX=9606 GN=MGAM PE=1 SV=5	P23739; Q2M2H8; P14410; P07768; O43451	0	1502.72	12
650	False	Unambiguous	AAFTECCQAADKAACLLPK	3xCarbamidomethyl [C6; C7; C15]	1	2	53	P02768	P02768 [187-205]		Albumin OS=Homo sapiens OX=9606 GN=ALB PE=1 SV=2	P02768; Q5NVH5	1	2124.99	19
99850	False	Unambiguous	LCVLHEKTPVSEKVTK	1xCarbamidomethyl [C2]	5	7	53	P02769; P08835; P02770; P49065; P14639	P02769 [483-498]; P08835 [483-498]; P02770 [484-499]; P49065 [484-499]; P14639 [483-498]		Albumin OS=Bos taurus OX=9913 GN=ALB PE=1 SV=4;Albumin OS=Sus scrofa OX=9823 GN=ALB PE=1 SV=2;Albumin OS=Rattus norvegicus OX=10116 GN=Alb PE=1 SV=2;Albumin OS=Oryctolagus cuniculus OX=9986 GN=ALB PE=1 SV=2;Albumin OS=Ovis aries OX=9940 GN=ALB PE=1 SV=1	P02769; Q28522; A2V9Z4; P08835; P02770; P49065; P14639	2	1868.03	16
228621	False	Unambiguous	VHTECCHGDLLECADDRADLAK	3xCarbamidomethyl [C5; C6; C13]	1	4	53	P02768	P02768 [265-286]		Albumin OS=Homo sapiens OX=9606 GN=ALB PE=1 SV=2	P02768; Q28522; Q5NVH5; A2V9Z4	1	2585.12	22
97202	False	Unambiguous	IAEYMNHLIDIGVAGFRIDASK		3	3	52	P0DUB6; P04746; P19961	P0DUB6 [194-215]; P04746 [194-215]; P19961 [194-215]		Alpha-amylase 1A OS=Homo sapiens OX=9606 GN=AMY1A PE=1 SV=1;Pancreatic alpha-amylase OS=Homo sapiens OX=9606 GN=AMY2A PE=1 SV=2;Alpha-amylase 2B OS=Homo sapiens OX=9606 GN=AMY2B PE=1 SV=1	P0DUB6; P04746; P19961	1	2433.26	22
120532	False	Unambiguous	LSGLLDLALGK		1	1	52	P0DUB6	P0DUB6 [177-187]		Alpha-amylase 1A OS=Homo sapiens OX=9606 GN=AMY1A PE=1 SV=1	P0DUB6	0	1099.67	11
122955	False	Unambiguous	LTEPADTITDAVK		1	1	52	P06870	P06870 [126-138]		Kallikrein-1 OS=Homo sapiens OX=9606 GN=KLK1 PE=1 SV=2	P06870	0	1373.72	13
221399	False	Unambiguous	TTYESYLGADYITAVANLR		1	1	52	P09571	P09571 [653-671]		Serotransferrin OS=Sus scrofa OX=9823 GN=TF PE=1 SV=2	P09571	0	2121.05	19
72054	False	Unambiguous	GFYLFVEGGR		1	5	51	P09923	P09923 [324-333]		Intestinal-type alkaline phosphatase OS=Homo sapiens OX=9606 GN=ALPI PE=1 SV=2	P51740; P19111; P24823; P24822; P09923	0	1144.58	10
119478	False	Unambiguous	LRVPAAYAGSLCGLCGNYNQDPADDLK	2xCarbamidomethyl [C12; C15]	1	1	51	Q9Y6R7	Q9Y6R7 [2197-2223]; [3398-3424]		IgGFc-binding protein OS=Homo sapiens OX=9606 GN=FCGBP PE=1 SV=3	Q9Y6R7	1	2938.38	27
124333	False	Unambiguous	LVAASQAALGL		1	2	51	P02768	P02768 [599-609]		Albumin OS=Homo sapiens OX=9606 GN=ALB PE=1 SV=2	P02768; Q5NVH5	0	1013.6	11
127056	False	Unambiguous	LYAEERYPILPEYLQCVKELYR	1xCarbamidomethyl [C16]	1	1	51	P01012	P01012 [106-127]		Ovalbumin OS=Gallus gallus OX=9031 GN=SERPINB14 PE=1 SV=2	P01012	2	2845.46	22
215739	False	Unambiguous	TLDNDILLIK		1	1	51	P07478	P07478 [103-112]		Trypsin-2 OS=Homo sapiens OX=9606 GN=PRSS2 PE=1 SV=1	P07478	0	1157.68	10
227361	False	Unambiguous	VFSNGADLSGVTEEAPLK		1	2	51	P01009	P01009 [335-352]		Alpha-1-antitrypsin OS=Homo sapiens OX=9606 GN=SERPINA1 PE=1 SV=3	P01009; Q5RCW5	0	1833.92	18
87645	False	Unambiguous	HVFGESDELIGQK		4	15	50	Q5E956; P00940; Q5R928; Q29371	Q5E956 [101-113]; P00940 [100-112]; Q5R928 [101-113]; Q29371 [101-113]		Triosephosphate isomerase OS=Bos taurus OX=9913 GN=TPI1 PE=2 SV=3;Triosephosphate isomerase OS=Gallus gallus OX=9031 GN=TPI1 PE=1 SV=2;Triosephosphate isomerase OS=Pongo abelii OX=9601 GN=TPI1 PE=2 SV=1;Triosephosphate isomerase OS=Sus scrofa OX=9823 GN=TPI1 PE=2 SV=4	Q2QD07; P17751; Q1MTI4; Q5E956; P00940; Q90XG0; P00939; P15426; Q5R928; P54714; B0BM40; P60174; P86216; Q29371; P00941	0	1458.72	13
94084	False	Unambiguous	KQTALVELLK		4	5	50	P02769; P49822; P08835; P14639	P02769 [548-557]; P49822 [549-558]; P08835 [548-557]; P14639 [548-557]		Albumin OS=Bos taurus OX=9913 GN=ALB PE=1 SV=4;Albumin OS=Canis lupus familiaris OX=9615 GN=ALB PE=1 SV=3;Albumin OS=Sus scrofa OX=9823 GN=ALB PE=1 SV=2;Albumin OS=Ovis aries OX=9940 GN=ALB PE=1 SV=1	P02769; P49822; P85295; P08835; P14639	1	1142.71	10
108185	False	Unambiguous	LHNLNSNWFPEGSKPFIYQEVIDLGGEPIK		1	1	50	P0DUB6	P0DUB6 [229-258]		Alpha-amylase 1A OS=Homo sapiens OX=9606 GN=AMY1A PE=1 SV=1	P0DUB6	0	3441.75	30
141705	False	Unambiguous	MGSIGAASMEFCFDVFKELK	1xCarbamidomethyl [C12]; 1xOxidation [M9]; 1xMet-loss+Acetyl [N-Term]	2	3	50	P01012; P19104	P01012 [1-20]; P19104 [1-20]	P01012 1xMet-loss+Acetyl [N-Term]; P19104 1xMet-loss+Acetyl [N-Term]	Ovalbumin OS=Gallus gallus OX=9031 GN=SERPINB14 PE=1 SV=2;Ovalbumin OS=Coturnix japonica OX=93934 GN=SERPINB14 PE=2 SV=2	P01012; P19104; Q6V115	1	2194.02	20
198719	False	Unambiguous	SGNEDEFR		4	5	50	P0DUB6; P00687; P04746; P19961	P0DUB6 [88-95]; P00687 [88-95]; P04746 [88-95]; P19961 [88-95]		Alpha-amylase 1A OS=Homo sapiens OX=9606 GN=AMY1A PE=1 SV=1;Alpha-amylase 1 OS=Mus musculus OX=10090 GN=Amy1 PE=1 SV=2;Pancreatic alpha-amylase OS=Homo sapiens OX=9606 GN=AMY2A PE=1 SV=2;Alpha-amylase 2B OS=Homo sapiens OX=9606 GN=AMY2B PE=1 SV=1	P0DUB6; P00688; P00687; P04746; P19961	0	953.396	8
201323	False	Unambiguous	SIHTLFGDKLCAIPSLR	1xCarbamidomethyl [C11]	1	1	50	P08835	P08835 [89-105]		Albumin OS=Sus scrofa OX=9823 GN=ALB PE=1 SV=2	P08835	1	1928.04	17
212317	False	Unambiguous	TDNPAECYANAQEQLNQHIK	1xCarbamidomethyl [C7]	1	1	50	P19121	P19121 [391-410]		Albumin OS=Gallus gallus OX=9031 GN=ALB PE=1 SV=2	P19121	0	2344.06	20
245803	False	Unambiguous	YNKWETIEAWTQQVATENPALISR		1	1	50	P15086	P15086 [119-142]		Carboxypeptidase B OS=Homo sapiens OX=9606 GN=CPB1 PE=1 SV=4	P15086	1	2848.43	24
1320	False	Unambiguous	AAPSVTLFPPSSEELQANK		1	4	49	P0DOY2	P0DOY2 [5-23]		Immunoglobulin lambda constant 2 OS=Homo sapiens OX=9606 GN=IGLC2 PE=1 SV=1	A0M8Q6; P0DOY2; P0CF74; P0DOY3	0	1986.02	19
17644	False	Unambiguous	AVMDDFAAFVEK	1xOxidation [M3]	1	1	49	P02768	P02768 [570-581]		Albumin OS=Homo sapiens OX=9606 GN=ALB PE=1 SV=2	P02768	0	1358.63	12
18135	False	Unambiguous	AWDADQTEANNR		1	1	49	Q9BYE9	Q9BYE9 [718-729]		Cadherin-related family member 2 OS=Homo sapiens OX=9606 GN=CDHR2 PE=1 SV=2	Q9BYE9	0	1390.6	12
36893	False	Unambiguous	DTYKSEIAHR		1	1	49	P08835	P08835 [25-34]		Albumin OS=Sus scrofa OX=9823 GN=ALB PE=1 SV=2	P08835	1	1219.61	10
59770	False	Unambiguous	FAVLQENVAWGNGR		1	1	49	Q9Y6R7	Q9Y6R7 [1291-1304]; [2492-2505]; [3693-3706]		IgGFc-binding protein OS=Homo sapiens OX=9606 GN=FCGBP PE=1 SV=3	Q9Y6R7	0	1560.79	14
65490	False	Unambiguous	FRPSEPHFTLDGNSFYK		1	1	49	P27487	P27487 [357-373]		Dipeptidyl peptidase 4 OS=Homo sapiens OX=9606 GN=DPP4 PE=1 SV=2	P27487	0	2041.98	17
77977	False	Unambiguous	GNWDEQFDKENTEER		1	2	49	P35237	P35237 [171-185]		Serpin B6 OS=Homo sapiens OX=9606 GN=SERPINB6 PE=1 SV=3	Q5R899; P35237	1	1896.8	15
108498	False	Unambiguous	IKDCCEKPIVER	2xCarbamidomethyl [C4; C5]	1	1	49	P19121	P19121 [303-314]		Albumin OS=Gallus gallus OX=9031 GN=ALB PE=1 SV=2	P19121	1	1546.77	12
110611	False	Unambiguous	IIFSYVQLDPDGSCESENIK	1xCarbamidomethyl [C14]	1	1	49	Q86UP6	Q86UP6 [72-91]		CUB and zona pellucida-like domain-containing protein 1 OS=Homo sapiens OX=9606 GN=CUZD1 PE=2 SV=1	Q86UP6	0	2314.09	20
116452	False	Unambiguous	LPADTEVVCAPPTAYIDFAR	1xCarbamidomethyl [C9]	1	2	49	Q29371	Q29371 [34-53]		Triosephosphate isomerase OS=Sus scrofa OX=9823 GN=TPI1 PE=2 SV=4	P48500; Q29371	0	2206.08	20
167503	False	Unambiguous	NFPPSQDASGDLYTTSSQLTLPATQCLAGK	1xCarbamidomethyl [C26]	1	1	49	P01876	P01876 [52-81]		Immunoglobulin heavy constant alpha 1 OS=Homo sapiens OX=9606 GN=IGHA1 PE=1 SV=2	P01876	0	3168.52	30
168156	False	Unambiguous	NGLHLPSYSNAPQLIYIVQGR		2	2	49	E3SH28; Q43607	E3SH28 [78-98]; Q43607 [78-98]		Prunin 1 Pru du 6.0101 OS=Prunus dulcis OX=3755 PE=1 SV=1;Prunin 1 Pru du 6 OS=Prunus dulcis OX=3755 PE=1 SV=1	E3SH28; Q43607	0	2340.25	21
199801	False	Unambiguous	SKAEAESLYQSKYEELQITAGR		1	2	49	P04264	P04264 [365-386]		Keratin, type II cytoskeletal 1 OS=Homo sapiens OX=9606 GN=KRT1 PE=1 SV=6	P04264; A5A6M6	2	2501.25	22
209004	False	Unambiguous	SVDGQEDSIWELLNQAQEHFGR		1	1	49	P09571	P09571 [259-280]		Serotransferrin OS=Sus scrofa OX=9823 GN=TF PE=1 SV=2	P09571	0	2558.19	22
235368	False	Unambiguous	VSQPDFVQPYQRPASDVICQEYQDNR	1xCarbamidomethyl [C19]	1	1	49	P19121	P19121 [134-159]		Albumin OS=Gallus gallus OX=9031 GN=ALB PE=1 SV=2	P19121	0	3139.45	26
46151	False	Unambiguous	EGTTYKEFLGDKFYTVISSLK		1	1	48	P02789	P02789 [668-688]		Ovotransferrin OS=Gallus gallus OX=9031 PE=1 SV=2	P02789	2	2426.25	21
63080	False	Unambiguous	FLEQQNQVLQTK		4	14	48	Q7Z794; P35908; P04264; Q6IG01	Q7Z794 [184-195]; P35908 [198-209]; P04264 [200-211]; Q6IG01 [187-198]		Keratin, type II cytoskeletal 1b OS=Homo sapiens OX=9606 GN=KRT77 PE=1 SV=3;Keratin, type II cytoskeletal 2 epidermal OS=Homo sapiens OX=9606 GN=KRT2 PE=1 SV=2;Keratin, type II cytoskeletal 1 OS=Homo sapiens OX=9606 GN=KRT1 PE=1 SV=6;Keratin, type II cytoskeletal 1b OS=Rattus norvegicus OX=10116 GN=Krt77 PE=3 SV=1	Q7Z794; P35908; Q9R0H5; Q6NXH9; Q6IFZ9; Q6EIY9; P04264; A5A6M6; P04104; Q6IG01; Q6IMF3; Q6IFZ6; Q6EIZ1; Q6IG03	0	1475.79	12
66926	False	Unambiguous	FVHDSIGVHKECCEGDMVECMDDMAR	3xCarbamidomethyl [C12; C13; C20]; 1xOxidation [M17; M21; M24]	1	1	48	P19121	P19121 [262-287]		Albumin OS=Gallus gallus OX=9031 GN=ALB PE=1 SV=2	P19121	1	3143.25	26
72057	False	Unambiguous	GFYPSDIAVEWESNGQPENNYK		2	3	48	P01861; P0DOX5	P01861 [251-272]; P0DOX5 [373-394]		Immunoglobulin heavy constant gamma 4 OS=Homo sapiens OX=9606 GN=IGHG4 PE=1 SV=1;Immunoglobulin gamma-1 heavy chain OS=Homo sapiens OX=9606 PE=1 SV=2	P01857; P01861; P0DOX5	0	2544.13	22
90633	False	Unambiguous	KFYTGGVEEVNFK		1	1	48	P01014	P01014 [124-136]		Ovalbumin-related protein Y OS=Gallus gallus OX=9031 GN=SERPINB14B PE=1 SV=1	P01014	1	1517.76	13
119477	False	Unambiguous	LRVPAAYAASLCGLCGNYNQDPADDLK	2xCarbamidomethyl [C12; C15]	1	1	48	Q9Y6R7	Q9Y6R7 [4599-4625]		IgGFc-binding protein OS=Homo sapiens OX=9606 GN=FCGBP PE=1 SV=3	Q9Y6R7	1	2952.4	27
174308	False	Unambiguous	NSNIQVLLDVPR		1	1	48	O22317	O22317 [73-84]		Glucan endo-1,3-beta-glucosidase OS=Musa acuminata OX=4641 GN=BANGLUC PE=1 SV=2	O22317	0	1367.76	12
201149	False	Unambiguous	SLGISPFHEFAEVVFTANDSGPR		1	1	48	O46375	O46375 [101-123]		Transthyretin OS=Bos taurus OX=9913 GN=TTR PE=1 SV=1	O46375	0	2477.21	23
231335	False	Unambiguous	VISNASCTTNCLAPLAK	2xCarbamidomethyl [C7; C11]	1	7	48	Q96UF2	Q96UF2 [145-161]		Glyceraldehyde-3-phosphate dehydrogenase 2 OS=Mucor circinelloides f. lusitanicus OX=29924 GN=GPD2 PE=3 SV=1	Q9C136; O43026; Q01982; Q1DTF9; Q8J1H3; Q96UF2; P78958	0	1819.9	17
238482	False	Unambiguous	VYNYVDWIKDTIAANS		2	3	48	P35030; P07478	P35030 [289-304]; P07478 [232-247]		Trypsin-3 OS=Homo sapiens OX=9606 GN=PRSS3 PE=1 SV=2;Trypsin-2 OS=Homo sapiens OX=9606 GN=PRSS2 PE=1 SV=1	P35030; P07478; Q8NHM4	1	1871.92	16
239929	False	Unambiguous	WLQGSQELPR		2	4	48	P01876; P0DOX2	P01876 [264-273]; P0DOX2 [366-375]		Immunoglobulin heavy constant alpha 1 OS=Homo sapiens OX=9606 GN=IGHA1 PE=1 SV=2;Immunoglobulin alpha-2 heavy chain OS=Homo sapiens OX=9606 PE=1 SV=2	P01876; P01877; P0DOX2; P20758	0	1213.63	10
245780	False	Unambiguous	YNGVFQECCQAEDKGACLLPK	3xCarbamidomethyl [C8; C9; C17]	2	2	48	P02769; P14639	P02769 [184-204]; P14639 [184-204]		Albumin OS=Bos taurus OX=9913 GN=ALB PE=1 SV=4;Albumin OS=Ovis aries OX=9940 GN=ALB PE=1 SV=1	P02769; P14639	1	2487.11	21
29973	False	Unambiguous	DLEWHTWGMFSR		1	1	47	O43451	O43451 [1145-1156]		Maltase-glucoamylase, intestinal OS=Homo sapiens OX=9606 GN=MGAM PE=1 SV=5	O43451	0	1564.7	12
36103	False	Unambiguous	DSYGAMADCCSK	2xCarbamidomethyl [C9; C10]	1	1	47	P19121	P19121 [109-120]		Albumin OS=Gallus gallus OX=9031 GN=ALB PE=1 SV=2	P19121	0	1364.49	12
62541	False	Unambiguous	FKDLGEEHFK		1	3	47	P02769	P02769 [35-44]		Albumin OS=Bos taurus OX=9913 GN=ALB PE=1 SV=4	P02769; Q28522; A2V9Z4	1	1249.62	10
66927	False	Unambiguous	FVHDSIGVHKECCEGDMVECMDDMAR	3xCarbamidomethyl [C12; C13; C20]; 2xOxidation [M17; M21; M24]	1	1	47	P19121	P19121 [262-287]		Albumin OS=Gallus gallus OX=9031 GN=ALB PE=1 SV=2	P19121	1	3159.24	26
121520	False	Unambiguous	ISQAVHAAHAEINEAGR		2	2	47	P01012; P19104	P01012 [324-340]; P19104 [324-340]		Ovalbumin OS=Gallus gallus OX=9031 GN=SERPINB14 PE=1 SV=2;Ovalbumin OS=Coturnix japonica OX=93934 GN=SERPINB14 PE=2 SV=2	P01012; P19104	0	1773.9	17
127198	False	Unambiguous	LYDPNQAALQALR		1	3	47	O22317	O22317 [60-72]		Glucan endo-1,3-beta-glucosidase OS=Musa acuminata OX=4641 GN=BANGLUC PE=1 SV=2	O22317; P23535; P07979	0	1472.79	13
194162	False	Unambiguous	SAGWIIPMGLLYDQLPEPR		1	1	47	P09571	P09571 [124-142]		Serotransferrin OS=Sus scrofa OX=9823 GN=TF PE=1 SV=2	P09571	0	2156.12	19
649	False	Unambiguous	AAFTECCQAADK	2xCarbamidomethyl [C6; C7]	1	2	46	P02768	P02768 [187-198]		Albumin OS=Homo sapiens OX=9606 GN=ALB PE=1 SV=2	P02768; Q5NVH5	0	1371.57	12
118652	False	Unambiguous	LQTNGAVPDVLQQGR		1	1	46	P08217	P08217 [163-177]		Chymotrypsin-like elastase family member 2A OS=Homo sapiens OX=9606 GN=CELA2A PE=1 SV=1	P08217	0	1595.85	15
176601	False	Unambiguous	NYQEAKDAFLGSFLYEYSR		1	1	46	P02769	P02769 [341-359]		Albumin OS=Bos taurus OX=9913 GN=ALB PE=1 SV=4	P02769	1	2301.08	19
198219	False	Unambiguous	SGGGGDIHQGFQSLLTEVNK		1	2	46	P35237	P35237 [62-81]		Serpin B6 OS=Homo sapiens OX=9606 GN=SERPINB6 PE=1 SV=3	Q4R3G2; P35237	0	2044.01	20
200021	False	Unambiguous	SKIAEYMNHLIDIGVAGFRIDASK		3	3	46	P0DUB6; P04746; P19961	P0DUB6 [192-215]; P04746 [192-215]; P19961 [192-215]		Alpha-amylase 1A OS=Homo sapiens OX=9606 GN=AMY1A PE=1 SV=1;Pancreatic alpha-amylase OS=Homo sapiens OX=9606 GN=AMY2A PE=1 SV=2;Alpha-amylase 2B OS=Homo sapiens OX=9606 GN=AMY2B PE=1 SV=1	P0DUB6; P04746; P19961	2	2648.39	24
233864	False	Unambiguous	VQFNSAIGPYK		4	13	46	P14657; P15111; Q8RQP4; Q9HFR6	P14657 [82-92]; P15111 [82-92]; Q8RQP4 [82-92]; Q9HFR6 [67-77]		NADP-specific glutamate dehydrogenase OS=Unknown prokaryotic organism OX=2725 GN=gdhA PE=3 SV=1;NADP-specific glutamate dehydrogenase OS=Salmonella typhimurium (strain LT2 / SGSC1412 / ATCC 700720) OX=99287 GN=gdhA PE=3 SV=2;NADP-specific glutamate dehydrogenase OS=Corynebacterium efficiens (strain DSM 44549 / YS-314 / AJ 12310 / JCM 11189 / NBRC 100395) OX=196164 GN=gdh PE=3 SV=2;NADP-specific g…	Q9URS1; P14657; P15111; P78804; Q8RQP4; P31026; O93934; Q9HGU3; P18819; Q8Z6F6; Q9HGU4; P00369; Q9HFR6	0	1223.64	11
241642	False	Unambiguous	YANAMAVGATDQNNNR	1xOxidation [M5]	2	6	46	P27693; P29599	P27693 [276-291]; P29599 [165-180]		Alkaline protease OS=Alkalihalobacillus alcalophilus OX=1445 PE=1 SV=1;Subtilisin BL OS=Lederbergia lentus OX=1467 PE=1 SV=1	P27693; P41362; P29599; Q99405; P29600; P20724	0	1725.76	16
246748	False	Unambiguous	YSAEAQAMQHQCTCCQER	3xCarbamidomethyl [C12; C14; C15]	1	1	46	Q9HC84	Q9HC84 [5691-5708]		Mucin-5B OS=Homo sapiens OX=9606 GN=MUC5B PE=1 SV=3	Q9HC84	0	2257.88	18
45034	False	Unambiguous	EGAWPWVVGLYYGGR		1	1	45	P98073	P98073 [793-807]		Enteropeptidase OS=Homo sapiens OX=9606 GN=TMPRSS15 PE=1 SV=3	P98073	0	1709.84	15
66382	False	Unambiguous	FTEWIQSFLH		1	3	45	P98073	P98073 [1010-1019]		Enteropeptidase OS=Homo sapiens OX=9606 GN=TMPRSS15 PE=1 SV=3	P98074; P98073; P98072	0	1307.64	10
86531	False	Unambiguous	HPDYSVSLLLR		5	5	45	P35747; P08835; P02770; Q5XLE4; P07724	P35747 [361-371]; P08835 [361-371]; P02770 [362-372]; Q5XLE4 [361-371]; P07724 [362-372]		Albumin OS=Equus caballus OX=9796 GN=ALB PE=1 SV=1;Albumin OS=Sus scrofa OX=9823 GN=ALB PE=1 SV=2;Albumin OS=Rattus norvegicus OX=10116 GN=Alb PE=1 SV=2;Albumin OS=Equus asinus OX=9793 GN=ALB PE=1 SV=1;Albumin OS=Mus musculus OX=10090 GN=Alb PE=1 SV=3	P35747; P08835; P02770; Q5XLE4; P07724	0	1299.71	11
92880	False	Unambiguous	KMPQVPTDLLLETGKK		1	1	45	P19121	P19121 [442-457]		Albumin OS=Gallus gallus OX=9031 GN=ALB PE=1 SV=2	P19121	2	1798.01	16
109918	False	Unambiguous	LLDNLNQDAPDTYHYVVSEPLGR		1	1	45	P24855	P24855 [73-95]		Deoxyribonuclease-1 OS=Homo sapiens OX=9606 GN=DNASE1 PE=1 SV=1	P24855	0	2629.29	23
122989	False	Unambiguous	LTEWTSSNVMEER	1xOxidation [M10]	1	1	45	P01012	P01012 [265-277]		Ovalbumin OS=Gallus gallus OX=9031 GN=SERPINB14 PE=1 SV=2	P01012	0	1597.72	13
150748	False	Unambiguous	MPCTEDYLSLILNR	1xCarbamidomethyl [C3]; 1xOxidation [M1]	2	2	45	P02769; P14639	P02769 [469-482]; P14639 [469-482]		Albumin OS=Bos taurus OX=9913 GN=ALB PE=1 SV=4;Albumin OS=Ovis aries OX=9940 GN=ALB PE=1 SV=1	P02769; P14639	0	1740.83	14
179630	False	Unambiguous	QFQNGNDVNDWVGPPNNNGVIKEVTINPDTTCGNDWVCEHR	2xCarbamidomethyl [C32; C38]	2	2	45	P04746; P19961	P04746 [362-402]; P19961 [362-402]		Pancreatic alpha-amylase OS=Homo sapiens OX=9606 GN=AMY2A PE=1 SV=2;Alpha-amylase 2B OS=Homo sapiens OX=9606 GN=AMY2B PE=1 SV=1	P04746; P19961	1	4710.11	41
243397	False	Unambiguous	YGFLLPASQIIPTAK		1	1	45	P15085	P15085 [387-401]		Carboxypeptidase A1 OS=Homo sapiens OX=9606 GN=CPA1 PE=1 SV=2	P15085	0	1618.92	15
73442	False	Unambiguous	GGSGGGGSISGGGYGSGGGSGGR		1	1	44	P35908	P35908 [550-572]		Keratin, type II cytoskeletal 2 epidermal OS=Homo sapiens OX=9606 GN=KRT2 PE=1 SV=2	P35908	0	1741.75	23
74489	False	Unambiguous	GKWERPFEVKDTEEEDFHVDQVTTVK		1	1	44	P01009	P01009 [216-241]		Alpha-1-antitrypsin OS=Homo sapiens OX=9606 GN=SERPINA1 PE=1 SV=3	P01009	2	3148.52	26
127946	False	Unambiguous	IYVDAVINHMSGNAVSAGTSSTCGSYFNPGSR	1xCarbamidomethyl [C23]; 1xOxidation [M10]	1	1	44	P19961	P19961 [108-139]		Alpha-amylase 2B OS=Homo sapiens OX=9606 GN=AMY2B PE=1 SV=1	P19961	0	3335.51	32
170515	False	Unambiguous	NLPSSPVFGSNVDNVLLTAEYQTSNR		1	1	44	O43451	O43451 [157-182]		Maltase-glucoamylase, intestinal OS=Homo sapiens OX=9606 GN=MGAM PE=1 SV=5	O43451	0	2822.4	26
176260	False	Unambiguous	NWDAGFGLSGASSNPCSETYHGK	1xCarbamidomethyl [C16]	1	1	44	P15085	P15085 [256-278]		Carboxypeptidase A1 OS=Homo sapiens OX=9606 GN=CPA1 PE=1 SV=2	P15085	0	2442.04	23
221424	False	Unambiguous	TVAACNLPIVR	1xCarbamidomethyl [C5]	1	1	44	P02760	P02760 [283-293]		Protein AMBP OS=Homo sapiens OX=9606 GN=AMBP PE=1 SV=1	P02760	0	1213.67	11
222060	False	Unambiguous	TVMENFVAFVDK		2	2	44	P02769; P14639	P02769 [569-580]; P14639 [569-580]		Albumin OS=Bos taurus OX=9913 GN=ALB PE=1 SV=4;Albumin OS=Ovis aries OX=9940 GN=ALB PE=1 SV=1	P02769; P14639	0	1399.69	12
25161	False	Unambiguous	DDNKVEDIWSFLSK		1	1	43	P02789	P02789 [275-288]		Ovotransferrin OS=Gallus gallus OX=9031 PE=1 SV=2	P02789	1	1695.82	14
86005	False	Unambiguous	HLVDEPQNLIKQNCDQFEKLGEYGFQNALIVR	1xCarbamidomethyl [C14]	1	1	43	P02769	P02769 [402-433]		Albumin OS=Bos taurus OX=9913 GN=ALB PE=1 SV=4	P02769	2	3815.92	32
93260	False	Unambiguous	KNNLGELINTLNAAK		2	2	43	Q5E956; Q29371	Q5E956 [19-33]; Q29371 [19-33]		Triosephosphate isomerase OS=Bos taurus OX=9913 GN=TPI1 PE=2 SV=3;Triosephosphate isomerase OS=Sus scrofa OX=9823 GN=TPI1 PE=2 SV=4	Q5E956; Q29371	1	1612.9	15
127918	False	Unambiguous	LYTNGPLPDKLQEALLPVVDYEHCSR	1xCarbamidomethyl [C24]	1	1	43	P08861	P08861 [165-190]		Chymotrypsin-like elastase family member 3B OS=Homo sapiens OX=9606 GN=CELA3B PE=1 SV=3	P08861	1	3027.52	26
171123	False	Unambiguous	NIYNALSSAGLQNQIK		1	1	43	O22317	O22317 [139-154]		Glucan endo-1,3-beta-glucosidase OS=Musa acuminata OX=4641 GN=BANGLUC PE=1 SV=2	O22317	0	1733.92	16
176393	False	Unambiguous	NYAEAKDVFLGMFLYEYAR	1xOxidation [M12]	1	4	43	P02768	P02768 [342-360]		Albumin OS=Homo sapiens OX=9606 GN=ALB PE=1 SV=2	P02768; Q28522; Q5NVH5; A2V9Z4	1	2316.1	19
179113	False	Unambiguous	QEPERNECFLQHKDDNPNLPR	1xCarbamidomethyl [C8]	1	2	43	P02768	P02768 [118-138]		Albumin OS=Homo sapiens OX=9606 GN=ALB PE=1 SV=2	P02768; Q5NVH5	2	2636.23	21
228522	False	Unambiguous	VHKECCHGDLLECADDR	3xCarbamidomethyl [C5; C6; C13]	7	7	43	P02769; P49822; P35747; P08835; Q5XLE4; P49065; P14639	P02769 [264-280]; P49822 [265-281]; P35747 [264-280]; P08835 [264-280]; Q5XLE4 [264-280]; P49065 [265-281]; P14639 [264-280]		Albumin OS=Bos taurus OX=9913 GN=ALB PE=1 SV=4;Albumin OS=Canis lupus familiaris OX=9615 GN=ALB PE=1 SV=3;Albumin OS=Equus caballus OX=9796 GN=ALB PE=1 SV=1;Albumin OS=Sus scrofa OX=9823 GN=ALB PE=1 SV=2;Albumin OS=Equus asinus OX=9793 GN=ALB PE=1 SV=1;Albumin OS=Oryctolagus cuniculus OX=9986 GN=ALB PE=1 SV=2;Albumin OS=Ovis aries OX=9940 GN=ALB PE=1 SV=1	P02769; P49822; P35747; P08835; Q5XLE4; P49065; P14639	1	2113.88	17
233565	False	Unambiguous	VPQVSTPTLVEVAR		1	1	43	P08835	P08835 [438-451]		Albumin OS=Sus scrofa OX=9823 GN=ALB PE=1 SV=2	P08835	0	1495.85	14
234594	False	Unambiguous	VSAFIDWIEETIASH		2	3	43	P08861; P09093	P08861 [256-270]; P09093 [256-270]		Chymotrypsin-like elastase family member 3B OS=Homo sapiens OX=9606 GN=CELA3B PE=1 SV=3;Chymotrypsin-like elastase family member 3A OS=Homo sapiens OX=9606 GN=CELA3A PE=1 SV=3	O19023; P08861; P09093	0	1717.84	15
245932	False	Unambiguous	YNSDVGPSGTPVR		3	14	43	P58515; P16348; P58514	P58515 [55-67]; P16348 [55-67]; P58514 [83-95]		Serine protease inhibitor 2 OS=Solanum tuberosum OX=4113 PE=1 SV=1;Aspartic protease inhibitor 11 OS=Solanum tuberosum OX=4113 PE=1 SV=1;Serine protease inhibitor 1 OS=Solanum tuberosum OX=4113 PE=1 SV=2	Q41433; P58521; P58518; P58515; Q41448; Q03197; P30941; Q41480; P16348; P58520; P17979; Q43645; P58519; P58514	0	1348.65	13
36084	False	Unambiguous	DSWVHGAVDPSSGTAVLLEISR		1	3	42	Q9UQQ1	Q9UQQ1 [370-391]		Aminopeptidase NAALADL1 OS=Homo sapiens OX=9606 GN=NAALADL1 PE=1 SV=2	Q7M758; Q9UQQ1; O54697	0	2296.16	22
58609	False	Unambiguous	EWISPAFCQWFVR	1xCarbamidomethyl [C8]	1	3	42	P15086	P15086 [179-191]		Carboxypeptidase B OS=Homo sapiens OX=9606 GN=CPB1 PE=1 SV=4	P00732; P15086; P19223	0	1725.82	13
60783	False	Unambiguous	FEHCNFNDVTTR	1xCarbamidomethyl [C4]	1	1	42	P13987	P13987 [67-78]		CD59 glycoprotein OS=Homo sapiens OX=9606 GN=CD59 PE=1 SV=1	P13987	0	1539.66	12
82508	False	Unambiguous	GVLVVAASGNSGAGSISYPAR		1	4	42	P27693	P27693 [255-275]		Alkaline protease OS=Alkalihalobacillus alcalophilus OX=1445 PE=1 SV=1	P27693; P41362; Q99405; P29600	0	1933.01	21
112934	False	Unambiguous	IITHPNFNGNTLDNDIMLIK	1xOxidation [M17]	1	1	42	P00761	P00761 [78-97]		Trypsin OS=Sus scrofa OX=9823 PE=1 SV=1	P00761	0	2299.18	20
126163	False	Unambiguous	LVRPEVDVMCTAFHDNEETFLKK	1xCarbamidomethyl [C10]	1	2	42	P02768	P02768 [139-161]		Albumin OS=Homo sapiens OX=9606 GN=ALB PE=1 SV=2	P02768; Q5NVH5	1	2778.36	23
182358	False	Unambiguous	QIVGYAIGTQQATPGPANSGR		1	1	42	P13688	P13688 [78-98]		Carcinoembryonic antigen-related cell adhesion molecule 1 OS=Homo sapiens OX=9606 GN=CEACAM1 PE=1 SV=2	P13688	0	2086.07	21
191029	False	Unambiguous	RMPCAEDYLSVVLNQLCVLHEK	2xCarbamidomethyl [C4; C17]	1	2	42	P02768	P02768 [469-490]		Albumin OS=Homo sapiens OX=9606 GN=ALB PE=1 SV=2	P02768; Q5NVH5	1	2674.31	22
199456	False	Unambiguous	SHCIAEVENDEMPADLPSLAADFVESKDVCK	2xCarbamidomethyl [C3; C30]; 1xOxidation [M12]	1	2	42	P02768	P02768 [311-341]		Albumin OS=Homo sapiens OX=9606 GN=ALB PE=1 SV=2	P02768; Q5NVH5	1	3492.56	31
207978	False	Unambiguous	SSVYANAFPSTPVNPLR		1	1	42	O43451	O43451 [1023-1039]		Maltase-glucoamylase, intestinal OS=Homo sapiens OX=9606 GN=MGAM PE=1 SV=5	O43451	0	1819.93	17
226945	False	Unambiguous	VFDGTSSNGPLLGQVCSK	1xCarbamidomethyl [C16]	1	1	42	Q86UP6	Q86UP6 [92-109]		CUB and zona pellucida-like domain-containing protein 1 OS=Homo sapiens OX=9606 GN=CUZD1 PE=2 SV=1	Q86UP6	0	1865.91	18
236834	False	Unambiguous	VTVNGVDMKLPVVLANGQIR	1xOxidation [M8]	1	1	42	Q9Y6R7	Q9Y6R7 [1329-1348]; [2530-2549]; [3731-3750]		IgGFc-binding protein OS=Homo sapiens OX=9606 GN=FCGBP PE=1 SV=3	Q9Y6R7	1	2139.2	20
7423	False	Unambiguous	AHGQESAIFNEVAPGYFSR		1	1	41	Q8WVN6	Q8WVN6 [70-88]		Secreted and transmembrane protein 1 OS=Homo sapiens OX=9606 GN=SECTM1 PE=1 SV=2	Q8WVN6	0	2079.99	19
23231	False	Unambiguous	DAEHKSEIAHR		1	1	41	P19121	P19121 [27-37]		Albumin OS=Gallus gallus OX=9031 GN=ALB PE=1 SV=2	P19121	1	1292.63	11
84937	False	Unambiguous	HGGGGGGFGGGGFGSR		1	1	41	P35908	P35908 [46-61]		Keratin, type II cytoskeletal 2 epidermal OS=Homo sapiens OX=9606 GN=KRT2 PE=1 SV=2	P35908	0	1320.58	16
108919	False	Unambiguous	LKPDPNTLCDEFK	1xCarbamidomethyl [C9]	1	1	41	P02769	P02769 [139-151]		Albumin OS=Bos taurus OX=9913 GN=ALB PE=1 SV=4	P02769	0	1576.77	13
125831	False	Unambiguous	LVNELTEFAK		1	1	41	P02769	P02769 [66-75]		Albumin OS=Bos taurus OX=9913 GN=ALB PE=1 SV=4	P02769	0	1163.63	10
125837	False	Unambiguous	LVNEVTEFAK		4	7	41	P02768; P35747; P49064; Q5XLE4	P02768 [66-75]; P35747 [66-75]; P49064 [66-75]; Q5XLE4 [66-75]		Albumin OS=Homo sapiens OX=9606 GN=ALB PE=1 SV=2;Albumin OS=Equus caballus OX=9796 GN=ALB PE=1 SV=1;Albumin OS=Felis catus OX=9685 GN=ALB PE=1 SV=1;Albumin OS=Equus asinus OX=9793 GN=ALB PE=1 SV=1	P02768; Q28522; Q5NVH5; A2V9Z4; P35747; P49064; Q5XLE4	0	1149.62	10
129046	False	Unambiguous	MACSEGYLSIVIHDTCR	2xCarbamidomethyl [C3; C16]	1	1	41	P19121	P19121 [474-490]		Albumin OS=Gallus gallus OX=9031 GN=ALB PE=1 SV=2	P19121	0	2011.9	17
186274	False	Unambiguous	QVPDSAATATAYLCGVK	1xCarbamidomethyl [C14]	1	1	41	P09923	P09923 [107-123]		Intestinal-type alkaline phosphatase OS=Homo sapiens OX=9606 GN=ALPI PE=1 SV=2	P09923	0	1751.86	17
189752	False	Unambiguous	RHPEFSIQLIMR	1xOxidation [M11]	1	1	41	P19121	P19121 [365-376]		Albumin OS=Gallus gallus OX=9031 GN=ALB PE=1 SV=2	P19121	1	1542.82	12
195681	False	Unambiguous	SDLVNEEATGQFR		1	1	41	P06731	P06731 [127-139]		Carcinoembryonic antigen-related cell adhesion molecule 5 OS=Homo sapiens OX=9606 GN=CEACAM5 PE=1 SV=3	P06731	0	1465.69	13
201360	False	Unambiguous	SLKFDGMWIDMNEPSSFVNGAVSPGCR	1xCarbamidomethyl [C26]	1	1	41	O43451	O43451 [1411-1437]		Maltase-glucoamylase, intestinal OS=Homo sapiens OX=9606 GN=MGAM PE=1 SV=5	O43451	1	3001.36	27
201547	False	Unambiguous	SLIIQQQGCSSSEPVR	1xCarbamidomethyl [C9]	1	1	41	P98088	P98088 [5538-5553]		Mucin-5AC OS=Homo sapiens OX=9606 GN=MUC5AC PE=1 SV=4	P98088	0	1788.89	16
217825	False	Unambiguous	TNAENEFVTIKK		1	5	41	P04264	P04264 [278-289]		Keratin, type II cytoskeletal 1 OS=Homo sapiens OX=9606 GN=KRT1 PE=1 SV=6	Q6EIY9; P04264; A5A6M6; P04104; Q6IMF3	1	1393.73	12
237377	False	Unambiguous	VVHGEDAVPYSWPWQVSLQYEK		1	1	41	P09093	P09093 [29-50]		Chymotrypsin-like elastase family member 3A OS=Homo sapiens OX=9606 GN=CELA3A PE=1 SV=3	P09093	0	2617.27	22
246170	False	Unambiguous	YPILPEYLQCVK	1xCarbamidomethyl [C10]	1	1	41	P01012	P01012 [112-123]		Ovalbumin OS=Gallus gallus OX=9031 GN=SERPINB14 PE=1 SV=2	P01012	0	1522.8	12
247561	False	Unambiguous	YTYGPGATTIYPAAGGSDDWAYDQGIR		1	1	41	P15086	P15086 [346-372]		Carboxypeptidase B OS=Homo sapiens OX=9606 GN=CPB1 PE=1 SV=4	P15086	0	2866.3	27
8851	False	Unambiguous	ALEESNYELEGK		1	3	40	P13645	P13645 [166-177]		Keratin, type I cytoskeletal 10 OS=Homo sapiens OX=9606 GN=KRT10 PE=1 SV=6	P13645; Q6EIZ0; P02535	0	1381.65	12
16400	False	Unambiguous	ATLVCLISDFYPGAVTVTWK	1xCarbamidomethyl [C5]	1	1	40	P01846	P01846 [23-42]		Ig lambda chain C region OS=Sus scrofa OX=9823 PE=1 SV=1	P01846	0	2241.16	20
24088	False	Unambiguous	DATNVGDEGGFAPNILENNEALELLK		2	7	40	Q3ZC09; Q1KYT0	Q3ZC09 [203-228]; Q1KYT0 [203-228]		Beta-enolase OS=Bos taurus OX=9913 GN=ENO3 PE=2 SV=1;Beta-enolase OS=Sus scrofa OX=9823 GN=ENO3 PE=2 SV=1	P13929; P25704; P15429; B5DGQ7; Q3ZC09; P21550; Q1KYT0	0	2743.34	26
24950	False	Unambiguous	DDKVTCVAEELLK	1xCarbamidomethyl [C6]	1	1	40	P09571	P09571 [600-612]		Serotransferrin OS=Sus scrofa OX=9823 GN=TF PE=1 SV=2	P09571	1	1519.77	13
26939	False	Unambiguous	DFPAVPYSGWDFNDGKCK	1xCarbamidomethyl [C17]	3	3	40	P0DUB6; P04746; P19961	P0DUB6 [140-157]; P04746 [140-157]; P19961 [140-157]		Alpha-amylase 1A OS=Homo sapiens OX=9606 GN=AMY1A PE=1 SV=1;Pancreatic alpha-amylase OS=Homo sapiens OX=9606 GN=AMY2A PE=1 SV=2;Alpha-amylase 2B OS=Homo sapiens OX=9606 GN=AMY2B PE=1 SV=1	P0DUB6; P04746; P19961	1	2102.93	18
34555	False	Unambiguous	DQVVQQNTDGK		1	1	40	P09571	P09571 [544-554]		Serotransferrin OS=Sus scrofa OX=9823 GN=TF PE=1 SV=2	P09571	0	1231.59	11
59588	False	Unambiguous	FANSEVEVK		1	1	40	P15085	P15085 [279-287]		Carboxypeptidase A1 OS=Homo sapiens OX=9606 GN=CPA1 PE=1 SV=2	P15085	0	1022.52	9
64406	False	Unambiguous	FNKPFVFLMIEQNTK		1	4	40	P01009	P01009 [390-404]		Alpha-1-antitrypsin OS=Homo sapiens OX=9606 GN=SERPINA1 PE=1 SV=3	P01010; P01009; Q5RCW5; O00394	0	1855.98	15
66928	False	Unambiguous	FVHDSIGVHKECCEGDMVECMDDMAR	3xCarbamidomethyl [C12; C13; C20]; 3xOxidation [M17; M21; M24]	1	1	40	P19121	P19121 [262-287]		Albumin OS=Gallus gallus OX=9031 GN=ALB PE=1 SV=2	P19121	1	3175.24	26
88102	False	Unambiguous	HYTIAALLSPYSYSTTALVSSPK		3	3	40	P50390; P12303; O46375	P50390 [124-146]; P12303 [124-146]; O46375 [124-146]		Transthyretin OS=Sus scrofa OX=9823 GN=TTR PE=1 SV=1;Transthyretin OS=Ovis aries OX=9940 GN=TTR PE=2 SV=1;Transthyretin OS=Bos taurus OX=9913 GN=TTR PE=1 SV=1	P50390; P12303; O46375	0	2470.29	23
98181	False	Unambiguous	IANDSSINHEYLPILGLAEFR		1	2	40	P00503	P00503 [61-81]		Aspartate aminotransferase, cytoplasmic OS=Sus scrofa OX=9823 GN=GOT1 PE=1 SV=3	P33097; P00503	0	2372.22	21
106022	False	Unambiguous	LGENNAELNALAK		1	1	40	P15086	P15086 [320-332]		Carboxypeptidase B OS=Homo sapiens OX=9606 GN=CPB1 PE=1 SV=4	P15086	0	1356.71	13
191499	False	Unambiguous	RPEEERLSCAEDYLSLVLNR	1xCarbamidomethyl [C9]	1	1	40	P08835	P08835 [463-482]		Albumin OS=Sus scrofa OX=9823 GN=ALB PE=1 SV=2	P08835	1	2449.21	20
199455	False	Unambiguous	SHCIAEVENDEMPADLPSLAADFVESKDVCK	2xCarbamidomethyl [C3; C30]	1	2	40	P02768	P02768 [311-341]		Albumin OS=Homo sapiens OX=9606 GN=ALB PE=1 SV=2	P02768; Q5NVH5	1	3476.57	31
226931	False	Unambiguous	VFDEFKPLVEEPQNLIKQNCELFEQLGEYK	1xCarbamidomethyl [C20]	1	2	40	P02768	P02768 [397-426]		Albumin OS=Homo sapiens OX=9606 GN=ALB PE=1 SV=2	P02768; Q5NVH5	1	3683.83	30
246916	False	Unambiguous	YSFTFELR		4	10	40	P15085; P15086; P09955; P00730	P15085 [375-382]; P15086 [373-380]; P09955 [373-380]; P00730 [375-382]		Carboxypeptidase A1 OS=Homo sapiens OX=9606 GN=CPA1 PE=1 SV=2;Carboxypeptidase B OS=Homo sapiens OX=9606 GN=CPB1 PE=1 SV=4;Carboxypeptidase B OS=Sus scrofa OX=9823 GN=CPB1 PE=1 SV=5;Carboxypeptidase A1 OS=Bos taurus OX=9913 GN=CPA1 PE=1 SV=3	P55261; P00732; P15085; P00731; Q2KIG3; P15086; Q7TPZ8; P09955; P00730; P19223	0	1062.53	8
23996	False	Unambiguous	DASLNHPPYMPHLESR		1	1	39	O43451	O43451 [1438-1453]		Maltase-glucoamylase, intestinal OS=Homo sapiens OX=9606 GN=MGAM PE=1 SV=5	O43451	0	1863.88	16
40394	False	Unambiguous	EAPFTNFNPSCLFPACR	2xCarbamidomethyl [C11; C16]	1	1	39	Q5S1S4	Q5S1S4 [172-188]		Carbonic anhydrase 3 OS=Sus scrofa OX=9823 GN=CA3 PE=2 SV=3	Q5S1S4	0	2027.91	17
57632	False	Unambiguous	EVKLVESGGGLVQPGGSLR		1	9	39	P01791	P01791 [1-19]		Ig heavy chain V region HPCM6 OS=Mus musculus OX=10090 PE=1 SV=1	P01791; P01787; P01788; P01789; P01786; P01794; P01792; P01793; P01790	1	1882.04	19
62542	False	Unambiguous	FKDLGEENFK		1	1	39	P02768	P02768 [35-44]		Albumin OS=Homo sapiens OX=9606 GN=ALB PE=1 SV=2	P02768	1	1226.61	10
116202	False	Unambiguous	LNTAPDGHLILTPSQQCLQDSLIR	1xCarbamidomethyl [C17]	1	1	39	P98073	P98073 [741-764]		Enteropeptidase OS=Homo sapiens OX=9606 GN=TMPRSS15 PE=1 SV=3	P98073	0	2690.39	24
118893	False	Unambiguous	LRDSYGAMADCCSK	2xCarbamidomethyl [C11; C12]; 1xOxidation [M8]	1	1	39	P19121	P19121 [107-120]		Albumin OS=Gallus gallus OX=9031 GN=ALB PE=1 SV=2	P19121	1	1649.67	14
126590	False	Unambiguous	IVVHKDWNSNQISK		1	1	39	P08217	P08217 [105-118]		Chymotrypsin-like elastase family member 2A OS=Homo sapiens OX=9606 GN=CELA2A PE=1 SV=1	P08217	1	1667.89	14
148360	False	Unambiguous	MMSNLCSQQDVFSGK	1xCarbamidomethyl [C6]; 2xOxidation [M1; M2]	1	1	39	P19121	P19121 [288-302]		Albumin OS=Gallus gallus OX=9031 GN=ALB PE=1 SV=2	P19121	0	1763.74	15
176386	False	Unambiguous	NWYSDADMPASAR	1xOxidation [M8]	1	1	39	P09923	P09923 [186-198]		Intestinal-type alkaline phosphatase OS=Homo sapiens OX=9606 GN=ALPI PE=1 SV=2	P09923	0	1499.62	13
176604	False	Unambiguous	NYQEAKDVFLGTFLYEYSR		1	1	39	P49064	P49064 [342-360]		Albumin OS=Felis catus OX=9685 GN=ALB PE=1 SV=1	P49064	1	2343.13	19
187857	False	Unambiguous	RDELPADLNPLEHDFVEDK		1	1	39	P08835	P08835 [318-336]		Albumin OS=Sus scrofa OX=9823 GN=ALB PE=1 SV=2	P08835	1	2252.08	19
194166	False	Unambiguous	SAGWNIPIGLLYCDLPEPR	1xCarbamidomethyl [C13]	1	3	39	P02787	P02787 [144-162]		Serotransferrin OS=Homo sapiens OX=9606 GN=TF PE=1 SV=3	P02787; A5A6I6; P19134	0	2171.1	19
201361	False	Unambiguous	SLKFDGMWIDMNEPSSFVNGAVSPGCR	1xCarbamidomethyl [C26]; 1xOxidation [M7; M11]	1	1	39	O43451	O43451 [1411-1437]		Maltase-glucoamylase, intestinal OS=Homo sapiens OX=9606 GN=MGAM PE=1 SV=5	O43451	1	3017.36	27
205343	False	Unambiguous	SQCIMEAEFDEKPADLPSLVEK	1xCarbamidomethyl [C3]; 1xOxidation [M5]	1	1	39	P19121	P19121 [315-336]		Albumin OS=Gallus gallus OX=9031 GN=ALB PE=1 SV=2	P19121	0	2552.19	22
12953	False	Unambiguous	APGWDPLCWDECR	2xCarbamidomethyl [C8; C12]	1	1	38	Q9Y6R7	Q9Y6R7 [1846-1858]; [3047-3059]; [4248-4260]		IgGFc-binding protein OS=Homo sapiens OX=9606 GN=FCGBP PE=1 SV=3	Q9Y6R7	0	1661.68	13
22239	False	Unambiguous	CSPDLVLTALLSDNHGATYAFR	1xCarbamidomethyl [C1]	1	1	38	P50828	P50828 [250-271]		Hemopexin OS=Sus scrofa OX=9823 GN=HPX PE=1 SV=1	P50828	0	2421.19	22
48286	False	Unambiguous	EIETYHNLLEGGQEDFESSGAGK		1	1	38	P35527	P35527 [450-472]		Keratin, type I cytoskeletal 9 OS=Homo sapiens OX=9606 GN=KRT9 PE=1 SV=3	P35527	0	2510.13	23
74095	False	Unambiguous	GKEAPFTNFNPSCLFPACR	2xCarbamidomethyl [C13; C18]	1	1	38	Q5S1S4	Q5S1S4 [170-188]		Carbonic anhydrase 3 OS=Sus scrofa OX=9823 GN=CA3 PE=2 SV=3	Q5S1S4	1	2213.03	19
85415	False	Unambiguous	HKVYACEVTHQGLSSPVTK	1xCarbamidomethyl [C6]	2	2	38	P01834; P0DOX7	P01834 [82-100]; P0DOX7 [189-207]		Immunoglobulin kappa constant OS=Homo sapiens OX=9606 GN=IGKC PE=1 SV=2;Immunoglobulin kappa light chain OS=Homo sapiens OX=9606 PE=1 SV=1	P01834; P0DOX7	1	2141.08	19
107672	False	Unambiguous	LGVEFDETTADDR		3	3	38	P10790; P05413; O02772	P10790 [67-79]; P05413 [67-79]; O02772 [67-79]		Fatty acid-binding protein, heart OS=Bos taurus OX=9913 GN=FABP3 PE=1 SV=2;Fatty acid-binding protein, heart OS=Homo sapiens OX=9606 GN=FABP3 PE=1 SV=4;Fatty acid-binding protein, heart OS=Sus scrofa OX=9823 GN=FABP3 PE=2 SV=3	P10790; P05413; O02772	0	1467.66	13
146232	False	Unambiguous	MIPGGLSEAKPATPEIQEIVDK	1xMet-loss [N-Term]	1	1	38	P01040	P01040 [1-22]	P01040 1xMet-loss [N-Term]	Cystatin-A OS=Homo sapiens OX=9606 GN=CSTA PE=1 SV=1	P01040	0	2192.18	22
172025	False	Unambiguous	NNLGELINTLNAAK		2	2	38	Q5E956; Q29371	Q5E956 [20-33]; Q29371 [20-33]		Triosephosphate isomerase OS=Bos taurus OX=9913 GN=TPI1 PE=2 SV=3;Triosephosphate isomerase OS=Sus scrofa OX=9823 GN=TPI1 PE=2 SV=4	Q5E956; Q29371	0	1484.81	14
186687	False	Unambiguous	QYDIHNLYGYSMAVATAEAAK		1	1	38	O43451	O43451 [579-599]		Maltase-glucoamylase, intestinal OS=Homo sapiens OX=9606 GN=MGAM PE=1 SV=5	O43451	0	2316.1	21
194167	False	Unambiguous	SAGWNIPIGTLIHR		2	2	38	P02789; P56410	P02789 [141-154]; P56410 [122-135]		Ovotransferrin OS=Gallus gallus OX=9031 PE=1 SV=2;Ovotransferrin OS=Anas platyrhynchos OX=8839 PE=1 SV=1	P02789; P56410	0	1534.85	14
195107	False	Unambiguous	SCVACGNDIALIK	2xCarbamidomethyl [C2; C5]	2	2	38	P08861; P09093	P08861 [116-128]; P09093 [116-128]		Chymotrypsin-like elastase family member 3B OS=Homo sapiens OX=9606 GN=CELA3B PE=1 SV=3;Chymotrypsin-like elastase family member 3A OS=Homo sapiens OX=9606 GN=CELA3A PE=1 SV=3	P08861; P09093	0	1420.69	13
198236	False	Unambiguous	SGGGGGGGLGSGGSIR		1	1	38	P35527	P35527 [14-29]		Keratin, type I cytoskeletal 9 OS=Homo sapiens OX=9606 GN=KRT9 PE=1 SV=3	P35527	0	1232.6	16
206790	False	Unambiguous	SSEDPNEDIVER		1	1	38	P01591	P01591 [47-58]		Immunoglobulin J chain OS=Homo sapiens OX=9606 GN=JCHAIN PE=1 SV=4	P01591	0	1389.61	12
209359	False	Unambiguous	SVLGQLGITK		1	1	38	P01009	P01009 [325-334]		Alpha-1-antitrypsin OS=Homo sapiens OX=9606 GN=SERPINA1 PE=1 SV=3	P01009	0	1015.61	10
241334	False	Unambiguous	YAASSYLSLTPEQWK		2	7	38	B9A064; P0DOY2	B9A064 [174-188]; P0DOY2 [66-80]		Immunoglobulin lambda-like polypeptide 5 OS=Homo sapiens OX=9606 GN=IGLL5 PE=2 SV=2;Immunoglobulin lambda constant 2 OS=Homo sapiens OX=9606 GN=IGLC2 PE=1 SV=1	B9A064; A0M8Q6; P0DOY2; P0CF74; P0DOY3; P0CG04; P0DOX8	0	1743.86	15
247396	False	Unambiguous	YTLLPYLYTLMHK		2	2	38	Q2M2H8; O43451	Q2M2H8 [1567-1579]; O43451 [1613-1625]		Probable maltase-glucoamylase 2 OS=Homo sapiens OX=9606 GN=MGAM2 PE=2 SV=3;Maltase-glucoamylase, intestinal OS=Homo sapiens OX=9606 GN=MGAM PE=1 SV=5	Q2M2H8; O43451	0	1655.89	13
10984	False	Unambiguous	AIYQASGSTIDWTYSQGIK		1	1	37	P15085	P15085 [356-374]		Carboxypeptidase A1 OS=Homo sapiens OX=9606 GN=CPA1 PE=1 SV=2	P15085	0	2089.02	19
58680	False	Unambiguous	EWVTQASGVWFAK		2	4	37	P15085; P09954	P15085 [182-194]; P09954 [182-194]		Carboxypeptidase A1 OS=Homo sapiens OX=9606 GN=CPA1 PE=1 SV=2;Carboxypeptidase A1 OS=Sus scrofa OX=9823 GN=CPA1 PE=1 SV=2	P15085; P00731; Q7TPZ8; P09954	0	1508.75	13
67546	False	Unambiguous	FYQTSVESVDFANAPEESR		1	1	37	P29508	P29508 [126-144]		Serpin B3 OS=Homo sapiens OX=9606 GN=SERPINB3 PE=1 SV=2	P29508	0	2175.98	19
116057	False	Unambiguous	INSCKFDQFFGEGCAPGSQR	2xCarbamidomethyl [C4; C14]	1	1	37	P09571	P09571 [477-496]		Serotransferrin OS=Sus scrofa OX=9823 GN=TF PE=1 SV=2	P09571	1	2305.01	20
196035	False	Unambiguous	SDVQSLASNPSAAGDWIR		1	1	37	O22317	O22317 [85-102]		Glucan endo-1,3-beta-glucosidase OS=Musa acuminata OX=4641 GN=BANGLUC PE=1 SV=2	O22317	0	1873.9	18
232257	False	Unambiguous	VMPICLPSKDYVNVGLVGYVSGWGR	1xCarbamidomethyl [C5]	1	1	37	Q8SPS7	Q8SPS7 [203-227]		Haptoglobin OS=Sus scrofa OX=9823 GN=HP PE=1 SV=1	Q8SPS7	1	2766.41	25
233209	False	Unambiguous	VPAAYAGSLCGLCGNYNQDPADDLK	2xCarbamidomethyl [C10; C13]	1	1	37	Q9Y6R7	Q9Y6R7 [2199-2223]; [3400-3424]		IgGFc-binding protein OS=Homo sapiens OX=9606 GN=FCGBP PE=1 SV=3	Q9Y6R7	0	2669.2	25
245704	False	Unambiguous	YNDLKEETFK		1	1	37	P19121	P19121 [38-47]		Albumin OS=Gallus gallus OX=9031 GN=ALB PE=1 SV=2	P19121	1	1286.63	10
19792	False	Unambiguous	CETQNPVSAR	1xCarbamidomethyl [C1]	1	1	36	P06731	P06731 [215-224]		Carcinoembryonic antigen-related cell adhesion molecule 5 OS=Homo sapiens OX=9606 GN=CEACAM5 PE=1 SV=3	P06731	0	1161.53	10
35977	False	Unambiguous	DSTIQVVENGESSQGR		1	2	36	P07911	P07911 [532-547]		Uromodulin OS=Homo sapiens OX=9606 GN=UMOD PE=1 SV=1	Q5R5C1; P07911	0	1705.8	16
95724	False	Unambiguous	KVPQVSTPTLVEISR		1	1	36	P49065	P49065 [438-452]		Albumin OS=Oryctolagus cuniculus OX=9986 GN=ALB PE=1 SV=2	P49065	1	1653.95	15
98327	False	Unambiguous	IAPNLADFAFSLYR		1	2	36	P50447	P50447 [53-66]		Alpha-1-antitrypsin OS=Sus scrofa OX=9823 GN=SERPINA1 PE=2 SV=1	P50447; P38029	0	1597.84	14
106928	False	Unambiguous	LGMFNIQHCK	1xCarbamidomethyl [C9]; 1xOxidation [M3]	1	1	36	P01009	P01009 [248-257]		Alpha-1-antitrypsin OS=Homo sapiens OX=9606 GN=SERPINA1 PE=1 SV=3	P01009	0	1263.6	10
121923	False	Unambiguous	LSSPAVINSR		1	1	36	P07478	P07478 [113-122]		Trypsin-2 OS=Homo sapiens OX=9606 GN=PRSS2 PE=1 SV=1	P07478	0	1043.58	10
199800	False	Unambiguous	SKAEAESLYQSK		1	2	36	P04264	P04264 [365-376]		Keratin, type II cytoskeletal 1 OS=Homo sapiens OX=9606 GN=KRT1 PE=1 SV=6	P04264; A5A6M6	1	1340.67	12
204937	False	Unambiguous	SPNSDAPCANGIFR	1xCarbamidomethyl [C8]	1	3	36	P58515	P58515 [41-54]		Serine protease inhibitor 2 OS=Solanum tuberosum OX=4113 PE=1 SV=1	Q41433; P58515; P30941	0	1505.68	14
231861	False	Unambiguous	VMAYVPDAVWYDYETGSQVR	1xOxidation [M2]	1	1	36	O43451	O43451 [777-796]		Maltase-glucoamylase, intestinal OS=Homo sapiens OX=9606 GN=MGAM PE=1 SV=5	O43451	0	2365.08	20
246439	False	Unambiguous	YQKEEFCGLLSSPTGPLSSCHK	2xCarbamidomethyl [C7; C20]	1	1	36	Q9Y6R7	Q9Y6R7 [1455-1476]; [2656-2677]; [3857-3878]		IgGFc-binding protein OS=Homo sapiens OX=9606 GN=FCGBP PE=1 SV=3	Q9Y6R7	1	2525.18	22
16908	False	Unambiguous	AVAMITFAQYLQR	1xOxidation [M4]	1	1	35	P19121	P19121 [48-60]		Albumin OS=Gallus gallus OX=9031 GN=ALB PE=1 SV=2	P19121	0	1527.8	13
18528	False	Unambiguous	AYLEEECPATLR	1xCarbamidomethyl [C7]	1	1	35	P25311	P25311 [180-191]		Zinc-alpha-2-glycoprotein OS=Homo sapiens OX=9606 GN=AZGP1 PE=1 SV=2	P25311	0	1451.68	12
19062	False	Unambiguous	CCAADDKEACFAVEGPK	3xCarbamidomethyl [C1; C2; C10]	1	1	35	P02769	P02769 [581-597]		Albumin OS=Bos taurus OX=9913 GN=ALB PE=1 SV=4	P02769	1	1927.8	17
42156	False	Unambiguous	EDPPACYATVFDK	1xCarbamidomethyl [C6]	1	1	35	P08835	P08835 [387-399]		Albumin OS=Sus scrofa OX=9823 GN=ALB PE=1 SV=2	P08835	0	1512.67	13
57021	False	Unambiguous	ETYGEMADCCAK	2xCarbamidomethyl [C9; C10]	1	4	35	P02768	P02768 [106-117]		Albumin OS=Homo sapiens OX=9606 GN=ALB PE=1 SV=2	P02768; Q28522; Q5NVH5; A2V9Z4	0	1434.53	12
62063	False	Unambiguous	FGQGSGPIVLDDVR		1	1	35	Q9UGM3	Q9UGM3 [289-302]; [418-431]; [549-562]; [657-670]; [788-801]; [917-930]; [1048-1061]; [1177-1190]; [1306-1319]; [1435-1448]; [1564-1577]; [1695-1708]		Deleted in malignant brain tumors 1 protein OS=Homo sapiens OX=9606 GN=DMBT1 PE=1 SV=2	Q9UGM3	0	1459.75	14
65802	False	Unambiguous	FSGSGSGTDFTLK		2	8	35	A0A087WW87; P06310	A0A087WW87 [88-100]; P06310 [87-99]		Immunoglobulin kappa variable 2-40 OS=Homo sapiens OX=9606 GN=IGKV2-40 PE=3 SV=2;Immunoglobulin kappa variable 2-30 OS=Homo sapiens OX=9606 GN=IGKV2-30 PE=3 SV=2	A0A087WW87; A2NJV5; P01631; A0A075B6P5; A0A075B6S2; A0A0A0MRZ7; P06310; A0A075B6S6	0	1303.62	13
77454	False	Unambiguous	GNEVISVMNR	1xOxidation [M8]	1	3	35	P09923	P09923 [145-154]		Intestinal-type alkaline phosphatase OS=Homo sapiens OX=9606 GN=ALPI PE=1 SV=2	P05187; P10696; P09923	0	1134.56	10
86002	False	Unambiguous	HLVDEPQNLIK		2	3	35	P02769; P14639	P02769 [402-412]; P14639 [402-412]		Albumin OS=Bos taurus OX=9913 GN=ALB PE=1 SV=4;Albumin OS=Ovis aries OX=9940 GN=ALB PE=1 SV=1	P02769; P85295; P14639	0	1305.72	11
86532	False	Unambiguous	HPDYSVVLLLR		2	3	35	P02768; P49065	P02768 [362-372]; P49065 [362-372]		Albumin OS=Homo sapiens OX=9606 GN=ALB PE=1 SV=2;Albumin OS=Oryctolagus cuniculus OX=9986 GN=ALB PE=1 SV=2	P02768; Q5NVH5; P49065	0	1311.74	11
86761	False	Unambiguous	HPYFYAPELLYYAIIYK		1	1	35	P08835	P08835 [169-185]		Albumin OS=Sus scrofa OX=9823 GN=ALB PE=1 SV=2	P08835	0	2164.12	17
86763	False	Unambiguous	HPYFYAPELLYYANK		2	2	35	P02769; P14639	P02769 [169-183]; P14639 [169-183]		Albumin OS=Bos taurus OX=9913 GN=ALB PE=1 SV=4;Albumin OS=Ovis aries OX=9940 GN=ALB PE=1 SV=1	P02769; P14639	0	1888.93	15
90756	False	Unambiguous	KGDTFSCMVGHEALPLAFTQK	1xCarbamidomethyl [C7]; 1xOxidation [M8]	1	2	35	P01876	P01876 [307-327]		Immunoglobulin heavy constant alpha 1 OS=Homo sapiens OX=9606 GN=IGHA1 PE=1 SV=2	P01876; P20758	1	2353.13	21
97246	False	Unambiguous	IAFLPFGYLVDQWR		1	6	35	P12821	P12821 [462-475]		Angiotensin-converting enzyme OS=Homo sapiens OX=9606 GN=ACE PE=1 SV=1	Q50JE5; P09470; P47820; P12822; Q9GLN7; P12821	0	1724.92	14
108920	False	Unambiguous	LKPDPNTLCDEFKADEK	1xCarbamidomethyl [C9]	1	1	35	P02769	P02769 [139-155]		Albumin OS=Bos taurus OX=9913 GN=ALB PE=1 SV=4	P02769	1	2019.97	17
169487	False	Unambiguous	NLDLDSIIAEVK		4	11	35	P35908; P04259; P02538; P13647	P35908 [342-353]; P04259 [327-338]; P02538 [327-338]; P13647 [332-343]		Keratin, type II cytoskeletal 2 epidermal OS=Homo sapiens OX=9606 GN=KRT2 PE=1 SV=2;Keratin, type II cytoskeletal 6B OS=Homo sapiens OX=9606 GN=KRT6B PE=1 SV=5;Keratin, type II cytoskeletal 6A OS=Homo sapiens OX=9606 GN=KRT6A PE=1 SV=3;Keratin, type II cytoskeletal 5 OS=Homo sapiens OX=9606 GN=KRT5 PE=1 SV=3	Q5XKE5; O93532; P35908; P04259; P02538; O95678; Q148H7; Q8VED5; P48668; A5A6M8; P13647	0	1329.73	12
176161	False	Unambiguous	NVVAYWPSVSFR		1	1	35	O22317	O22317 [104-115]		Glucan endo-1,3-beta-glucosidase OS=Musa acuminata OX=4641 GN=BANGLUC PE=1 SV=2	O22317	0	1424.73	12
176649	False	Unambiguous	NYSPYYNTIDDLKDQIVDLTVGNNK		1	1	35	P35527	P35527 [200-224]		Keratin, type I cytoskeletal 9 OS=Homo sapiens OX=9606 GN=KRT9 PE=1 SV=3	P35527	1	2902.41	25
191839	False	Unambiguous	RQEEAALLSQEFAEAWGQK		1	2	35	P12821	P12821 [82-100]		Angiotensin-converting enzyme OS=Homo sapiens OX=9606 GN=ACE PE=1 SV=1	Q9GLN7; P12821	1	2191.08	19
207592	False	Unambiguous	SSSGFTCQVTHEGTIVEK	1xCarbamidomethyl [C7]	1	1	35	P01846	P01846 [80-97]		Ig lambda chain C region OS=Sus scrofa OX=9823 PE=1 SV=1	P01846	0	1966.92	18
221400	False	Unambiguous	TTYESYLGADYITAVANLRK		1	1	35	P09571	P09571 [653-672]		Serotransferrin OS=Sus scrofa OX=9823 GN=TF PE=1 SV=2	P09571	1	2249.14	20
233610	False	Unambiguous	VPSSYAEALCGLCGNFNGDPADDLALR	2xCarbamidomethyl [C10; C13]	1	1	35	Q9Y6R7	Q9Y6R7 [991-1017]		IgGFc-binding protein OS=Homo sapiens OX=9606 GN=FCGBP PE=1 SV=3	Q9Y6R7	0	2882.31	27
4965	False	Unambiguous	AFDEKLFTFHADICTLPDTEK	1xCarbamidomethyl [C14]	1	1	34	P02769	P02769 [524-544]		Albumin OS=Bos taurus OX=9913 GN=ALB PE=1 SV=4	P02769	1	2498.19	21
22692	False	Unambiguous	CVLFPYGGCQGNGNK	2xCarbamidomethyl [C1; C9]	1	1	34	P02760	P02760 [312-326]		Protein AMBP OS=Homo sapiens OX=9606 GN=AMBP PE=1 SV=1	P02760	0	1670.74	15
60384	False	Unambiguous	FDQFFGEGCAPGSQR	1xCarbamidomethyl [C9]	1	1	34	P09571	P09571 [482-496]		Serotransferrin OS=Sus scrofa OX=9823 GN=TF PE=1 SV=2	P09571	0	1702.73	15
70142	False	Unambiguous	GDVAFVKDQVVQQNTDGK		1	1	34	P09571	P09571 [537-554]		Serotransferrin OS=Sus scrofa OX=9823 GN=TF PE=1 SV=2	P09571	1	1947.98	18
110835	False	Unambiguous	LLGBVLVVVLAR		3	32	34	P02070; P02067; P04346			Hemoglobin subunit beta OS=Bos taurus OX=9913 GN=HBB PE=1 SV=1;Hemoglobin subunit beta OS=Sus scrofa OX=9823 GN=HBB PE=1 SV=3;Hemoglobin subunit beta-A OS=Bos javanicus OX=9906 PE=1 SV=1	P02081; B3EWE2; P02070; P02080; P02082; P02067; P11754; P02074; P68056; P68227; P04245; P04346; P02086; P09422; P68230; P68087; P67819; P02073; P09905; P68058; P11756; P02072; P67823; P02075; P02077; P18990; P68057; P09840; Q7M2Y5; P21380; P02083; P02062	0	1265.83	12
133757	False	Unambiguous	MAVGFMLAHPYGFTR	2xOxidation [M1; M6]	6	7	34	P00689; P0DUB6; P00687; P83053; P04746; P19961	P00689 [335-349]; P0DUB6 [338-352]; P00687 [338-352]; P83053 [323-337]; P04746 [338-352]; P19961 [338-352]		Pancreatic alpha-amylase OS=Rattus norvegicus OX=10116 GN=Amy2 PE=2 SV=2;Alpha-amylase 1A OS=Homo sapiens OX=9606 GN=AMY1A PE=1 SV=1;Alpha-amylase 1 OS=Mus musculus OX=10090 GN=Amy1 PE=1 SV=2;Pancreatic alpha-amylase OS=Struthio camelus OX=8801 PE=1 SV=1;Pancreatic alpha-amylase OS=Homo sapiens OX=9606 GN=AMY2A PE=1 SV=2;Alpha-amylase 2B OS=Homo sapiens OX=9606 GN=AMY2B PE=1 SV=1	P00689; P0DUB6; P00688; P00687; P83053; P04746; P19961	0	1729.82	15
156111	False	Unambiguous	MSGECAPNVSVSVSTSHTTISGGGSR	1xCarbamidomethyl [C5]; 1xOxidation [M1]	1	1	34	P04264	P04264 [493-518]		Keratin, type II cytoskeletal 1 OS=Homo sapiens OX=9606 GN=KRT1 PE=1 SV=6	P04264	0	2581.16	26
159633	False	Unambiguous	MSYLKNWGEGWGFVPSDR		1	1	34	P04746	P04746 [289-306]		Pancreatic alpha-amylase OS=Homo sapiens OX=9606 GN=AMY2A PE=1 SV=2	P04746	1	2128.99	18
189768	False	Unambiguous	RHPYFYAPELLYYANKYNGVFQECCQAEDK	2xCarbamidomethyl [C24; C25]	2	2	34	P02769; P14639	P02769 [168-197]; P14639 [168-197]		Albumin OS=Bos taurus OX=9913 GN=ALB PE=1 SV=4;Albumin OS=Ovis aries OX=9940 GN=ALB PE=1 SV=1	P02769; P14639	2	3773.72	30
202670	False	Unambiguous	SIVDFVKDHGNIK		1	1	34	P15085	P15085 [288-300]		Carboxypeptidase A1 OS=Homo sapiens OX=9606 GN=CPA1 PE=1 SV=2	P15085	1	1471.79	13
208196	False	Unambiguous	STEYGEGYACDTDLR	1xCarbamidomethyl [C10]	1	2	34	P07911	P07911 [186-200]		Uromodulin OS=Homo sapiens OX=9606 GN=UMOD PE=1 SV=1	Q5R5C1; P07911	0	1736.71	15
210378	False	Unambiguous	SYSCQVTHEGSTVEK	1xCarbamidomethyl [C4]	2	6	34	B9A064; P0DOY2	B9A064 [192-206]; P0DOY2 [84-98]		Immunoglobulin lambda-like polypeptide 5 OS=Homo sapiens OX=9606 GN=IGLL5 PE=2 SV=2;Immunoglobulin lambda constant 2 OS=Homo sapiens OX=9606 GN=IGLC2 PE=1 SV=1	B9A064; P0DOY2; P0CF74; P0DOY3; P0CG04; P0DOX8	0	1711.76	15
2466	False	Unambiguous	ADGLAVIGVLMK		1	5	33	P00915	P00915 [139-150]		Carbonic anhydrase 1 OS=Homo sapiens OX=9606 GN=CA1 PE=1 SV=2	P35217; Q7M317; P00915; Q7M316; P00916	0	1186.69	12
10130	False	Unambiguous	ALPDEVLANAYQISR		2	2	33	E3SH28; Q43607	E3SH28 [511-525]; Q43607 [511-525]		Prunin 1 Pru du 6.0101 OS=Prunus dulcis OX=3755 PE=1 SV=1;Prunin 1 Pru du 6 OS=Prunus dulcis OX=3755 PE=1 SV=1	E3SH28; Q43607	0	1659.87	15
20187	False	Unambiguous	CGLVPVLAENYK	1xCarbamidomethyl [C1]	3	3	33	Q29443; P09571; P02788	Q29443 [424-435]; P09571 [406-417]; P02788 [424-435]		Serotransferrin OS=Bos taurus OX=9913 GN=TF PE=2 SV=1;Serotransferrin OS=Sus scrofa OX=9823 GN=TF PE=1 SV=2;Lactotransferrin OS=Homo sapiens OX=9606 GN=LTF PE=1 SV=6	Q29443; P09571; P02788	0	1362.71	12
21153	False	Unambiguous	CLVEKGDVAFVKDQVVQQNTDGK	1xCarbamidomethyl [C1]	1	1	33	P09571	P09571 [532-554]		Serotransferrin OS=Sus scrofa OX=9823 GN=TF PE=1 SV=2	P09571	2	2577.3	23
36104	False	Unambiguous	DSYGAMADCCSK	2xCarbamidomethyl [C9; C10]; 1xOxidation [M6]	1	1	33	P19121	P19121 [109-120]		Albumin OS=Gallus gallus OX=9031 GN=ALB PE=1 SV=2	P19121	0	1380.49	12
63172	False	Unambiguous	FLGFEQIFK		2	16	33	Q8RQP4; P29507	Q8RQP4 [108-116]; P29507 [96-104]		NADP-specific glutamate dehydrogenase OS=Corynebacterium efficiens (strain DSM 44549 / YS-314 / AJ 12310 / JCM 11189 / NBRC 100395) OX=196164 GN=gdh PE=3 SV=2;NADP-specific glutamate dehydrogenase OS=Schwanniomyces occidentalis OX=27300 GN=GDHA PE=3 SV=1	Q9URS1; Q8TFF6; P07262; P78804; P43793; Q8RQP4; P31026; O93934; Q9HGU3; P39708; Q96VJ7; P29507; P18819; Q9HGU4; Q9S1F9; P00369	0	1128.61	9
125261	False	Unambiguous	LVGLLDLALEK		3	3	33	P83053; H2N0D4; P19961	P83053 [162-172]; H2N0D4 [177-187]; P19961 [177-187]		Pancreatic alpha-amylase OS=Struthio camelus OX=8801 PE=1 SV=1;Alpha-amylase OS=Oryzias latipes OX=8090 PE=1 SV=1;Alpha-amylase 2B OS=Homo sapiens OX=9606 GN=AMY2B PE=1 SV=1	P83053; H2N0D4; P19961	0	1183.73	11
127948	False	Unambiguous	LYVDKTFSVLPEYLSCAR	1xCarbamidomethyl [C16]	1	1	33	P01014	P01014 [106-123]		Ovalbumin-related protein Y OS=Gallus gallus OX=9031 GN=SERPINB14B PE=1 SV=1	P01014	1	2161.1	18
159634	False	Unambiguous	MSYLKNWGEGWGFVPSDR	1xOxidation [M1]	1	1	33	P04746	P04746 [289-306]		Pancreatic alpha-amylase OS=Homo sapiens OX=9606 GN=AMY2A PE=1 SV=2	P04746	1	2144.99	18
167266	False	Unambiguous	NFDAGWCEIGASR	1xCarbamidomethyl [C7]	1	1	33	P15086	P15086 [253-265]		Carboxypeptidase B OS=Homo sapiens OX=9606 GN=CPB1 PE=1 SV=4	P15086	0	1482.64	13
189806	False	Unambiguous	RHVFGESDELIGQK		4	15	33	Q5E956; P00940; Q5R928; Q29371	Q5E956 [100-113]; P00940 [99-112]; Q5R928 [100-113]; Q29371 [100-113]		Triosephosphate isomerase OS=Bos taurus OX=9913 GN=TPI1 PE=2 SV=3;Triosephosphate isomerase OS=Gallus gallus OX=9031 GN=TPI1 PE=1 SV=2;Triosephosphate isomerase OS=Pongo abelii OX=9601 GN=TPI1 PE=2 SV=1;Triosephosphate isomerase OS=Sus scrofa OX=9823 GN=TPI1 PE=2 SV=4	Q2QD07; P17751; Q1MTI4; Q5E956; P00940; Q90XG0; P00939; P15426; Q5R928; P54714; B0BM40; P60174; P86216; Q29371; P00941	1	1614.82	14
201865	False	Unambiguous	SLNNQFASFIDKVR		1	3	33	P04264	P04264 [186-199]		Keratin, type II cytoskeletal 1 OS=Homo sapiens OX=9606 GN=KRT1 PE=1 SV=6	Q6EIY9; P04264; A5A6M6	1	1638.86	14
217795	False	Unambiguous	TMVVHEKPDDLGR		2	6	33	Q52RN5; P04178	Q52RN5 [115-127]; P04178 [116-128]		Superoxide dismutase [Cu-Zn] OS=Bos mutus grunniens OX=30521 GN=SOD1 PE=2 SV=3;Superoxide dismutase [Cu-Zn] OS=Sus scrofa OX=9823 GN=SOD1 PE=1 SV=2	O46412; Q5FB29; Q52RN5; P00442; P09670; P04178	0	1496.75	13
233323	False	Unambiguous	VPEGLEDVSKYPDLIAELLR		1	1	33	P16444	P16444 [311-330]		Dipeptidase 1 OS=Homo sapiens OX=9606 GN=DPEP1 PE=1 SV=3	P16444	1	2256.21	20
245705	False	Unambiguous	YNDLKEETFKAVAMITFAQYLQR		1	1	33	P19121	P19121 [38-60]		Albumin OS=Gallus gallus OX=9031 GN=ALB PE=1 SV=2	P19121	2	2779.41	23
15127	False	Unambiguous	ASGVPDRFSGSGSGTDFTLK		1	2	32	A0A087WW87	A0A087WW87 [81-100]		Immunoglobulin kappa variable 2-40 OS=Homo sapiens OX=9606 GN=IGKV2-40 PE=3 SV=2	A0A087WW87; A0A075B6P5	1	1985.96	20
18747	False	Unambiguous	AYVAFPDFFR		2	2	32	Q2M2H8; O43451	Q2M2H8 [1333-1342]; O43451 [1378-1387]		Probable maltase-glucoamylase 2 OS=Homo sapiens OX=9606 GN=MGAM2 PE=2 SV=3;Maltase-glucoamylase, intestinal OS=Homo sapiens OX=9606 GN=MGAM PE=1 SV=5	Q2M2H8; O43451	0	1232.61	10
44928	False	Unambiguous	EFYSASVAEDAAK		1	1	32	Q9BYE9	Q9BYE9 [244-256]		Cadherin-related family member 2 OS=Homo sapiens OX=9606 GN=CDHR2 PE=1 SV=2	Q9BYE9	0	1387.64	13
49590	False	Unambiguous	EIPAWVPFDPAAQITK		1	1	32	P25311	P25311 [150-165]		Zinc-alpha-2-glycoprotein OS=Homo sapiens OX=9606 GN=AZGP1 PE=1 SV=2	P25311	0	1782.94	16
88776	False	Unambiguous	KAPQVSTPTLVEISR		1	1	32	P14639	P14639 [437-451]		Albumin OS=Ovis aries OX=9940 GN=ALB PE=1 SV=1	P14639	1	1625.92	15
98240	False	Unambiguous	LANPVSLTDKIQLACLPPAGTILPNNYPCYVTGWGR	2xCarbamidomethyl [C15; C29]	1	2	32	P08217	P08217 [127-162]		Chymotrypsin-like elastase family member 2A OS=Homo sapiens OX=9606 GN=CELA2A PE=1 SV=1	P08217; P08218	1	3970.04	36
100676	False	Unambiguous	LDGPFAVCHDTLDPRPFLEQCVYDLCVVGGER	3xCarbamidomethyl [C8; C21; C26]	1	1	32	Q9Y6R7	Q9Y6R7 [680-711]		IgGFc-binding protein OS=Homo sapiens OX=9606 GN=FCGBP PE=1 SV=3	Q9Y6R7	0	3734.74	32
106927	False	Unambiguous	LGMFNIQHCK	1xCarbamidomethyl [C9]	1	1	32	P01009	P01009 [248-257]		Alpha-1-antitrypsin OS=Homo sapiens OX=9606 GN=SERPINA1 PE=1 SV=3	P01009	0	1247.6	10
116662	False	Unambiguous	IPEFNSIIGQR		1	1	32	Q16819	Q16819 [232-242]		Meprin A subunit alpha OS=Homo sapiens OX=9606 GN=MEP1A PE=1 SV=2	Q16819	0	1273.69	11
127987	False	Unambiguous	IYVSDDGKAHFSISNSAEDPFIAIHAESK		3	3	32	P0DUB6; P04746; P19961	P0DUB6 [482-510]; P04746 [482-510]; P19961 [482-510]		Alpha-amylase 1A OS=Homo sapiens OX=9606 GN=AMY1A PE=1 SV=1;Pancreatic alpha-amylase OS=Homo sapiens OX=9606 GN=AMY2A PE=1 SV=2;Alpha-amylase 2B OS=Homo sapiens OX=9606 GN=AMY2B PE=1 SV=1	P0DUB6; P04746; P19961	1	3148.52	29
130059	False	Unambiguous	MAETCVPVLR	1xCarbamidomethyl [C5]; 1xOxidation [M1]	1	3	32	P07911	P07911 [213-222]		Uromodulin OS=Homo sapiens OX=9606 GN=UMOD PE=1 SV=1	P27590; P07911; Q91X17	0	1191.59	10
150728	False	Unambiguous	MPCAEDYLSVVLNQLCVLHEK	2xCarbamidomethyl [C3; C16]; 1xOxidation [M1]	1	2	32	P02768	P02768 [470-490]		Albumin OS=Homo sapiens OX=9606 GN=ALB PE=1 SV=2	P02768; Q5NVH5	0	2534.21	21
191030	False	Unambiguous	RMPCAEDYLSVVLNQLCVLHEK	2xCarbamidomethyl [C4; C17]; 1xOxidation [M2]	1	2	32	P02768	P02768 [469-490]		Albumin OS=Homo sapiens OX=9606 GN=ALB PE=1 SV=2	P02768; Q5NVH5	1	2690.31	22
201083	False	Unambiguous	SLGFDKVFMYLSDSR		1	2	32	P07911	P07911 [351-365]		Uromodulin OS=Homo sapiens OX=9606 GN=UMOD PE=1 SV=1	Q5R5C1; P07911	1	1764.86	15
204940	False	Unambiguous	SPNSDAPCPDGVFR	1xCarbamidomethyl [C8]	1	10	32	P16348	P16348 [41-54]		Aspartic protease inhibitor 11 OS=Solanum tuberosum OX=4113 PE=1 SV=1	P58521; P58518; Q41448; Q03197; Q41480; P16348; P58520; P17979; Q43645; P58519	0	1518.66	14
215740	False	Unambiguous	TLDNDILLIKLSSPAVINSR		1	1	32	P07478	P07478 [103-122]		Trypsin-2 OS=Homo sapiens OX=9606 GN=PRSS2 PE=1 SV=1	P07478	1	2182.24	20
217098	False	Unambiguous	TLTLLSVTR		3	3	32	P13688; P06731; P31997	P13688 [199-207]; P06731 [377-385]; P31997 [199-207]		Carcinoembryonic antigen-related cell adhesion molecule 1 OS=Homo sapiens OX=9606 GN=CEACAM1 PE=1 SV=2;Carcinoembryonic antigen-related cell adhesion molecule 5 OS=Homo sapiens OX=9606 GN=CEACAM5 PE=1 SV=3;Carcinoembryonic antigen-related cell adhesion molecule 8 OS=Homo sapiens OX=9606 GN=CEACAM8 PE=1 SV=2	P13688; P06731; P31997	0	1003.61	9
233568	False	Unambiguous	VPQVSTPTLVEVSR		3	6	32	P02769; P02768; P49064	P02769 [438-451]; P02768 [439-452]; P49064 [439-452]		Albumin OS=Bos taurus OX=9913 GN=ALB PE=1 SV=4;Albumin OS=Homo sapiens OX=9606 GN=ALB PE=1 SV=2;Albumin OS=Felis catus OX=9685 GN=ALB PE=1 SV=1	P02769; P02768; Q28522; Q5NVH5; A2V9Z4; P49064	0	1511.84	14
236528	False	Unambiguous	VTPTFESSSNSLTVVLSTDYANSYR		1	1	32	Q86UP6	Q86UP6 [232-256]		CUB and zona pellucida-like domain-containing protein 1 OS=Homo sapiens OX=9606 GN=CUZD1 PE=2 SV=1	Q86UP6	0	2738.32	25
236833	False	Unambiguous	VTVNGVDMKLPVVLANGQIR		1	1	32	Q9Y6R7	Q9Y6R7 [1329-1348]; [2530-2549]; [3731-3750]		IgGFc-binding protein OS=Homo sapiens OX=9606 GN=FCGBP PE=1 SV=3	Q9Y6R7	1	2123.2	20
240149	False	Unambiguous	WMQLGAFYPFSR	1xOxidation [M2]	4	5	32	Q2M2H8; P14410; P07768; O43451	Q2M2H8 [1525-1536]; P14410 [649-660]; P07768 [649-660]; O43451 [673-684]; [1571-1582]		Probable maltase-glucoamylase 2 OS=Homo sapiens OX=9606 GN=MGAM2 PE=2 SV=3;Sucrase-isomaltase, intestinal OS=Homo sapiens OX=9606 GN=SI PE=1 SV=6;Sucrase-isomaltase, intestinal OS=Oryctolagus cuniculus OX=9986 GN=SI PE=1 SV=3;Maltase-glucoamylase, intestinal OS=Homo sapiens OX=9606 GN=MGAM PE=1 SV=5	P23739; Q2M2H8; P14410; P07768; O43451	0	1518.72	12
244345	False	Unambiguous	YICDHQDALSSK	1xCarbamidomethyl [C3]	1	1	32	P14639	P14639 [286-297]		Albumin OS=Ovis aries OX=9940 GN=ALB PE=1 SV=1	P14639	0	1436.65	12
247022	False	Unambiguous	YSLTYIYTGLSK		1	1	32	P25311	P25311 [28-39]		Zinc-alpha-2-glycoprotein OS=Homo sapiens OX=9606 GN=AZGP1 PE=1 SV=2	P25311	0	1408.74	12
9284	False	Unambiguous	ALGISPFHEYAEVVFTANDSGR		1	1	31	P50390	P50390 [101-122]		Transthyretin OS=Sus scrofa OX=9823 GN=TTR PE=1 SV=1	P50390	0	2380.16	22
10192	False	Unambiguous	AIQAAFFYLEPR		1	1	31	Q3SZR3	Q3SZR3 [62-73]		Alpha-1-acid glycoprotein OS=Bos taurus OX=9913 GN=ORM1 PE=2 SV=1	Q3SZR3	0	1425.75	12
24951	False	Unambiguous	DDKVTCVAEELLKQQAQFGR	1xCarbamidomethyl [C6]	1	1	31	P09571	P09571 [600-619]		Serotransferrin OS=Sus scrofa OX=9823 GN=TF PE=1 SV=2	P09571	2	2335.17	20
32730	False	Unambiguous	DNEETGFGSGTR		1	1	31	P15144	P15144 [924-935]		Aminopeptidase N OS=Homo sapiens OX=9606 GN=ANPEP PE=1 SV=4	P15144	0	1269.53	12
48687	False	Unambiguous	ELGSPHGISLDAVDATFVCPGTSR	1xCarbamidomethyl [C19]	1	1	31	P50828	P50828 [341-364]		Hemopexin OS=Sus scrofa OX=9823 GN=HPX PE=1 SV=1	P50828	0	2486.2	24
71366	False	Unambiguous	GEVGFVLVDNQR		1	1	31	Q9Y6R7	Q9Y6R7 [545-556]		IgGFc-binding protein OS=Homo sapiens OX=9606 GN=FCGBP PE=1 SV=3	Q9Y6R7	0	1332.69	12
73299	False	Unambiguous	GGPVQVLEDEELKSQPEPLVVK		1	1	31	Q13228	Q13228 [358-379]		Methanethiol oxidase OS=Homo sapiens OX=9606 GN=SELENBP1 PE=1 SV=2	Q13228	1	2390.28	22
82108	False	Unambiguous	GVCEETSGAYEK	1xCarbamidomethyl [C3]	1	1	31	P02760	P02760 [89-100]		Protein AMBP OS=Homo sapiens OX=9606 GN=AMBP PE=1 SV=1	P02760	0	1329.56	12
86004	False	Unambiguous	HLVDEPQNLIKQNCDQFEK	1xCarbamidomethyl [C14]	1	1	31	P02769	P02769 [402-420]		Albumin OS=Bos taurus OX=9913 GN=ALB PE=1 SV=4	P02769	1	2355.14	19
90408	False	Unambiguous	KFDFQGTCNYVLATTGCPGVSTQGLTPFTVTTK	2xCarbamidomethyl [C8; C17]	1	1	31	Q9Y6R7	Q9Y6R7 [1688-1720]; [2889-2921]; [4090-4122]		IgGFc-binding protein OS=Homo sapiens OX=9606 GN=FCGBP PE=1 SV=3	Q9Y6R7	1	3596.74	33
91170	False	Unambiguous	KGSNFQWNQLQGK		1	1	31	P09571	P09571 [102-114]		Serotransferrin OS=Sus scrofa OX=9823 GN=TF PE=1 SV=2	P09571	1	1534.78	13
108894	False	Unambiguous	LKNLPSSPVFGSNVDNVLLTAEYQTSNR		1	1	31	O43451	O43451 [155-182]		Maltase-glucoamylase, intestinal OS=Homo sapiens OX=9606 GN=MGAM PE=1 SV=5	O43451	1	3063.57	28
115785	False	Unambiguous	INNCKFDEFFSAGCAPGSPR	2xCarbamidomethyl [C4; C14]	1	1	31	Q29443	Q29443 [494-513]		Serotransferrin OS=Bos taurus OX=9913 GN=TF PE=2 SV=1	Q29443	1	2274.01	20
191429	False	Unambiguous	RPCFSALEVDETYVPK	1xCarbamidomethyl [C3]	1	2	31	P02768	P02768 [509-524]		Albumin OS=Homo sapiens OX=9606 GN=ALB PE=1 SV=2	P02768; Q5NVH5	0	1910.93	16
199452	False	Unambiguous	SHCIAEVEKDAIPENLPPLTADFAEDKDVCK	2xCarbamidomethyl [C3; C30]	1	1	31	P02769	P02769 [310-340]		Albumin OS=Bos taurus OX=9913 GN=ALB PE=1 SV=4	P02769	2	3511.67	31
211834	False	Unambiguous	TCVADESAENCDKSIHTLFGDKLCAIPSLR	3xCarbamidomethyl [C2; C11; C24]	1	1	31	P08835	P08835 [76-105]		Albumin OS=Sus scrofa OX=9823 GN=ALB PE=1 SV=2	P08835	2	3407.6	30
217580	False	Unambiguous	TMLLQPAGSLGSYSYR		1	2	31	Q8WNM0	Q8WNM0 [93-108]		Prostaglandin-H2 D-isomerase OS=Pongo pygmaeus OX=9600 GN=PTGDS PE=2 SV=1	Q8WNM0; P41222	0	1743.87	16
224248	False	Unambiguous	VAVLDTGISTHPDLNIR		2	5	31	P27693; P29599	P27693 [139-155]; P29599 [28-44]		Alkaline protease OS=Alkalihalobacillus alcalophilus OX=1445 PE=1 SV=1;Subtilisin BL OS=Lederbergia lentus OX=1467 PE=1 SV=1	P27693; P41362; P29599; Q99405; P29600	0	1820.99	17
225010	False	Unambiguous	VDGNSLIVGYVIGTQQATPGPAYSGR		1	1	31	P40199	P40199 [73-98]		Carcinoembryonic antigen-related cell adhesion molecule 6 OS=Homo sapiens OX=9606 GN=CEACAM6 PE=1 SV=3	P40199	0	2620.34	26
237325	False	Unambiguous	VVGGEEARPNSWPWQVSLQYSSNGK		1	1	31	P08217	P08217 [29-53]		Chymotrypsin-like elastase family member 2A OS=Homo sapiens OX=9606 GN=CELA2A PE=1 SV=1	P08217	0	2775.35	25
245898	False	Unambiguous	YNPTNAILFFGR		1	1	31	P01014	P01014 [373-384]		Ovalbumin-related protein Y OS=Gallus gallus OX=9031 GN=SERPINB14B PE=1 SV=1	P01014	0	1412.73	12
5306	False	Unambiguous	AFNPVCGTDGVTYDNECLLCAHK	3xCarbamidomethyl [C6; C17; C20]	1	1	30	P01005	P01005 [114-136]		Ovomucoid OS=Gallus gallus OX=9031 PE=1 SV=1	P01005	0	2641.15	23
6818	False	Unambiguous	AGQNKPAIFMDCGFHAR	1xCarbamidomethyl [C12]	1	2	30	P15086	P15086 [162-178]		Carboxypeptidase B OS=Homo sapiens OX=9606 GN=CPB1 PE=1 SV=4	P55261; P15086	0	1919.9	17
30579	False	Unambiguous	DLLFRDDTQCLAR	1xCarbamidomethyl [C10]	1	1	30	P09571	P09571 [637-649]		Serotransferrin OS=Sus scrofa OX=9823 GN=TF PE=1 SV=2	P09571	1	1622.8	13
35743	False	Unambiguous	DSPVIDGHNDLPWQLLDMFNNR		1	1	30	P16444	P16444 [29-50]		Dipeptidase 1 OS=Homo sapiens OX=9606 GN=DPEP1 PE=1 SV=3	P16444	0	2596.22	22
66163	False	Unambiguous	FSSSSGYGGGSSR		1	1	30	P35527	P35527 [47-59]		Keratin, type I cytoskeletal 9 OS=Homo sapiens OX=9606 GN=KRT9 PE=1 SV=3	P35527	0	1235.53	13
71964	False	Unambiguous	GFSSGSAVVSGGSR		1	3	30	P35908	P35908 [21-34]		Keratin, type II cytoskeletal 2 epidermal OS=Homo sapiens OX=9606 GN=KRT2 PE=1 SV=2	Q3TTY5; P35908; Q6IG02	0	1254.61	14
87401	False	Unambiguous	HSYTASYDIYDLNKR		2	4	30	P27487; P22411	P27487 [126-140]; P22411 [126-140]		Dipeptidyl peptidase 4 OS=Homo sapiens OX=9606 GN=DPP4 PE=1 SV=2;Dipeptidyl peptidase 4 OS=Sus scrofa OX=9823 GN=DPP4 PE=1 SV=3	Q9N2I7; P81425; P27487; P22411	1	1845.88	15
98640	False	Unambiguous	LASALDYETLYTFK		1	1	30	Q9BYE9	Q9BYE9 [81-94]		Cadherin-related family member 2 OS=Homo sapiens OX=9606 GN=CDHR2 PE=1 SV=2	Q9BYE9	0	1634.83	14
106112	False	Unambiguous	LGEYNIDVQEDSEVVR		1	1	30	Q90629	Q90629 [75-90]		Trypsin II-P29 OS=Gallus gallus OX=9031 PE=2 SV=1	Q90629	0	1864.89	16
117777	False	Unambiguous	IQDKEGIPPDQQR		1	108	30	P15357	P15357 [30-42]		Ubiquitin-40S ribosomal protein S27a OS=Drosophila melanogaster OX=7227 GN=RpS27A PE=1 SV=2	P14799; P0CG81; P0CG72; P0CG77; P23324; P15357; P19848; P69200; P0C8R3; P14794; P0CH34; P0C030; P49633; P0CG79; P0CG88; P59669; P0CG69; P0CG70; P42740; Q8RUC6; P0CH06; P0CH09; P0CG82; P0CH33; P69310; P22589; P0CG84; P0CH28; P62984; Q8SWD4; Q1EC66; P59271; P68203; Q9FHQ6; P18101; P0CG86; P62978; P69309; P59233; P69326; P47905; B9DHA6; P0CH32; P0CH27; P40909; Q58G87; P0CG83; P62980; Q8MKD1; Q8H159;…	1	1523.78	13
118892	False	Unambiguous	LRDSYGAMADCCSK	2xCarbamidomethyl [C11; C12]	1	1	30	P19121	P19121 [107-120]		Albumin OS=Gallus gallus OX=9031 GN=ALB PE=1 SV=2	P19121	1	1633.68	14
123186	False	Unambiguous	LTGQIFLGGSIVK		1	2	30	Q13228	Q13228 [345-357]		Methanethiol oxidase OS=Homo sapiens OX=9606 GN=SELENBP1 PE=1 SV=2	Q13228; Q8VIF7	0	1332.79	13
130058	False	Unambiguous	MAETCVPVLR	1xCarbamidomethyl [C5]	1	3	30	P07911	P07911 [213-222]		Uromodulin OS=Homo sapiens OX=9606 GN=UMOD PE=1 SV=1	P27590; P07911; Q91X17	0	1175.59	10
194298	False	Unambiguous	SAINNLVNELVR		2	6	30	O41345; Q9WDG4	O41345 [124-135]; Q9WDG4 [124-135]		Capsid protein OS=Tomato mosaic virus (strain S-1) OX=138314 GN=CP PE=3 SV=3;Capsid protein OS=Pepper mild mottle virus (strain P1) OX=138304 GN=CP PE=2 SV=3	O41345; P89677; P03575; Q9WDG4; P03576; Q9Q1T6	0	1341.75	12
208197	False	Unambiguous	STEYGEGYACDTDLRGWYR	1xCarbamidomethyl [C10]	1	2	30	P07911	P07911 [186-204]		Uromodulin OS=Homo sapiens OX=9606 GN=UMOD PE=1 SV=1	Q5R5C1; P07911	1	2298.97	19
211837	False	Unambiguous	TCVADESHAGCDK	2xCarbamidomethyl [C2; C11]	1	1	30	P14639	P14639 [76-88]		Albumin OS=Ovis aries OX=9940 GN=ALB PE=1 SV=1	P14639	0	1449.57	13
215409	False	Unambiguous	TIADGFTAMVDK		1	1	30	P19121	P19121 [574-585]		Albumin OS=Gallus gallus OX=9031 GN=ALB PE=1 SV=2	P19121	0	1268.62	12
219469	False	Unambiguous	TQVVAGTNYYIK		1	1	30	P01040	P01040 [45-56]		Cystatin-A OS=Homo sapiens OX=9606 GN=CSTA PE=1 SV=1	P01040	0	1356.72	12
229428	False	Unambiguous	VLDALQAIK		1	2	30	P00915	P00915 [161-169]		Carbonic anhydrase 1 OS=Homo sapiens OX=9606 GN=CA1 PE=1 SV=2	Q7M317; P00915	0	970.593	9
245188	False	Unambiguous	YLSYTLNPDLIR		1	2	30	P15144	P15144 [844-855]		Aminopeptidase N OS=Homo sapiens OX=9606 GN=ANPEP PE=1 SV=4	P15144; P79098	0	1467.78	12
245744	False	Unambiguous	YNFDWWYLR		1	4	30	P12821	P12821 [488-496]		Angiotensin-converting enzyme OS=Homo sapiens OX=9606 GN=ACE PE=1 SV=1	P09470; P12822; Q9GLN7; P12821	0	1362.63	9
22149	False	Unambiguous	CSGPGLPLYTLHSSVNDK	1xCarbamidomethyl [C1]	1	1	29	P27487	P27487 [472-489]		Dipeptidyl peptidase 4 OS=Homo sapiens OX=9606 GN=DPP4 PE=1 SV=2	P27487	0	1944.95	18
23971	False	Unambiguous	DASGATFTWTPSSGK		1	2	29	P0DOX2	P0DOX2 [256-270]		Immunoglobulin alpha-2 heavy chain OS=Homo sapiens OX=9606 PE=1 SV=2	P01877; P0DOX2	0	1512.7	15
60113	False	Unambiguous	FDFLAIYDGPSTNSGLIGQVCGR	1xCarbamidomethyl [C21]	1	1	29	Q86UP6	Q86UP6 [209-231]		CUB and zona pellucida-like domain-containing protein 1 OS=Homo sapiens OX=9606 GN=CUZD1 PE=2 SV=1	Q86UP6	0	2487.2	23
67580	False	Unambiguous	FYTGGVEEVNFK		1	1	29	P01014	P01014 [125-136]		Ovalbumin-related protein Y OS=Gallus gallus OX=9031 GN=SERPINB14B PE=1 SV=1	P01014	0	1389.67	12
95726	False	Unambiguous	KVPQVSTPTLVEVARK		1	1	29	P08835	P08835 [437-452]		Albumin OS=Sus scrofa OX=9823 GN=ALB PE=1 SV=2	P08835	2	1752.04	16
191435	False	Unambiguous	RPCFSALTPDETYVPK	1xCarbamidomethyl [C3]	1	1	29	P02769	P02769 [508-523]		Albumin OS=Bos taurus OX=9913 GN=ALB PE=1 SV=4	P02769	0	1880.92	16
198723	False	Unambiguous	SGNEDEFRNMVTR		3	3	29	P0DUB6; P04746; P19961	P0DUB6 [88-100]; P04746 [88-100]; P19961 [88-100]		Alpha-amylase 1A OS=Homo sapiens OX=9606 GN=AMY1A PE=1 SV=1;Pancreatic alpha-amylase OS=Homo sapiens OX=9606 GN=AMY2A PE=1 SV=2;Alpha-amylase 2B OS=Homo sapiens OX=9606 GN=AMY2B PE=1 SV=1	P0DUB6; P04746; P19961	1	1554.7	13
215410	False	Unambiguous	TIADGFTAMVDK	1xOxidation [M9]	1	1	29	P19121	P19121 [574-585]		Albumin OS=Gallus gallus OX=9031 GN=ALB PE=1 SV=2	P19121	0	1284.61	12
224332	False	Unambiguous	VCAENAAGPGK	1xCarbamidomethyl [C2]	2	2	29	A2ASS6; Q8WZ42	A2ASS6 [16765-16775]; Q8WZ42 [15903-15913]		Titin OS=Mus musculus OX=10090 GN=Ttn PE=1 SV=1;Titin OS=Homo sapiens OX=9606 GN=TTN PE=1 SV=4	A2ASS6; Q8WZ42	0	1073.5	11
226615	False	Unambiguous	VESDREHFVDLLLSK		1	1	29	Q3SZR3	Q3SZR3 [110-124]		Alpha-1-acid glycoprotein OS=Bos taurus OX=9913 GN=ORM1 PE=2 SV=1	Q3SZR3	1	1786.93	15
247963	False	Unambiguous	YVVVSHTAGSSCNTPASCQQQAR	2xCarbamidomethyl [C12; C18]	1	1	29	O75594	O75594 [56-78]		Peptidoglycan recognition protein 1 OS=Homo sapiens OX=9606 GN=PGLYRP1 PE=1 SV=1	O75594	0	2508.14	23
1369	False	Unambiguous	AAQLPYDVQHADIDYMDER		1	1	28	O43451	O43451 [402-420]		Maltase-glucoamylase, intestinal OS=Homo sapiens OX=9606 GN=MGAM PE=1 SV=5	O43451	0	2250.01	19
19228	False	Unambiguous	CCTESLVNRRPCFSALTPDETYKPK	3xCarbamidomethyl [C1; C2; C12]	1	1	28	P08835	P08835 [499-523]		Albumin OS=Sus scrofa OX=9823 GN=ALB PE=1 SV=2	P08835	1	3029.43	25
26084	False	Unambiguous	DELPADLNPLEHDFVEDKEVCK	1xCarbamidomethyl [C21]	1	1	28	P08835	P08835 [319-340]		Albumin OS=Sus scrofa OX=9823 GN=ALB PE=1 SV=2	P08835	1	2612.22	22
31727	False	Unambiguous	DLTYQVVLGEYNLAVK		1	1	28	P09093	P09093 [78-93]		Chymotrypsin-like elastase family member 3A OS=Homo sapiens OX=9606 GN=CELA3A PE=1 SV=3	P09093	0	1824.97	16
67534	False	Unambiguous	FYQAEMEELDFISAVEK		1	3	28	P35237	P35237 [113-129]		Serpin B6 OS=Homo sapiens OX=9606 GN=SERPINB6 PE=1 SV=3	Q4R3G2; Q5R899; P35237	0	2048.95	17
70077	False	Unambiguous	GDTFSCMVGHEALPLAFTQK	1xCarbamidomethyl [C6]	1	2	28	P01876	P01876 [308-327]		Immunoglobulin heavy constant alpha 1 OS=Homo sapiens OX=9606 GN=IGHA1 PE=1 SV=2	P01876; P20758	0	2209.04	20
74553	False	Unambiguous	GLAEGDHGFHVHQFGDNTQGCTSAGPHFNPESK	1xCarbamidomethyl [C21]	1	1	28	P04178	P04178 [37-69]		Superoxide dismutase [Cu-Zn] OS=Sus scrofa OX=9823 GN=SOD1 PE=1 SV=2	P04178	0	3535.55	33
80995	False	Unambiguous	GSSSGGGYSSGSSSYGSGGR		1	1	28	P35908	P35908 [525-544]		Keratin, type II cytoskeletal 2 epidermal OS=Homo sapiens OX=9606 GN=KRT2 PE=1 SV=2	P35908	0	1740.71	20
85633	False	Unambiguous	HIGADTDVPAGDIGVGGR		1	4	28	P00370	P00370 [157-174]		NADP-specific glutamate dehydrogenase OS=Escherichia coli (strain K12) OX=83333 GN=gdhA PE=1 SV=1	P00370; Q9HGU3; Q9HGU4; P00369	0	1706.85	18
91155	False	Unambiguous	KGSGASLGGLSIDDINLSETR		1	1	28	Q16820	Q16820 [406-426]		Meprin A subunit beta OS=Homo sapiens OX=9606 GN=MEP1B PE=1 SV=3	Q16820	1	2090.07	21
107535	False	Unambiguous	LGTFEVEDQIEAAR		1	2	28	P27487	P27487 [598-611]		Dipeptidyl peptidase 4 OS=Homo sapiens OX=9606 GN=DPP4 PE=1 SV=2	Q9N2I7; P27487	0	1577.78	14
126523	False	Unambiguous	LVTVDDDKDFIPFVFIKA		2	4	28	Q00652; P20347	Q00652 [205-222]; P20347 [205-222]		Cysteine protease inhibitor 9 OS=Solanum tuberosum OX=4113 PE=2 SV=1;Cysteine protease inhibitor 1 OS=Solanum tuberosum OX=4113 PE=1 SV=3	Q00652; P20347; O24387; O24388	2	2082.12	18
127240	False	Unambiguous	IYEATLEDCCAK	2xCarbamidomethyl [C9; C10]	1	1	28	P08835	P08835 [375-386]		Albumin OS=Sus scrofa OX=9823 GN=ALB PE=1 SV=2	P08835	0	1472.64	12
127998	False	Unambiguous	IYVVDVGSEPR		3	5	28	Q13228; Q63836; Q5RF48	Q13228 [104-114]; Q63836 [104-114]; Q5RF48 [104-114]		Methanethiol oxidase OS=Homo sapiens OX=9606 GN=SELENBP1 PE=1 SV=2;Selenium-binding protein 2 OS=Mus musculus OX=10090 GN=Selenbp2 PE=1 SV=2;Methanethiol oxidase OS=Pongo abelii OX=9601 GN=SELENBP1 PE=2 SV=1	Q13228; Q63836; Q5RF48; Q8VIF7; P17563	0	1233.65	11
146880	False	Unambiguous	MLSSFLSEDVFK		1	1	28	P15144	P15144 [486-497]		Aminopeptidase N OS=Homo sapiens OX=9606 GN=ANPEP PE=1 SV=4	P15144	0	1402.69	12
166380	False	Unambiguous	NDVGPYECGIQNK	1xCarbamidomethyl [C8]	1	1	28	P06731	P06731 [386-398]		Carcinoembryonic antigen-related cell adhesion molecule 5 OS=Homo sapiens OX=9606 GN=CEACAM5 PE=1 SV=3	P06731	0	1493.67	13
180873	False	Unambiguous	QKNPSWSNVQIR		2	6	28	P27693; P29599	P27693 [341-352]; P29599 [230-241]		Alkaline protease OS=Alkalihalobacillus alcalophilus OX=1445 PE=1 SV=1;Subtilisin BL OS=Lederbergia lentus OX=1467 PE=1 SV=1	P27693; P41362; P29599; Q99405; P29600; P20724	1	1456.77	12
185005	False	Unambiguous	QSNNKYAASSYLSLTPEQWK		2	7	28	B9A064; P0DOY2	B9A064 [169-188]; P0DOY2 [61-80]		Immunoglobulin lambda-like polypeptide 5 OS=Homo sapiens OX=9606 GN=IGLL5 PE=2 SV=2;Immunoglobulin lambda constant 2 OS=Homo sapiens OX=9606 GN=IGLC2 PE=1 SV=1	B9A064; A0M8Q6; P0DOY2; P0CF74; P0DOY3; P0CG04; P0DOX8	1	2315.13	20
198724	False	Unambiguous	SGNEDEFRNMVTR	1xOxidation [M10]	3	3	28	P0DUB6; P04746; P19961	P0DUB6 [88-100]; P04746 [88-100]; P19961 [88-100]		Alpha-amylase 1A OS=Homo sapiens OX=9606 GN=AMY1A PE=1 SV=1;Pancreatic alpha-amylase OS=Homo sapiens OX=9606 GN=AMY2A PE=1 SV=2;Alpha-amylase 2B OS=Homo sapiens OX=9606 GN=AMY2B PE=1 SV=1	P0DUB6; P04746; P19961	1	1570.69	13
210933	False	Unambiguous	TAGWNIPMGLLYNK	1xOxidation [M8]	2	3	28	P02787; P09571	P02787 [476-489]; P09571 [463-476]		Serotransferrin OS=Homo sapiens OX=9606 GN=TF PE=1 SV=3;Serotransferrin OS=Sus scrofa OX=9823 GN=TF PE=1 SV=2	P02787; P09571; A5A6I6	0	1593.81	14
224098	False	Unambiguous	VASLIGVEGGHSIDSSLGVLR		1	2	28	P16444	P16444 [134-154]		Dipeptidase 1 OS=Homo sapiens OX=9606 GN=DPEP1 PE=1 SV=3	P31429; P16444	0	2066.12	21
230263	False	Unambiguous	VLHFDSITGAGSTTDSQCGSSEYVHNLFK	1xCarbamidomethyl [C18]	1	1	28	P01014	P01014 [57-85]		Ovalbumin-related protein Y OS=Gallus gallus OX=9031 GN=SERPINB14B PE=1 SV=1	P01014	0	3157.45	29
232258	False	Unambiguous	VMPICLPSKDYVNVGLVGYVSGWGR	1xCarbamidomethyl [C5]; 1xOxidation [M2]	1	1	28	Q8SPS7	Q8SPS7 [203-227]		Haptoglobin OS=Sus scrofa OX=9823 GN=HP PE=1 SV=1	Q8SPS7	1	2782.41	25
234616	False	Unambiguous	VSALVDYER		1	1	28	Q9BYE9	Q9BYE9 [435-443]		Cadherin-related family member 2 OS=Homo sapiens OX=9606 GN=CDHR2 PE=1 SV=2	Q9BYE9	0	1051.54	9
236840	False	Unambiguous	VTVPGNYYQLMCGLCGNYNGDPK	2xCarbamidomethyl [C12; C15]	1	1	28	Q9Y6R7	Q9Y6R7 [2577-2599]; [3778-3800]		IgGFc-binding protein OS=Homo sapiens OX=9606 GN=FCGBP PE=1 SV=3	Q9Y6R7	0	2620.16	23
245338	False	Unambiguous	YIYEIAR		5	10	28	P02769; P02768; P49822; P08835; P49064	P02769 [161-167]; P02768 [162-168]; P49822 [162-168]; P08835 [161-167]; P49064 [162-168]		Albumin OS=Bos taurus OX=9913 GN=ALB PE=1 SV=4;Albumin OS=Homo sapiens OX=9606 GN=ALB PE=1 SV=2;Albumin OS=Canis lupus familiaris OX=9615 GN=ALB PE=1 SV=3;Albumin OS=Sus scrofa OX=9823 GN=ALB PE=1 SV=2;Albumin OS=Felis catus OX=9685 GN=ALB PE=1 SV=1	P02769; P02768; P49822; Q5NVH5; Q8MJ76; Q8MJU5; P08835; P49064; P49066; Q3SZ57	0	927.493	7
246749	False	Unambiguous	YSAEAQAMQHQCTCCQER	3xCarbamidomethyl [C12; C14; C15]; 1xOxidation [M8]	1	1	28	Q9HC84	Q9HC84 [5691-5708]		Mucin-5B OS=Homo sapiens OX=9606 GN=MUC5B PE=1 SV=3	Q9HC84	0	2273.88	18
356	False	Unambiguous	AADETWEPFASGK		2	7	27	P12303; O46375	P12303 [56-68]; O46375 [56-68]		Transthyretin OS=Ovis aries OX=9940 GN=TTR PE=2 SV=1;Transthyretin OS=Bos taurus OX=9913 GN=TTR PE=1 SV=1	Q5NVS2; P07489; Q9MYN8; O46654; P12303; O46375; Q5U7I5	0	1408.64	13
366	False	Unambiguous	AADGTWQDFATGK		1	1	27	P27731	P27731 [59-71]		Transthyretin OS=Gallus gallus OX=9031 GN=TTR PE=1 SV=1	P27731	0	1367.62	13
7135	False	Unambiguous	AGVETTTPSK		1	2	27	P0DOY2	P0DOY2 [51-60]		Immunoglobulin lambda constant 2 OS=Homo sapiens OX=9606 GN=IGLC2 PE=1 SV=1	P0DOY2; P0DOY3	0	990.51	10
15926	False	Unambiguous	ATCEETFLAIK	1xCarbamidomethyl [C3]	1	1	27	P15086	P15086 [396-406]		Carboxypeptidase B OS=Homo sapiens OX=9606 GN=CPB1 PE=1 SV=4	P15086	0	1282.63	11
16399	False	Unambiguous	ATLVCLISDFYPGAVTVAWK	1xCarbamidomethyl [C5]	2	5	27	B9A064; P0DOY2	B9A064 [132-151]; P0DOY2 [24-43]		Immunoglobulin lambda-like polypeptide 5 OS=Homo sapiens OX=9606 GN=IGLL5 PE=2 SV=2;Immunoglobulin lambda constant 2 OS=Homo sapiens OX=9606 GN=IGLC2 PE=1 SV=1	B9A064; P0DOY2; P0DOY3; P0CG04; P0DOX8	0	2211.15	20
18586	False	Unambiguous	AYLVNTGWNGTGK		4	5	27	Q8A414; C4Z0Q6; O09460; C4ZBL1	Q8A414 [431-443]; C4Z0Q6 [430-442]; O09460 [430-442]; C4ZBL1 [430-442]		Phosphoenolpyruvate carboxykinase (ATP) OS=Bacteroides thetaiotaomicron (strain ATCC 29148 / DSM 2079 / NCTC 10582 / E50 / VPI-5482) OX=226186 GN=pckA PE=3 SV=1;Phosphoenolpyruvate carboxykinase (ATP) OS=Lachnospira eligens (strain ATCC 27750 / DSM 3376 / VPI C15-48 / C15-B4) OX=515620 GN=pckA PE=3 SV=1;Phosphoenolpyruvate carboxykinase (ATP) OS=Anaerobiospirillum succiniciproducens OX=13335 GN=p…	Q8A414; C4Z0Q6; O09460; Q7NA45; C4ZBL1	0	1380.69	13
36282	False	Unambiguous	DTEEEDFHVDQVTTVK		1	1	27	P01009	P01009 [226-241]		Alpha-1-antitrypsin OS=Homo sapiens OX=9606 GN=SERPINA1 PE=1 SV=3	P01009	0	1891.86	16
46650	False	Unambiguous	EHYGDLADCCEKEEPERNECFLQHK	3xCarbamidomethyl [C9; C10; C20]	1	1	27	P08835	P08835 [106-130]		Albumin OS=Sus scrofa OX=9823 GN=ALB PE=1 SV=2	P08835	2	3193.34	25
46860	False	Unambiguous	EKGEFQLVLDALDKIK		1	1	27	Q5S1S4	Q5S1S4 [152-167]		Carbonic anhydrase 3 OS=Sus scrofa OX=9823 GN=CA3 PE=2 SV=3	Q5S1S4	2	1846.03	16
73455	False	Unambiguous	GGSGGSYGGGSGSGGGSGGGYGGGSGGGHSGGSGGGHSGGSGGNYGGGSGSGGGSGGGYGGGSGSR		1	1	27	P35527	P35527 [514-579]		Keratin, type I cytoskeletal 9 OS=Homo sapiens OX=9606 GN=KRT9 PE=1 SV=3	P35527	0	4972.94	66
73527	False	Unambiguous	GGSSSGGGYGSGGGGSSSVK		1	1	27	P35908	P35908 [604-623]		Keratin, type II cytoskeletal 2 epidermal OS=Homo sapiens OX=9606 GN=KRT2 PE=1 SV=2	P35908	0	1588.68	20
76445	False	Unambiguous	GLVLGAGWAEGYLR		1	1	27	Q9BYE9	Q9BYE9 [746-759]		Cadherin-related family member 2 OS=Homo sapiens OX=9606 GN=CDHR2 PE=1 SV=2	Q9BYE9	0	1461.78	14
108573	False	Unambiguous	LKECCDKPVLEK	2xCarbamidomethyl [C4; C5]	2	2	27	P49822; P14639	P49822 [299-310]; P14639 [298-309]		Albumin OS=Canis lupus familiaris OX=9615 GN=ALB PE=1 SV=3;Albumin OS=Ovis aries OX=9940 GN=ALB PE=1 SV=1	P49822; P14639	1	1518.77	12
112933	False	Unambiguous	IITHPNFNGNTLDNDIMLIK		1	1	27	P00761	P00761 [78-97]		Trypsin OS=Sus scrofa OX=9823 PE=1 SV=1	P00761	0	2283.18	20
127132	False	Unambiguous	LYCCQELAEISQQCR	3xCarbamidomethyl [C3; C4; C14]	1	1	27	P17314	P17314 [81-95]		Alpha-amylase/trypsin inhibitor CM3 OS=Triticum aestivum OX=4565 PE=1 SV=1	P17314	0	1957.86	15
127919	False	Unambiguous	LYTNGPLPDKLQQAR		1	1	27	P09093	P09093 [165-179]		Chymotrypsin-like elastase family member 3A OS=Homo sapiens OX=9606 GN=CELA3A PE=1 SV=3	P09093	1	1713.93	15
185119	False	Unambiguous	QSSGENCDVVVNTLGK	1xCarbamidomethyl [C7]	1	1	27	P01833	P01833 [273-288]		Polymeric immunoglobulin receptor OS=Homo sapiens OX=9606 GN=PIGR PE=1 SV=4	P01833	0	1706.8	16
201471	False	Unambiguous	SLLEGEGSSGGGGR		1	1	27	P13645	P13645 [451-464]		Keratin, type I cytoskeletal 10 OS=Homo sapiens OX=9606 GN=KRT10 PE=1 SV=6	P13645	0	1262.6	14
211745	False	Unambiguous	TCNPSDILQMCSFLEGK	2xCarbamidomethyl [C2; C11]	1	1	27	P02789	P02789 [689-705]		Ovotransferrin OS=Gallus gallus OX=9031 PE=1 SV=2	P02789	0	1999.89	17
239276	False	Unambiguous	WFYIASAFR		2	2	27	P02763; P19652	P02763 [43-51]; P19652 [43-51]		Alpha-1-acid glycoprotein 1 OS=Homo sapiens OX=9606 GN=ORM1 PE=1 SV=1;Alpha-1-acid glycoprotein 2 OS=Homo sapiens OX=9606 GN=ORM2 PE=1 SV=2	P02763; P19652	0	1160.59	9
247686	False	Unambiguous	YVGGQEHFAHLLILR		1	1	27	P02763	P02763 [109-123]		Alpha-1-acid glycoprotein 1 OS=Homo sapiens OX=9606 GN=ORM1 PE=1 SV=1	P02763	0	1752.95	15
247834	False	Unambiguous	YVPPPFNPDMFSFDEK		1	1	27	P19121	P19121 [525-540]		Albumin OS=Gallus gallus OX=9031 GN=ALB PE=1 SV=2	P19121	0	1929.87	16
3020	False	Unambiguous	ADSSPVKAGVETTTPSK		1	2	26	P0DOY2	P0DOY2 [44-60]		Immunoglobulin lambda constant 2 OS=Homo sapiens OX=9606 GN=IGLC2 PE=1 SV=1	P0DOY2; P0DOY3	1	1674.85	17
10013	False	Unambiguous	ALNAITNPGTNSYK		1	2	26	Q46ZL2	Q46ZL2 [310-323]		3-hydroxylaminophenol mutase OS=Cupriavidus pinatubonensis (strain JMP 134 / LMG 1197) OX=264198 GN=Reut_A2057 PE=1 SV=1	Q46ZL2; P13499	0	1463.75	14
19154	False	Unambiguous	CCKTDNPAECYANAQEQLNQHIK	3xCarbamidomethyl [C1; C2; C10]	1	1	26	P19121	P19121 [388-410]		Albumin OS=Gallus gallus OX=9031 GN=ALB PE=1 SV=2	P19121	1	2792.22	23
29915	False	Unambiguous	DIENQYETQITQIEHEVSSSGQEVQSSAK		1	1	26	P35527	P35527 [340-368]		Keratin, type I cytoskeletal 9 OS=Homo sapiens OX=9606 GN=KRT9 PE=1 SV=3	P35527	0	3264.51	29
37658	False	Unambiguous	DVNDWVGPPNDNGVTK		1	1	26	P0DUB6	P0DUB6 [368-383]		Alpha-amylase 1A OS=Homo sapiens OX=9606 GN=AMY1A PE=1 SV=1	P0DUB6	0	1726.8	16
77873	False	Unambiguous	GNTAAQMAQILSFNK		1	1	26	P35237	P35237 [47-61]		Serpin B6 OS=Homo sapiens OX=9606 GN=SERPINB6 PE=1 SV=3	P35237	0	1593.81	15
80923	False	Unambiguous	GSSGGGCFGGSSGGYGGLGGFGGGSFR	1xCarbamidomethyl [C7]	1	1	26	P13645	P13645 [60-86]		Keratin, type I cytoskeletal 10 OS=Homo sapiens OX=9606 GN=KRT10 PE=1 SV=6	P13645	0	2342.98	27
87785	False	Unambiguous	HVTDCSSSFCMFK	2xCarbamidomethyl [C5; C10]	1	1	26	P09571	P09571 [620-632]		Serotransferrin OS=Sus scrofa OX=9823 GN=TF PE=1 SV=2	P09571	0	1605.65	13
98112	False	Unambiguous	LAMQEFMILPVGASSFR		2	6	26	Q3ZC09; Q1KYT0	Q3ZC09 [163-179]; Q1KYT0 [163-179]		Beta-enolase OS=Bos taurus OX=9913 GN=ENO3 PE=2 SV=1;Beta-enolase OS=Sus scrofa OX=9823 GN=ENO3 PE=2 SV=1	P17182; P25704; P04764; Q3ZC09; P86210; Q1KYT0	0	1896.97	17
99039	False	Unambiguous	IAVAAQNCYK	1xCarbamidomethyl [C8]	3	11	26	Q5E956; Q5R928; Q29371	Q5E956 [60-69]; Q5R928 [60-69]; Q29371 [60-69]		Triosephosphate isomerase OS=Bos taurus OX=9913 GN=TPI1 PE=2 SV=3;Triosephosphate isomerase OS=Pongo abelii OX=9601 GN=TPI1 PE=2 SV=1;Triosephosphate isomerase OS=Sus scrofa OX=9823 GN=TPI1 PE=2 SV=4	P48500; Q2QD07; P17751; Q5E956; P00939; P15426; Q5R928; P54714; P60174; P86216; Q29371	0	1137.57	10
105957	False	Unambiguous	LGEHNINVLEGDEQFINAAK		1	1	26	P00762	P00762 [73-92]		Anionic trypsin-1 OS=Rattus norvegicus OX=10116 GN=Prss1 PE=1 SV=1	P00762	0	2211.1	20
117524	False	Unambiguous	LPVVLANGQIR		1	1	26	Q9Y6R7	Q9Y6R7 [1338-1348]; [2539-2549]; [3740-3750]		IgGFc-binding protein OS=Homo sapiens OX=9606 GN=FCGBP PE=1 SV=3	Q9Y6R7	0	1179.72	11
123628	False	Unambiguous	ITNNMFCVGFLEGGK	1xCarbamidomethyl [C7]	1	1	26	P07478	P07478 [179-193]		Trypsin-2 OS=Homo sapiens OX=9606 GN=PRSS2 PE=1 SV=1	P07478	0	1686.8	15
170109	False	Unambiguous	NLIKQNCELFEK	1xCarbamidomethyl [C7]	1	1	26	P08835	P08835 [409-420]		Albumin OS=Sus scrofa OX=9823 GN=ALB PE=1 SV=2	P08835	1	1535.79	12
171035	False	Unambiguous	NLVQEWLAK		1	4	26	P09923	P09923 [251-259]		Intestinal-type alkaline phosphatase OS=Homo sapiens OX=9606 GN=ALPI PE=1 SV=2	P24823; P05187; P10696; P09923	0	1100.61	9
176385	False	Unambiguous	NWYSDADMPASAR		1	1	26	P09923	P09923 [186-198]		Intestinal-type alkaline phosphatase OS=Homo sapiens OX=9606 GN=ALPI PE=1 SV=2	P09923	0	1483.63	13
186819	False	Unambiguous	QYMPWEAALSSLSYFK		1	1	26	P15144	P15144 [691-706]		Aminopeptidase N OS=Homo sapiens OX=9606 GN=ANPEP PE=1 SV=4	P15144	0	1920.92	16
194864	False	Unambiguous	SCDFLSSFR	1xCarbamidomethyl [C2]	1	3	26	P35237	P35237 [99-107]		Serpin B6 OS=Homo sapiens OX=9606 GN=SERPINB6 PE=1 SV=3	Q4R3G2; Q5R899; P35237	0	1118.49	9
210938	False	Unambiguous	TAGWNIPMGLLYSK		1	1	26	Q29443	Q29443 [480-493]		Serotransferrin OS=Bos taurus OX=9913 GN=TF PE=2 SV=1	Q29443	0	1550.8	14
211492	False	Unambiguous	TATPQQAQEVHEK		4	12	26	Q5E956; P00940; Q5R928; Q29371	Q5E956 [176-188]; P00940 [175-187]; Q5R928 [176-188]; Q29371 [176-188]		Triosephosphate isomerase OS=Bos taurus OX=9913 GN=TPI1 PE=2 SV=3;Triosephosphate isomerase OS=Gallus gallus OX=9031 GN=TPI1 PE=1 SV=2;Triosephosphate isomerase OS=Pongo abelii OX=9601 GN=TPI1 PE=2 SV=1;Triosephosphate isomerase OS=Sus scrofa OX=9823 GN=TPI1 PE=2 SV=4	P48500; Q2QD07; P17751; Q5E956; P00940; P00939; P15426; Q5R928; P54714; P60174; P86216; Q29371	0	1466.72	13
216237	False	Unambiguous	TLLDIDNTR		1	2	26	P35527	P35527 [225-233]		Keratin, type I cytoskeletal 9 OS=Homo sapiens OX=9606 GN=KRT9 PE=1 SV=3	O18740; P35527	0	1060.56	9
223651	False	Unambiguous	VAHALAEGLGVIACIGEK	1xCarbamidomethyl [C14]	4	9	26	Q5E956; P00940; Q5R928; Q29371	Q5E956 [114-131]; P00940 [113-130]; Q5R928 [114-131]; Q29371 [114-131]		Triosephosphate isomerase OS=Bos taurus OX=9913 GN=TPI1 PE=2 SV=3;Triosephosphate isomerase OS=Gallus gallus OX=9031 GN=TPI1 PE=1 SV=2;Triosephosphate isomerase OS=Pongo abelii OX=9601 GN=TPI1 PE=2 SV=1;Triosephosphate isomerase OS=Sus scrofa OX=9823 GN=TPI1 PE=2 SV=4	Q2QD07; Q5E956; P00940; P15426; Q5R928; P54714; P60174; P86216; Q29371	0	1807.97	18
233253	False	Unambiguous	VPCSTVPVTTEVSYAGCTK	2xCarbamidomethyl [C3; C17]	1	1	26	Q02817	Q02817 [5073-5091]		Mucin-2 OS=Homo sapiens OX=9606 GN=MUC2 PE=1 SV=2	Q02817	0	2055.97	19
241260	False	Unambiguous	WYNLAIGSTCPWLK	1xCarbamidomethyl [C10]	1	1	26	P02760	P02760 [44-57]		Protein AMBP OS=Homo sapiens OX=9606 GN=AMBP PE=1 SV=1	P02760	0	1708.85	14
248363	False	Unambiguous	YYYDGKDYIEFNKEIPAWVPFDPAAQITK		1	1	26	P25311	P25311 [137-165]		Zinc-alpha-2-glycoprotein OS=Homo sapiens OX=9606 GN=AZGP1 PE=1 SV=2	P25311	2	3481.7	29
16038	False	Unambiguous	ATEEQLKTVMENFVAFVDK		1	1	25	P02769	P02769 [562-580]		Albumin OS=Bos taurus OX=9913 GN=ALB PE=1 SV=4	P02769	1	2199.1	19
52204	False	Unambiguous	ENKEVVLQWFTENSK		1	1	25	P15144	P15144 [953-967]		Aminopeptidase N OS=Homo sapiens OX=9606 GN=ANPEP PE=1 SV=4	P15144	1	1850.93	15
58407	False	Unambiguous	EVVLQWFTENSK		1	1	25	P15144	P15144 [956-967]		Aminopeptidase N OS=Homo sapiens OX=9606 GN=ANPEP PE=1 SV=4	P15144	0	1479.75	12
72686	False	Unambiguous	GGGGSFGYSYGGGSGGGFSASSLGGGFGGGSR		1	1	25	P35527	P35527 [64-95]		Keratin, type I cytoskeletal 9 OS=Homo sapiens OX=9606 GN=KRT9 PE=1 SV=3	P35527	0	2705.16	32
77453	False	Unambiguous	GNEVISVMNR		1	3	25	P09923	P09923 [145-154]		Intestinal-type alkaline phosphatase OS=Homo sapiens OX=9606 GN=ALPI PE=1 SV=2	P05187; P10696; P09923	0	1118.56	10
98649	False	Unambiguous	LASAVEYSADIQPIALPSSCAK	1xCarbamidomethyl [C20]	1	1	25	Q90629	Q90629 [115-136]		Trypsin II-P29 OS=Gallus gallus OX=9031 PE=2 SV=1	Q90629	0	2291.16	22
109844	False	Unambiguous	ILDKVGINYWLAHK		3	5	25	P00711; P00712; Q9TSR4	P00711 [114-127]; P00712 [114-127]; Q9TSR4 [114-127]		Alpha-lactalbumin OS=Bos taurus OX=9913 GN=LALBA PE=1 SV=2;Alpha-lactalbumin OS=Capra hircus OX=9925 GN=LALBA PE=1 SV=1;Alpha-lactalbumin OS=Bos mutus grunniens OX=30521 GN=LALBA PE=2 SV=1	P09462; P00711; Q9TSN6; P00712; Q9TSR4	1	1669.94	14
118174	False	Unambiguous	IQIGNTYEGRPIYVLK		1	1	25	P15085	P15085 [146-161]		Carboxypeptidase A1 OS=Homo sapiens OX=9606 GN=CPA1 PE=1 SV=2	P15085	0	1864.03	16
165716	False	Unambiguous	NCGYPGISPEECASR	2xCarbamidomethyl [C2; C12]	1	1	25	Q03403	Q03403 [90-104]		Trefoil factor 2 OS=Homo sapiens OX=9606 GN=TFF2 PE=1 SV=2	Q03403	0	1696.71	15
170614	False	Unambiguous	NLREEISPDSSKNECK	1xCarbamidomethyl [C15]	1	1	25	P09571	P09571 [329-344]		Serotransferrin OS=Sus scrofa OX=9823 GN=TF PE=1 SV=2	P09571	2	1905.9	16
174808	False	Unambiguous	NTATSLGSTNLYGSGLVNAEAATR		2	4	25	P27693; P29599	P27693 [357-380]; P29599 [246-269]		Alkaline protease OS=Alkalihalobacillus alcalophilus OX=1445 PE=1 SV=1;Subtilisin BL OS=Lederbergia lentus OX=1467 PE=1 SV=1	P27693; P41362; P29599; P29600	0	2368.17	24
188417	False	Unambiguous	REIEELYNNPQNPER		1	1	25	O43451	O43451 [1396-1410]		Maltase-glucoamylase, intestinal OS=Homo sapiens OX=9606 GN=MGAM PE=1 SV=5	O43451	1	1900.91	15
191472	False	Unambiguous	RPDNQHVILKPGDFK		1	1	25	Q02817	Q02817 [4999-5013]		Mucin-2 OS=Homo sapiens OX=9606 GN=MUC2 PE=1 SV=2	Q02817	0	1763.96	15
199742	False	Unambiguous	SHTAGSLCIGVDPNRNWDAGFGLSGASSNPCSETYHGK	2xCarbamidomethyl [C8; C31]	1	1	25	P15085	P15085 [241-278]		Carboxypeptidase A1 OS=Homo sapiens OX=9606 GN=CPA1 PE=1 SV=2	P15085	1	4006.78	38
208324	False	Unambiguous	STHTGSSCIGTDPNRNFDAGWCEIGASR	2xCarbamidomethyl [C8; C22]	1	1	25	P15086	P15086 [238-265]		Carboxypeptidase B OS=Homo sapiens OX=9606 GN=CPB1 PE=1 SV=4	P15086	1	3053.32	28
216454	False	Unambiguous	TLIVRHETQEVLIK		1	1	25	Q02817	Q02817 [4538-4551]		Mucin-2 OS=Homo sapiens OX=9606 GN=MUC2 PE=1 SV=2	Q02817	1	1678.99	14
231006	False	Unambiguous	VLQAGSSRPWQEVLKDMVGLDALDAQPLLK		1	2	25	P12821	P12821 [572-601]		Angiotensin-converting enzyme OS=Homo sapiens OX=9606 GN=ACE PE=1 SV=1	Q9GLN7; P12821	1	3277.76	30
236842	False	Unambiguous	VTVPGNYYQQMCGLCGNYNGDPK	2xCarbamidomethyl [C12; C15]	1	1	25	Q9Y6R7	Q9Y6R7 [1376-1398]		IgGFc-binding protein OS=Homo sapiens OX=9606 GN=FCGBP PE=1 SV=3	Q9Y6R7	0	2635.14	23
708	False	Unambiguous	AAGDASAVQDGAR		1	1	24	P12267	P12267 [159-171]		Fimbrial subunit type 3 OS=Klebsiella pneumoniae OX=573 GN=mrkA PE=3 SV=1	P12267	0	1188.56	13
2728	False	Unambiguous	ADLSGITGAR		1	2	24	P01011	P01011 [341-350]		Alpha-1-antichymotrypsin OS=Homo sapiens OX=9606 GN=SERPINA3 PE=1 SV=2	Q5R536; P01011	0	960.511	10
10846	False	Unambiguous	ALVLIAFAQYLQQCPFEDHVK	1xCarbamidomethyl [C14]	1	2	24	P02768	P02768 [45-65]		Albumin OS=Homo sapiens OX=9606 GN=ALB PE=1 SV=2	P02768; Q5NVH5	0	2490.28	21
19021	False	Unambiguous	CASIQKFGER	1xCarbamidomethyl [C1]	5	6	24	P02769; P02768; P08835; P49064; P14639	P02769 [223-232]; P02768 [224-233]; P08835 [223-232]; P49064 [224-233]; P14639 [223-232]		Albumin OS=Bos taurus OX=9913 GN=ALB PE=1 SV=4;Albumin OS=Homo sapiens OX=9606 GN=ALB PE=1 SV=2;Albumin OS=Sus scrofa OX=9823 GN=ALB PE=1 SV=2;Albumin OS=Felis catus OX=9685 GN=ALB PE=1 SV=1;Albumin OS=Ovis aries OX=9940 GN=ALB PE=1 SV=1	P02769; P02768; Q5NVH5; P08835; P49064; P14639	1	1195.59	10
19151	False	Unambiguous	CCKRPEEERLSCAEDYLSLVLNR	3xCarbamidomethyl [C1; C2; C12]	1	1	24	P08835	P08835 [460-482]		Albumin OS=Sus scrofa OX=9823 GN=ALB PE=1 SV=2	P08835	2	2897.37	23
20657	False	Unambiguous	CLAYDFYPGK	1xCarbamidomethyl [C1]	1	1	24	P25311	P25311 [225-234]		Zinc-alpha-2-glycoprotein OS=Homo sapiens OX=9606 GN=AZGP1 PE=1 SV=2	P25311	0	1233.56	10
36181	False	Unambiguous	DTANWLEINPDTGAISTR		1	2	24	P12830	P12830 [528-545]		Cadherin-1 OS=Homo sapiens OX=9606 GN=CDH1 PE=1 SV=3	P12830; Q5RAX1	0	1973.96	18
41128	False	Unambiguous	ECCEGDMVECMDDMAR	3xCarbamidomethyl [C2; C3; C10]; 2xOxidation [M7; M11; M14]	1	1	24	P19121	P19121 [272-287]		Albumin OS=Gallus gallus OX=9031 GN=ALB PE=1 SV=2	P19121	0	2039.66	16
73478	False	Unambiguous	GGSISGGGYGSGGGK		1	1	24	P35908	P35908 [581-595]		Keratin, type II cytoskeletal 2 epidermal OS=Homo sapiens OX=9606 GN=KRT2 PE=1 SV=2	P35908	0	1197.55	15
80953	False	Unambiguous	GSSIFGLAPSK		1	1	24	P09923	P09923 [390-400]		Intestinal-type alkaline phosphatase OS=Homo sapiens OX=9606 GN=ALPI PE=1 SV=2	P09923	0	1063.58	11
81815	False	Unambiguous	GTSFTPEELEKYQQLNSER		1	1	24	Q28133	Q28133 [136-154]		Allergen Bos d 2 OS=Bos taurus OX=9913 PE=1 SV=1	Q28133	1	2256.08	19
87786	False	Unambiguous	HVTDCSSSFCMFK	2xCarbamidomethyl [C5; C10]; 1xOxidation [M11]	1	1	24	P09571	P09571 [620-632]		Serotransferrin OS=Sus scrofa OX=9823 GN=TF PE=1 SV=2	P09571	0	1621.64	13
97046	False	Unambiguous	IAELLSPGSVDPLTR		1	3	24	P35237	P35237 [146-160]		Serpin B6 OS=Homo sapiens OX=9606 GN=SERPINB6 PE=1 SV=3	Q4R3G2; Q5R899; P35237	0	1567.87	15
97631	False	Unambiguous	LAKEYEATLEECCAK	2xCarbamidomethyl [C12; C13]	1	1	24	P02769	P02769 [372-386]		Albumin OS=Bos taurus OX=9913 GN=ALB PE=1 SV=4	P02769	1	1814.83	15
100528	False	Unambiguous	LDFSAIDLER		1	1	24	Q16819	Q16819 [243-252]		Meprin A subunit alpha OS=Homo sapiens OX=9606 GN=MEP1A PE=1 SV=2	Q16819	0	1178.61	10
106111	False	Unambiguous	LGEYNIDVLEGNEQFINSAK		1	1	24	P06872	P06872 [73-92]		Anionic trypsin OS=Canis lupus familiaris OX=9615 PE=2 SV=1	P06872	0	2253.1	20
107762	False	Unambiguous	LGVQDLFNSSK		1	1	24	P30740	P30740 [291-301]		Leukocyte elastase inhibitor OS=Homo sapiens OX=9606 GN=SERPINB1 PE=1 SV=1	P30740	0	1207.63	11
109750	False	Unambiguous	LIDEIVINPHYNR		1	2	24	P98073	P98073 [858-870]		Enteropeptidase OS=Homo sapiens OX=9606 GN=TMPRSS15 PE=1 SV=3	P98074; P98073	0	1595.85	13
117287	False	Unambiguous	LPSDATPVLDVTGK		1	2	24	P58515	P58515 [1-14]		Serine protease inhibitor 2 OS=Solanum tuberosum OX=4113 PE=1 SV=1	P24743; P58515	0	1412.76	14
159630	False	Unambiguous	MSYLKNWGEGWGFMPSDR		3	3	24	P0DUB6; P19961; P00690	P0DUB6 [289-306]; P19961 [289-306]; P00690 [289-306]		Alpha-amylase 1A OS=Homo sapiens OX=9606 GN=AMY1A PE=1 SV=1;Alpha-amylase 2B OS=Homo sapiens OX=9606 GN=AMY2B PE=1 SV=1;Pancreatic alpha-amylase OS=Sus scrofa OX=9823 GN=AMY2 PE=1 SV=3	P0DUB6; P19961; P00690	1	2160.96	18
176082	False	Unambiguous	NVSTGDVNVEMNAAPGVDLTQLLNNMR	1xOxidation [M11; M26]	1	1	24	P13645	P13645 [296-322]		Keratin, type I cytoskeletal 10 OS=Homo sapiens OX=9606 GN=KRT10 PE=1 SV=6	P13645	0	2888.39	27
179115	False	Unambiguous	QEPERNECFLSHKDDSPDLPK	1xCarbamidomethyl [C8]	1	1	24	P02769	P02769 [118-138]		Albumin OS=Bos taurus OX=9913 GN=ALB PE=1 SV=4	P02769	2	2541.17	21
186688	False	Unambiguous	QYDIHNLYGYSMAVATAEAAK	1xOxidation [M12]	1	1	24	O43451	O43451 [579-599]		Maltase-glucoamylase, intestinal OS=Homo sapiens OX=9606 GN=MGAM PE=1 SV=5	O43451	0	2332.09	21
192269	False	Unambiguous	RSDSVILNVLYGPDAPTISPLNTSYR		1	1	24	P06731	P06731 [225-250]		Carcinoembryonic antigen-related cell adhesion molecule 5 OS=Homo sapiens OX=9606 GN=CEACAM5 PE=1 SV=3	P06731	1	2848.48	26
208645	False	Unambiguous	STSESTAALGCLVK	1xCarbamidomethyl [C11]	2	2	24	P01861; P01859	P01861 [17-30]; P01859 [17-30]		Immunoglobulin heavy constant gamma 4 OS=Homo sapiens OX=9606 GN=IGHG4 PE=1 SV=1;Immunoglobulin heavy constant gamma 2 OS=Homo sapiens OX=9606 GN=IGHG2 PE=1 SV=2	P01861; P01859	0	1423.71	14
219854	False	Unambiguous	TSDANINWNNLK		1	1	24	Q29443	Q29443 [457-468]		Serotransferrin OS=Bos taurus OX=9913 GN=TF PE=2 SV=1	Q29443	0	1389.68	12
219972	False	Unambiguous	TSETKHDTSLKPISVSYNPATAK		1	3	24	P00915	P00915 [36-58]		Carbonic anhydrase 1 OS=Homo sapiens OX=9606 GN=CA1 PE=1 SV=2	Q7M317; P00915; Q7M316	1	2475.27	23
221121	False	Unambiguous	TTPPVLDSDGSFFLYSK		1	2	24	P0DOX5	P0DOX5 [395-411]		Immunoglobulin gamma-1 heavy chain OS=Homo sapiens OX=9606 PE=1 SV=2	P01857; P0DOX5	0	1873.92	17
228514	False	Unambiguous	VHHANENIFYCPIAIMSALAMVYLGAK	1xCarbamidomethyl [C11]; 1xOxidation [M16]	1	1	24	P01012	P01012 [21-47]		Ovalbumin OS=Gallus gallus OX=9031 GN=SERPINB14 PE=1 SV=2	P01012	0	3049.51	27
229722	False	Unambiguous	VLEDNSALDK		2	4	24	P27487; P22411	P27487 [493-502]; P22411 [493-502]		Dipeptidyl peptidase 4 OS=Homo sapiens OX=9606 GN=DPP4 PE=1 SV=2;Dipeptidyl peptidase 4 OS=Sus scrofa OX=9823 GN=DPP4 PE=1 SV=3	Q9N2I7; P27487; P14740; P22411	0	1103.56	10
238835	False	Unambiguous	WCAIGHEETQKCDAWSINSGGK	2xCarbamidomethyl [C2; C12]	1	1	24	P09571	P09571 [348-369]		Serotransferrin OS=Sus scrofa OX=9823 GN=TF PE=1 SV=2	P09571	1	2534.12	22
242841	False	Unambiguous	YEYGTLDNMR		1	1	24	O43451	O43451 [385-394]		Maltase-glucoamylase, intestinal OS=Homo sapiens OX=9606 GN=MGAM PE=1 SV=5	O43451	0	1261.55	10
245347	False	Unambiguous	YLYGFGETEHR		1	1	24	O43451	O43451 [1130-1140]		Maltase-glucoamylase, intestinal OS=Homo sapiens OX=9606 GN=MGAM PE=1 SV=5	O43451	0	1371.63	11
2547	False	Unambiguous	ADHPFLFCIK	1xCarbamidomethyl [C8]	1	1	23	P01012	P01012 [361-370]		Ovalbumin OS=Gallus gallus OX=9031 GN=SERPINB14 PE=1 SV=2	P01012	0	1247.62	10
16932	False	Unambiguous	AVASFFSSSCVPCADPVNFPK	2xCarbamidomethyl [C10; C13]	1	1	23	P09571	P09571 [148-168]		Serotransferrin OS=Sus scrofa OX=9823 GN=TF PE=1 SV=2	P09571	0	2287.05	21
18529	False	Unambiguous	AYLEEECPATLRK	1xCarbamidomethyl [C7]	1	1	23	P25311	P25311 [180-192]		Zinc-alpha-2-glycoprotein OS=Homo sapiens OX=9606 GN=AZGP1 PE=1 SV=2	P25311	1	1579.78	13
29222	False	Unambiguous	DKSPDFQLFSSSHGK		1	1	23	P09571	P09571 [281-295]		Serotransferrin OS=Sus scrofa OX=9823 GN=TF PE=1 SV=2	P09571	1	1679.8	15
44539	False	Unambiguous	EFLGDKFYTVISSLK		1	1	23	P02789	P02789 [674-688]		Ovotransferrin OS=Gallus gallus OX=9031 PE=1 SV=2	P02789	1	1746.93	15
67465	False	Unambiguous	FYKNEGGTWSVEK		2	3	23	Q13228; Q5RF48	Q13228 [277-289]; Q5RF48 [277-289]		Methanethiol oxidase OS=Homo sapiens OX=9606 GN=SELENBP1 PE=1 SV=2;Methanethiol oxidase OS=Pongo abelii OX=9601 GN=SELENBP1 PE=2 SV=1	Q13228; Q5RF48; Q8VIF7	1	1544.74	13
70388	False	Unambiguous	GECQDEGVLFFQGTHTWFWDSTTK	1xCarbamidomethyl [C3]	1	1	23	P50828	P50828 [153-176]		Hemopexin OS=Sus scrofa OX=9823 GN=HPX PE=1 SV=1	P50828	0	2876.26	24
72839	False	Unambiguous	GGHILPCQEPAQNTFYSR	1xCarbamidomethyl [C7]	1	1	23	P14410	P14410 [1687-1704]		Sucrase-isomaltase, intestinal OS=Homo sapiens OX=9606 GN=SI PE=1 SV=6	P14410	0	2074.98	18
77411	False	Unambiguous	GNDISSGTVLSDYVGSGPPK		1	4	23	P30086	P30086 [94-113]		Phosphatidylethanolamine-binding protein 1 OS=Homo sapiens OX=9606 GN=PEBP1 PE=1 SV=3	P30086; P48737; Q5R4R0; Q3YIX4	0	1949.95	20
82109	False	Unambiguous	GVCEETSGAYEKTDTDGK	1xCarbamidomethyl [C3]	1	1	23	P02760	P02760 [89-106]		Protein AMBP OS=Homo sapiens OX=9606 GN=AMBP PE=1 SV=1	P02760	1	1946.83	18
85054	False	Unambiguous	HGNTVLTALGGILK		3	23	23	P02190; P02189; Q2MJN4	P02190 [65-78]; P02189 [65-78]; Q2MJN4 [65-78]		Myoglobin OS=Ovis aries OX=9940 GN=MB PE=1 SV=2;Myoglobin OS=Sus scrofa OX=9823 GN=MB PE=1 SV=2;Myoglobin OS=Bos mutus grunniens OX=30521 GN=MB PE=2 SV=3	P02178; Q0KIY2; P02157; P83682; P63113; P04248; P11343; R9RZK8; P84997; P02191; P32428; P02160; P30562; B7U9B5; P02159; P02180; P02190; P68278; P02189; P02179; P68080; Q2MJN4; P02181	0	1393.82	14
91349	False	Unambiguous	KHINTWVAEKTEGK		2	3	23	P35237; O02739	P35237 [132-145]; O02739 [133-146]		Serpin B6 OS=Homo sapiens OX=9606 GN=SERPINB6 PE=1 SV=3;Serpin B6 OS=Bos taurus OX=9913 GN=SERPINB6 PE=2 SV=1	Q5R899; P35237; O02739	2	1640.88	14
92436	False	Unambiguous	KLSSWVLLMK		1	1	23	P01009	P01009 [258-267]		Alpha-1-antitrypsin OS=Homo sapiens OX=9606 GN=SERPINA1 PE=1 SV=3	P01009	1	1204.71	10
93997	False	Unambiguous	KQINDYVEKGTQGK		1	3	23	P01009	P01009 [179-192]		Alpha-1-antitrypsin OS=Homo sapiens OX=9606 GN=SERPINA1 PE=1 SV=3	P38029; P01009; Q5RCW5	2	1607.84	14
96732	False	Unambiguous	LADGGATNQGR		1	2	23	Q08380	Q08380 [26-36]		Galectin-3-binding protein OS=Homo sapiens OX=9606 GN=LGALS3BP PE=1 SV=1	Q08380; Q5RDA4	0	1059.52	11
107106	False	Unambiguous	LGPETPLAMDRFPYLALSK		1	1	23	P09923	P09923 [82-100]		Intestinal-type alkaline phosphatase OS=Homo sapiens OX=9606 GN=ALPI PE=1 SV=2	P09923	1	2119.13	19
110929	False	Unambiguous	IIGYVISNQQITPGPAYSNR		1	1	23	P31997	P31997 [79-98]		Carcinoembryonic antigen-related cell adhesion molecule 8 OS=Homo sapiens OX=9606 GN=CEACAM8 PE=1 SV=2	P31997	0	2191.15	20
113370	False	Unambiguous	IIYGGSVTGATCK	1xCarbamidomethyl [C12]	3	12	23	Q5E956; Q5R928; Q29371	Q5E956 [207-219]; Q5R928 [207-219]; Q29371 [207-219]		Triosephosphate isomerase OS=Bos taurus OX=9913 GN=TPI1 PE=2 SV=3;Triosephosphate isomerase OS=Pongo abelii OX=9601 GN=TPI1 PE=2 SV=1;Triosephosphate isomerase OS=Sus scrofa OX=9823 GN=TPI1 PE=2 SV=4	P48500; Q2QD07; P17751; Q5E956; P00939; P15426; Q5R928; P54714; P60174; P86216; Q29371; P00941	0	1326.67	13
117325	False	Unambiguous	IPSKMDSSLYLGYQYVTALR		1	1	23	P09571	P09571 [309-328]		Serotransferrin OS=Sus scrofa OX=9823 GN=TF PE=1 SV=2	P09571	1	2305.19	20
168118	False	Unambiguous	NGKYDLDFKSPDDPSR		1	1	23	Q1KYT0	Q1KYT0 [254-269]		Beta-enolase OS=Sus scrofa OX=9823 GN=ENO3 PE=2 SV=1	Q1KYT0	2	1853.87	16
169877	False	Unambiguous	NLGPLDREAIDPALEGR		1	2	23	Q9BYE9	Q9BYE9 [644-660]		Cadherin-related family member 2 OS=Homo sapiens OX=9606 GN=CDHR2 PE=1 SV=2	E9Q7P9; Q9BYE9	1	1835.96	17
198220	False	Unambiguous	SGGGGDIHQGFQSLLTEVNKTGTQYLLR		1	2	23	P35237	P35237 [62-89]		Serpin B6 OS=Homo sapiens OX=9606 GN=SERPINB6 PE=1 SV=3	Q4R3G2; P35237	1	2976.52	28
198229	False	Unambiguous	SGGGGGGGGCGGGGGVSSLR	1xCarbamidomethyl [C10]	1	1	23	P13645	P13645 [16-35]		Keratin, type I cytoskeletal 10 OS=Homo sapiens OX=9606 GN=KRT10 PE=1 SV=6	P13645	0	1549.68	20
204939	False	Unambiguous	SPNSDAPCANGVFR	1xCarbamidomethyl [C8]	2	2	23	Q41484; P58514	Q41484 [69-82]; P58514 [69-82]		Serine protease inhibitor 5 OS=Solanum tuberosum OX=4113 PE=1 SV=1;Serine protease inhibitor 1 OS=Solanum tuberosum OX=4113 PE=1 SV=2	Q41484; P58514	0	1491.66	14
208655	False	Unambiguous	STSGGTAALGCLVK	1xCarbamidomethyl [C11]	1	3	23	P0DOX5	P0DOX5 [136-149]		Immunoglobulin gamma-1 heavy chain OS=Homo sapiens OX=9606 PE=1 SV=2	P01857; P0DOX5; P01860	0	1321.68	14
212318	False	Unambiguous	TDNPAECYANAQEQLNQHIKETQDVVK	1xCarbamidomethyl [C7]	1	1	23	P19121	P19121 [391-417]		Albumin OS=Gallus gallus OX=9031 GN=ALB PE=1 SV=2	P19121	1	3143.47	27
217581	False	Unambiguous	TMLLQPAGSLGSYSYR	1xOxidation [M2]	1	2	23	Q8WNM0	Q8WNM0 [93-108]		Prostaglandin-H2 D-isomerase OS=Pongo pygmaeus OX=9600 GN=PTGDS PE=2 SV=1	Q8WNM0; P41222	0	1759.87	16
217951	False	Unambiguous	TNETYGKLEAVQYK		1	1	23	P01040	P01040 [31-44]		Cystatin-A OS=Homo sapiens OX=9606 GN=CSTA PE=1 SV=1	P01040	1	1643.83	14
225600	False	Unambiguous	VDVTLPSSYHGAVCGLCGNMDR	2xCarbamidomethyl [C14; C17]	1	1	23	Q9Y6R7	Q9Y6R7 [1799-1820]; [3000-3021]; [4201-4222]		IgGFc-binding protein OS=Homo sapiens OX=9606 GN=FCGBP PE=1 SV=3	Q9Y6R7	0	2408.08	22
240342	False	Unambiguous	WNWWGSSVK		1	1	23	P08861	P08861 [191-199]		Chymotrypsin-like elastase family member 3B OS=Homo sapiens OX=9606 GN=CELA3B PE=1 SV=3	P08861	0	1149.55	9
242823	False	Unambiguous	YEVPVPLNIPSMPSSTPEGQLYDVLIK		1	1	23	O43451	O43451 [1062-1088]		Maltase-glucoamylase, intestinal OS=Homo sapiens OX=9606 GN=MGAM PE=1 SV=5	O43451	0	2986.55	27
242824	False	Unambiguous	YEVPVPLNIPSMPSSTPEGQLYDVLIK	1xOxidation [M12]	1	1	23	O43451	O43451 [1062-1088]		Maltase-glucoamylase, intestinal OS=Homo sapiens OX=9606 GN=MGAM PE=1 SV=5	O43451	0	3002.54	27
245462	False	Unambiguous	YMFPMGTPDPEYPADASQNGIR		1	1	23	P09923	P09923 [225-246]		Intestinal-type alkaline phosphatase OS=Homo sapiens OX=9606 GN=ALPI PE=1 SV=2	P09923	0	2457.08	22
1490	False	Unambiguous	AASGNIIPSSTGAAK		1	1	22	O09452	O09452 [247-261]		Glyceraldehyde-3-phosphate dehydrogenase, chloroplastic OS=Guillardia theta OX=55529 GN=GAPC1 PE=2 SV=1	O09452	0	1344.71	15
3298	False	Unambiguous	AEAESLYQSKYEELQITAGR		1	2	22	P04264	P04264 [367-386]		Keratin, type II cytoskeletal 1 OS=Homo sapiens OX=9606 GN=KRT1 PE=1 SV=6	P04264; A5A6M6	1	2286.12	20
23986	False	Unambiguous	DASGVTFTWTPSSGK		1	2	22	P01876	P01876 [154-168]		Immunoglobulin heavy constant alpha 1 OS=Homo sapiens OX=9606 GN=IGHA1 PE=1 SV=2	P01876; P20758	0	1540.73	15
58753	False	Unambiguous	EYEATLEECCAK	2xCarbamidomethyl [C9; C10]	1	1	22	P02769	P02769 [375-386]		Albumin OS=Bos taurus OX=9913 GN=ALB PE=1 SV=4	P02769	0	1502.61	12
59848	False	Unambiguous	FCFDVFNEMK	1xCarbamidomethyl [C2]; 1xOxidation [M9]	1	1	22	P01014	P01014 [11-20]		Ovalbumin-related protein Y OS=Gallus gallus OX=9031 GN=SERPINB14B PE=1 SV=1	P01014	0	1352.56	10
62623	False	Unambiguous	FKLEESYDMESVLR		1	2	22	P35237	P35237 [274-287]		Serpin B6 OS=Homo sapiens OX=9606 GN=SERPINB6 PE=1 SV=3	Q5R899; P35237	1	1745.84	14
80654	False	Unambiguous	GSNFQWNQLQGK		1	1	22	P09571	P09571 [103-114]		Serotransferrin OS=Sus scrofa OX=9823 GN=TF PE=1 SV=2	P09571	0	1406.68	12
84910	False	Unambiguous	HGEYGFQNALIVR		1	2	22	P14639	P14639 [421-433]		Albumin OS=Ovis aries OX=9940 GN=ALB PE=1 SV=1	P85295; P14639	0	1503.77	13
85156	False	Unambiguous	HGVQELEIELQSQLSK		1	1	22	P35527	P35527 [375-390]		Keratin, type I cytoskeletal 9 OS=Homo sapiens OX=9606 GN=KRT9 PE=1 SV=3	P35527	0	1837.97	16
85856	False	Unambiguous	HINTWVAEKTEGK		2	3	22	P35237; O02739	P35237 [133-145]; O02739 [134-146]		Serpin B6 OS=Homo sapiens OX=9606 GN=SERPINB6 PE=1 SV=3;Serpin B6 OS=Bos taurus OX=9913 GN=SERPINB6 PE=2 SV=1	Q5R899; P35237; O02739	1	1512.78	13
91234	False	Unambiguous	KGVCEETSGAYEKTDTDGK	1xCarbamidomethyl [C4]	1	1	22	P02760	P02760 [88-106]		Protein AMBP OS=Homo sapiens OX=9606 GN=AMBP PE=1 SV=1	P02760	2	2074.92	19
96161	False	Unambiguous	KYMFPMGTPDPEYPADASQNGIR	2xOxidation [M3; M6]	1	1	22	P09923	P09923 [224-246]		Intestinal-type alkaline phosphatase OS=Homo sapiens OX=9606 GN=ALPI PE=1 SV=2	P09923	1	2617.17	23
97761	False	Unambiguous	LALDIEIATYR		3	31	22	P04264; Q6KB66; P05787	P04264 [473-483]; Q6KB66 [374-384]; P05787 [382-392]		Keratin, type II cytoskeletal 1 OS=Homo sapiens OX=9606 GN=KRT1 PE=1 SV=6;Keratin, type II cytoskeletal 80 OS=Homo sapiens OX=9606 GN=KRT80 PE=1 SV=2;Keratin, type II cytoskeletal 8 OS=Homo sapiens OX=9606 GN=KRT8 PE=1 SV=7	P03995; O93532; P08729; A7YWK3; Q6NWF6; P14136; P08776; A0JND2; Q6NXH9; P48677; P47819; P04264; Q8HZR5; A5A6M6; Q6KB66; P04263; P18520; Q5RA72; P16878; Q9Z2T6; Q28115; P86247; A5A6N0; Q29S21; Q6IG12; Q58EE9; Q10758; Q6IG03; P05787; P19013; Q5K2N3	0	1277.71	11
100756	False	Unambiguous	IDHGHHEGVAYQALTEAVMFDDAIER	1xOxidation [M19]	1	1	22	P09923	P09923 [334-359]		Intestinal-type alkaline phosphatase OS=Homo sapiens OX=9606 GN=ALPI PE=1 SV=2	P09923	0	2940.36	26
102548	False	Unambiguous	IEEALGDKAVFAGR		2	5	22	Q3ZC09; Q1KYT0	Q3ZC09 [413-426]; Q1KYT0 [413-426]		Beta-enolase OS=Bos taurus OX=9913 GN=ENO3 PE=2 SV=1;Beta-enolase OS=Sus scrofa OX=9823 GN=ENO3 PE=2 SV=1	P25704; P15429; Q3ZC09; P21550; Q1KYT0	1	1475.79	14
105690	False	Unambiguous	LGCNYYHKPSVFTR	1xCarbamidomethyl [C3]	1	1	22	P08217	P08217 [241-254]		Chymotrypsin-like elastase family member 2A OS=Homo sapiens OX=9606 GN=CELA2A PE=1 SV=1	P08217	0	1741.85	14
110459	False	Unambiguous	IIEVENQQNPTTAETLDATR		1	1	22	Q9WDG4	Q9WDG4 [94-113]		Capsid protein OS=Pepper mild mottle virus (strain P1) OX=138304 GN=CP PE=2 SV=3	Q9WDG4	0	2243.11	20
113291	False	Unambiguous	LIVVSNPVDILTYVAWK		2	10	22	Q98SL2; P00339	Q98SL2 [133-149]; P00339 [133-149]		L-lactate dehydrogenase A chain OS=Caiman crocodilus apaporiensis OX=157164 GN=LDHA PE=2 SV=3;L-lactate dehydrogenase A chain OS=Sus scrofa OX=9823 GN=LDHA PE=1 SV=3	Q98SL2; Q9W7L5; Q9XT87; P79912; Q9W7L3; P13491; P19858; Q3T056; P00339; A0A1F3	0	1930.1	17
113331	False	Unambiguous	IIYAAADNKDKIVEGGPLR		1	1	22	Q28133	Q28133 [34-52]		Allergen Bos d 2 OS=Bos taurus OX=9913 PE=1 SV=1	Q28133	2	2043.12	19
116194	False	Unambiguous	INSWVESQTNEK		2	2	22	P48594; P29508	P48594 [147-158]; P29508 [147-158]		Serpin B4 OS=Homo sapiens OX=9606 GN=SERPINB4 PE=1 SV=2;Serpin B3 OS=Homo sapiens OX=9606 GN=SERPINB3 PE=1 SV=2	P48594; P29508	0	1434.69	12
116873	False	Unambiguous	LPGYGVITNIINGGIECGK	1xCarbamidomethyl [C17]	1	2	22	P93680	P93680 [261-279]		Endochitinase OS=Persea americana OX=3435 GN=chi1 PE=1 SV=2	P85084; P93680	0	1975.03	19
118980	False	Unambiguous	LRENELTYYCCK	2xCarbamidomethyl [C10; C11]	1	1	22	P13987	P13987 [79-90]		CD59 glycoprotein OS=Homo sapiens OX=9606 GN=CD59 PE=1 SV=1	P13987	1	1648.75	12
119761	False	Unambiguous	ISCPEGTNAYR	1xCarbamidomethyl [C3]	1	2	22	P05451	P05451 [34-44]		Lithostathine-1-alpha OS=Homo sapiens OX=9606 GN=REG1A PE=1 SV=3	P05451; P48304	0	1267.57	11
119789	False	Unambiguous	LSDAGQYLCQAGDDSNSNKK	1xCarbamidomethyl [C9]	1	1	22	P01833	P01833 [212-231]		Polymeric immunoglobulin receptor OS=Homo sapiens OX=9606 GN=PIGR PE=1 SV=4	P01833	1	2170.97	20
125676	False	Unambiguous	LVLVNAIYFK		4	15	22	Q1JPB0; P30740; O02739; P80229	Q1JPB0 [158-167]; P30740 [159-168]; O02739 [162-171]; P80229 [159-168]		Leukocyte elastase inhibitor OS=Bos taurus OX=9913 GN=SERPINB1 PE=2 SV=2;Leukocyte elastase inhibitor OS=Homo sapiens OX=9606 GN=SERPINB1 PE=1 SV=1;Serpin B6 OS=Bos taurus OX=9913 GN=SERPINB6 PE=2 SV=1;Leukocyte elastase inhibitor OS=Sus scrofa OX=9823 GN=SERPINB1 PE=1 SV=1	O75830; Q9JK88; Q1JPB0; Q8VHP7; Q5I0S8; P50452; P05619; Q5BIR5; P30740; Q52L45; O02739; P50453; Q9D154; Q4G075; P80229	0	1179.71	10
175009	False	Unambiguous	NTGTEAPDYLATVDVDPK		3	4	22	Q13228; Q63836; Q5RF48	Q13228 [35-52]; Q63836 [35-52]; Q5RF48 [35-52]		Methanethiol oxidase OS=Homo sapiens OX=9606 GN=SELENBP1 PE=1 SV=2;Selenium-binding protein 2 OS=Mus musculus OX=10090 GN=Selenbp2 PE=1 SV=2;Methanethiol oxidase OS=Pongo abelii OX=9601 GN=SELENBP1 PE=2 SV=1	Q13228; Q63836; Q5RF48; P17563	0	1905.91	18
180425	False	Unambiguous	QGVDADINGLR		1	1	22	P35527	P35527 [251-261]		Keratin, type I cytoskeletal 9 OS=Homo sapiens OX=9606 GN=KRT9 PE=1 SV=3	P35527	0	1157.59	11
186663	False	Unambiguous	QWVLTAAHCISDNYQLWLGR	1xCarbamidomethyl [C9]	1	1	22	P06870	P06870 [58-77]		Kallikrein-1 OS=Homo sapiens OX=9606 GN=KLK1 PE=1 SV=2	P06870	0	2431.2	20
191744	False	Unambiguous	RPVDDYENCYLAQVPSHAVVAR	1xCarbamidomethyl [C9]	2	2	22	Q29545; P09571	Q29545 [252-273]; P09571 [237-258]		Inhibitor of carbonic anhydrase OS=Sus scrofa OX=9823 GN=ICA PE=1 SV=1;Serotransferrin OS=Sus scrofa OX=9823 GN=TF PE=1 SV=2	Q29545; P09571	0	2559.24	22
209252	False	Unambiguous	SVGVVTTTR		2	6	22	P15693; P09923	P15693 [162-170]; P09923 [161-169]		Intestinal-type alkaline phosphatase 1 OS=Rattus norvegicus OX=10116 GN=Alpi PE=1 SV=1;Intestinal-type alkaline phosphatase OS=Homo sapiens OX=9606 GN=ALPI PE=1 SV=2	P15693; P19111; P24822; P05187; P10696; P09923	0	919.521	9
210533	False	Unambiguous	TAAENDFVTLKK		1	2	22	P35908	P35908 [276-287]		Keratin, type II cytoskeletal 2 epidermal OS=Homo sapiens OX=9606 GN=KRT2 PE=1 SV=2	P35908; Q6EIZ1	1	1336.71	12
223909	False	Unambiguous	VANGAFTGEISPGMIK		1	1	22	Q5E956	Q5E956 [70-85]		Triosephosphate isomerase OS=Bos taurus OX=9913 GN=TPI1 PE=2 SV=3	Q5E956	0	1591.81	16
235701	False	Unambiguous	VSYVGLVTVR		1	1	22	Q9Y6R7	Q9Y6R7 [525-534]		IgGFc-binding protein OS=Homo sapiens OX=9606 GN=FCGBP PE=1 SV=3	Q9Y6R7	0	1092.64	10
239237	False	Unambiguous	WFLAGVTSFGYK		1	1	22	P98073	P98073 [983-994]		Enteropeptidase OS=Homo sapiens OX=9606 GN=TMPRSS15 PE=1 SV=3	P98073	0	1375.7	12
243395	False	Unambiguous	YGFIEGHVVIPR		2	7	22	Q29423; P16070	Q29423 [79-90]; P16070 [79-90]		CD44 antigen OS=Bos taurus OX=9913 GN=CD44 PE=2 SV=1;CD44 antigen OS=Homo sapiens OX=9606 GN=CD44 PE=1 SV=3	P20944; P26051; Q28284; Q29423; Q60522; P16070; P14745	0	1386.75	12
244358	False	Unambiguous	YLCGAHSDGQLQEGSPIQAWQLFVNEESTIPR	1xCarbamidomethyl [C3]	1	1	22	P01833	P01833 [323-354]		Polymeric immunoglobulin receptor OS=Homo sapiens OX=9606 GN=PIGR PE=1 SV=4	P01833	0	3630.73	32
244458	False	Unambiguous	YIEDKEVCK	1xCarbamidomethyl [C8]	1	1	22	P19121	P19121 [337-345]		Albumin OS=Gallus gallus OX=9031 GN=ALB PE=1 SV=2	P19121	1	1183.57	9
248362	False	Unambiguous	YYYDGKDYIEFNK		1	1	22	P25311	P25311 [137-149]		Zinc-alpha-2-glycoprotein OS=Homo sapiens OX=9606 GN=AZGP1 PE=1 SV=2	P25311	1	1717.77	13
6816	False	Unambiguous	AGQLTSEEDTLTLVTADHSHVFSFGGYTLR		1	1	21	P09923	P09923 [360-389]		Intestinal-type alkaline phosphatase OS=Homo sapiens OX=9606 GN=ALPI PE=1 SV=2	P09923	0	3252.58	30
7305	False	Unambiguous	AGYTLVDNYPK		1	1	21	P50828	P50828 [326-336]		Hemopexin OS=Sus scrofa OX=9823 GN=HPX PE=1 SV=1	P50828	0	1240.62	11
47368	False	Unambiguous	ELAAVSVDCSEYPKPDCTAEDRPLCGSDNK	3xCarbamidomethyl [C9; C17; C25]	1	1	21	P01005	P01005 [154-183]		Ovomucoid OS=Gallus gallus OX=9031 PE=1 SV=1	P01005	0	3383.48	30
65240	False	Unambiguous	FQNALLVR		1	3	21	P02768	P02768 [427-434]		Albumin OS=Homo sapiens OX=9606 GN=ALB PE=1 SV=2	P02768; Q28522; A2V9Z4	0	960.563	8
70141	False	Unambiguous	GDVAFVKDQTVIQNTDGNNNEAWAK		1	1	21	Q29443	Q29443 [554-578]		Serotransferrin OS=Bos taurus OX=9913 GN=TF PE=2 SV=1	Q29443	1	2734.31	25
84278	False	Unambiguous	HDTSLKPISVSYNPATAK		1	5	21	P00915	P00915 [41-58]		Carbonic anhydrase 1 OS=Homo sapiens OX=9606 GN=CA1 PE=1 SV=2	P35217; Q7M317; P00915; Q7M316; P00916	0	1929.01	18
91233	False	Unambiguous	KGVCEETSGAYEK	1xCarbamidomethyl [C4]	1	1	21	P02760	P02760 [88-100]		Protein AMBP OS=Homo sapiens OX=9606 GN=AMBP PE=1 SV=1	P02760	1	1457.66	13
100755	False	Unambiguous	IDHGHHEGVAYQALTEAVMFDDAIER		1	1	21	P09923	P09923 [334-359]		Intestinal-type alkaline phosphatase OS=Homo sapiens OX=9606 GN=ALPI PE=1 SV=2	P09923	0	2924.36	26
107192	False	Unambiguous	LGQEFDEVTADDR		1	2	21	O97788	O97788 [67-79]		Fatty acid-binding protein, adipocyte OS=Sus scrofa OX=9823 GN=FABP4 PE=1 SV=3	O97788; Q99P60	0	1494.67	13
107193	False	Unambiguous	LGQEFDEVTADDRK		1	2	21	O97788	O97788 [67-80]		Fatty acid-binding protein, adipocyte OS=Sus scrofa OX=9823 GN=FABP4 PE=1 SV=3	O97788; Q99P60	1	1622.77	14
110460	False	Unambiguous	IIEVENQQSPTTAETLDATR		1	3	21	O41345	O41345 [94-113]		Capsid protein OS=Tomato mosaic virus (strain S-1) OX=138314 GN=CP PE=3 SV=3	O41345; P03575; P03576	0	2216.1	20
114940	False	Unambiguous	INCIPDQPPTK	1xCarbamidomethyl [C3]	1	1	21	O43451	O43451 [99-109]		Maltase-glucoamylase, intestinal OS=Homo sapiens OX=9606 GN=MGAM PE=1 SV=5	O43451	0	1282.65	11
117726	False	Unambiguous	LQCNGSQVPEAVLR	1xCarbamidomethyl [C3]	2	2	21	P01085; P01084	P01085 [26-39]; P01084 [26-39]		Alpha-amylase inhibitor 0.19 OS=Triticum aestivum OX=4565 PE=1 SV=1;Alpha-amylase inhibitor 0.53 OS=Triticum aestivum OX=4565 PE=1 SV=1	P01085; P01084	0	1570.8	14
136149	False	Unambiguous	MDSSLYLGYQYVTALR	1xOxidation [M1]	1	1	21	P09571	P09571 [313-328]		Serotransferrin OS=Sus scrofa OX=9823 GN=TF PE=1 SV=2	P09571	0	1895.92	16
169865	False	Unambiguous	NLGMTDAFELGK		1	2	21	P35237	P35237 [288-299]		Serpin B6 OS=Homo sapiens OX=9606 GN=SERPINB6 PE=1 SV=3	Q5R899; P35237	0	1295.63	12
175651	False	Unambiguous	NVGGAGTCGIATMPSYPVK	1xCarbamidomethyl [C8]; 1xOxidation [M13]	1	2	21	P00785	P00785 [325-343]		Actinidain OS=Actinidia chinensis var. chinensis OX=1590841 GN=ACT1A PE=1 SV=5	P00785; A5HII1	0	1895.9	19
194163	False	Unambiguous	SAGWIIPMGLLYDQLPEPR	1xOxidation [M8]	1	1	21	P09571	P09571 [124-142]		Serotransferrin OS=Sus scrofa OX=9823 GN=TF PE=1 SV=2	P09571	0	2172.12	19
199900	False	Unambiguous	SKELTTEIDNNIEQISSYK		1	1	21	P13645	P13645 [344-362]		Keratin, type I cytoskeletal 10 OS=Homo sapiens OX=9606 GN=KRT10 PE=1 SV=6	P13645	1	2212.1	19
222767	False	Unambiguous	TYFPHFNLSHGSDQVK		1	3	21	P01965	P01965 [41-56]		Hemoglobin subunit alpha OS=Sus scrofa OX=9823 GN=HBA PE=1 SV=1	P01965; P08258; P01933	0	1876.9	16
236360	False	Unambiguous	VTISVSDPYIQVQR		1	1	21	Q9BYE9	Q9BYE9 [95-108]		Cadherin-related family member 2 OS=Homo sapiens OX=9606 GN=CDHR2 PE=1 SV=2	Q9BYE9	0	1604.86	14
237239	False	Unambiguous	VVESGGGLVQPGGSLR		1	1	21	P01795	P01795 [23-38]		Ig heavy chain V region M167 OS=Mus musculus OX=10090 PE=1 SV=1	P01795	0	1511.82	16
239930	False	Unambiguous	WLQGSQELPREK		2	4	21	P01876; P0DOX2	P01876 [264-275]; P0DOX2 [366-377]		Immunoglobulin heavy constant alpha 1 OS=Homo sapiens OX=9606 GN=IGHA1 PE=1 SV=2;Immunoglobulin alpha-2 heavy chain OS=Homo sapiens OX=9606 PE=1 SV=2	P01876; P01877; P0DOX2; P20758	1	1470.77	12
244079	False	Unambiguous	YKAAFTECCQAADKAACLLPK	3xCarbamidomethyl [C8; C9; C17]	1	2	21	P02768	P02768 [185-205]		Albumin OS=Homo sapiens OX=9606 GN=ALB PE=1 SV=2	P02768; Q5NVH5	2	2416.15	21
244338	False	Unambiguous	YIAVGNELIPGSDLAQYILPAMR		1	1	21	O22317	O22317 [116-138]		Glucan endo-1,3-beta-glucosidase OS=Musa acuminata OX=4641 GN=BANGLUC PE=1 SV=2	O22317	0	2504.32	23
245231	False	Unambiguous	YLTLTHSCNTPWADNWLVDTGDSEPQSQGLSPFGQR	1xCarbamidomethyl [C8]	1	1	21	P16444	P16444 [163-198]		Dipeptidase 1 OS=Homo sapiens OX=9606 GN=DPEP1 PE=1 SV=3	P16444	0	4077.87	36
245563	False	Unambiguous	YMNGAATNPDFDVVAR		1	3	21	Q5LCV9	Q5LCV9 [152-167]		Xylose isomerase OS=Bacteroides fragilis (strain ATCC 25285 / DSM 2151 / JCM 11019 / NCTC 9343) OX=272559 GN=xylA PE=3 SV=1	Q5LCV9; Q64U20; Q8A9M2	0	1740.8	16
246571	False	Unambiguous	YQVQSQENFEAFMK		1	1	21	P49924	P49924 [7-20]		Fatty acid-binding protein, liver OS=Sus scrofa OX=9823 GN=FABP1 PE=2 SV=1	P49924	0	1748.79	14
349	False	Unambiguous	AADDTWEPFASGK		1	1	20	P02766	P02766 [56-68]		Transthyretin OS=Homo sapiens OX=9606 GN=TTR PE=1 SV=1	P02766	0	1394.62	13
1712	False	Unambiguous	AAVPSGASTGIYEALELR		5	36	20	Q3ZC09; O57391; P06733; Q1KYT0; P08734	Q3ZC09 [33-50]; O57391 [33-50]; P06733 [33-50]; Q1KYT0 [33-50]; P08734 [33-50]		Beta-enolase OS=Bos taurus OX=9913 GN=ENO3 PE=2 SV=1;Gamma-enolase OS=Gallus gallus OX=9031 GN=ENO2 PE=2 SV=1;Alpha-enolase OS=Homo sapiens OX=9606 GN=ENO1 PE=1 SV=2;Beta-enolase OS=Sus scrofa OX=9823 GN=ENO3 PE=2 SV=1;Alpha-enolase OS=Xenopus laevis OX=8355 GN=eno1 PE=2 SV=2	P13929; P17182; P51913; P25704; Q4R5L2; P15429; P26300; P04764; Q8IJN7; Q27727; Q967Y8; Q7RA60; Q9PVK2; Q9UAE6; Q9W7L0; Q9W7L2; P09104; Q3ZC09; Q9W7L1; P19140; O57391; I0J1J1; P42897; P21550; Q9XSJ4; P07323; P17183; P42896; P06733; P86210; Q9BPL7; Q5R6Y1; Q1KYT0; Q9UAL5; Q9LEJ0; P08734	0	1804.94	18
2102	False	Unambiguous	ACVADESAANCDK	2xCarbamidomethyl [C2; C11]	1	1	20	P49065	P49065 [76-88]		Albumin OS=Oryctolagus cuniculus OX=9986 GN=ALB PE=1 SV=2	P49065	0	1410.56	13
5237	False	Unambiguous	AFISIHSYSQLLMYPYGYK	1xOxidation [M13]	1	1	20	P15085	P15085 [301-319]		Carboxypeptidase A1 OS=Homo sapiens OX=9606 GN=CPA1 PE=1 SV=2	P15085	0	2297.13	19
5307	False	Unambiguous	AFNPVCGTDGVTYDNECLLCAHKVEQGASVDKR	3xCarbamidomethyl [C6; C17; C20]	1	1	20	P01005	P01005 [114-146]		Ovomucoid OS=Gallus gallus OX=9031 PE=1 SV=1	P01005	2	3710.7	33
6057	False	Unambiguous	AGEVQEPELR		1	1	20	P25311	P25311 [242-251]		Zinc-alpha-2-glycoprotein OS=Homo sapiens OX=9606 GN=AZGP1 PE=1 SV=2	P25311	0	1127.57	10
37271	False	Unambiguous	DVFSECCQAADKAACLLPK	3xCarbamidomethyl [C6; C7; C15]	1	1	20	P08835	P08835 [186-204]		Albumin OS=Sus scrofa OX=9823 GN=ALB PE=1 SV=2	P08835	1	2182.99	19
63176	False	Unambiguous	FLGFEQTFK		5	9	20	P94316; P00370; P14657; P15111; Q9HFR6	P94316 [104-112]; P00370 [108-116]; P14657 [108-116]; P15111 [108-116]; Q9HFR6 [93-101]		NAD-specific glutamate dehydrogenase OS=Bacteroides fragilis (strain YCH46) OX=295405 GN=gdhB PE=2 SV=2;NADP-specific glutamate dehydrogenase OS=Escherichia coli (strain K12) OX=83333 GN=gdhA PE=1 SV=1;NADP-specific glutamate dehydrogenase OS=Unknown prokaryotic organism OX=2725 GN=gdhA PE=3 SV=1;NADP-specific glutamate dehydrogenase OS=Salmonella typhimurium (strain LT2 / SGSC1412 / ATCC 700720)…	P94316; P54388; P00370; P14657; P15111; Q96UJ9; P54387; Q8Z6F6; Q9HFR6	0	1116.57	9
67544	False	Unambiguous	FYQTSVESTDFANAPEESR		1	1	20	P48594	P48594 [126-144]		Serpin B4 OS=Homo sapiens OX=9606 GN=SERPINB4 PE=1 SV=2	P48594	0	2177.96	19
70277	False	Unambiguous	GEADAMSLDGGYIYIAGK	1xOxidation [M6]	2	2	20	Q29443; P09571	Q29443 [406-423]; P09571 [388-405]		Serotransferrin OS=Bos taurus OX=9913 GN=TF PE=2 SV=1;Serotransferrin OS=Sus scrofa OX=9823 GN=TF PE=1 SV=2	Q29443; P09571	0	1846.85	18
80218	False	Unambiguous	GSGGGSSGGSIGGR		1	2	20	P04264	P04264 [603-616]		Keratin, type II cytoskeletal 1 OS=Homo sapiens OX=9606 GN=KRT1 PE=1 SV=6	P04264; A5A6M6	0	1092.5	14
80793	False	Unambiguous	GSQAVSYTR		1	1	20	Q9Y6R7	Q9Y6R7 [2122-2130]; [3323-3331]; [4524-4532]		IgGFc-binding protein OS=Homo sapiens OX=9606 GN=FCGBP PE=1 SV=3	Q9Y6R7	0	968.48	9
84519	False	Unambiguous	HETQEVLIK		1	1	20	Q02817	Q02817 [4543-4551]		Mucin-2 OS=Homo sapiens OX=9606 GN=MUC2 PE=1 SV=2	Q02817	0	1096.6	9
85381	False	Unambiguous	HKPHATEEQLRTVLGNFAAFVQK		1	1	20	P08835	P08835 [558-580]		Albumin OS=Sus scrofa OX=9823 GN=ALB PE=1 SV=2	P08835	1	2621.39	23
86003	False	Unambiguous	HLVDEPQNLIKK		1	2	20	P14639	P14639 [402-413]		Albumin OS=Ovis aries OX=9940 GN=ALB PE=1 SV=1	P85295; P14639	1	1433.81	12
91199	False	Unambiguous	KGTEFTVNDLQGK		1	1	20	P02789	P02789 [119-131]		Ovotransferrin OS=Gallus gallus OX=9031 PE=1 SV=2	P02789	1	1436.74	13
93289	False	Unambiguous	KNPLGLIIALDENK		1	1	20	O43451	O43451 [835-848]		Maltase-glucoamylase, intestinal OS=Homo sapiens OX=9606 GN=MGAM PE=1 SV=5	O43451	1	1537.89	14
99058	False	Unambiguous	LAVDDISDDWIATR		1	1	20	P56732	P56732 [123-136]		Avidin-related protein 2 OS=Gallus gallus OX=9031 GN=AVR2 PE=1 SV=1	P56732	0	1589.78	14
110457	False	Unambiguous	IIEVENPQNPTTAETLDATR		1	3	20	Q83482	Q83482 [94-113]		Capsid protein OS=Tomato mosaic virus (strain Korean) OX=138313 GN=CP PE=3 SV=3	Q83482; P69510; Q84843	0	2212.11	20
112705	False	Unambiguous	IISNEEGYR		1	1	20	P27487	P27487 [374-382]		Dipeptidyl peptidase 4 OS=Homo sapiens OX=9606 GN=DPP4 PE=1 SV=2	P27487	0	1080.53	9
119827	False	Unambiguous	ISDFEDVIGQR		1	2	20	Q16820	Q16820 [228-238]		Meprin A subunit beta OS=Homo sapiens OX=9606 GN=MEP1B PE=1 SV=3	P28826; Q16820	0	1278.63	11
123855	False	Unambiguous	ITQSNAILR		3	23	20	Q9BEA9; P20136; P46439	Q9BEA9 [74-82]; P20136 [70-78]; P46439 [70-78]		Glutathione S-transferase Mu 3 OS=Macaca fuscata fuscata OX=9543 GN=GSTM3 PE=2 SV=3;Glutathione S-transferase 2 OS=Gallus gallus OX=9031 GN=GSTM2 PE=1 SV=4;Glutathione S-transferase Mu 5 OS=Homo sapiens OX=9606 GN=GSTM5 PE=1 SV=3	Q9BEA9; Q8R5I6; P48774; P10649; P20136; Q9BEB0; P21266; P08010; P86214; P15626; Q9N0V4; P08009; Q00285; Q5BK56; P46409; P46439; P30116; P16413; P28161; Q5R8E8; Q9Z1B2; Q9TSM5; Q80W21	0	1015.59	9
127197	False	Unambiguous	IYDPNKNRYEVPVPLNIPSMPSSTPEGQLYDVLIK	1xOxidation [M20]	1	1	20	O43451	O43451 [1054-1088]		Maltase-glucoamylase, intestinal OS=Homo sapiens OX=9606 GN=MGAM PE=1 SV=5	O43451	2	4003.05	35
127414	False	Unambiguous	LYGSEAFATDFQDSAAAK		1	2	20	P01011	P01011 [160-177]		Alpha-1-antichymotrypsin OS=Homo sapiens OX=9606 GN=SERPINA3 PE=1 SV=2	Q5R536; P01011	0	1891.87	18
156110	False	Unambiguous	MSGECAPNVSVSVSTSHTTISGGGSR	1xCarbamidomethyl [C5]	1	1	20	P04264	P04264 [493-518]		Keratin, type II cytoskeletal 1 OS=Homo sapiens OX=9606 GN=KRT1 PE=1 SV=6	P04264	0	2565.17	26
181495	False	Unambiguous	QLGCGWATSAPGNAR	1xCarbamidomethyl [C4]	1	1	20	Q9UGM3	Q9UGM3 [403-417]; [642-656]; [773-787]; [902-916]; [1291-1305]; [1420-1434]		Deleted in malignant brain tumors 1 protein OS=Homo sapiens OX=9606 GN=DMBT1 PE=1 SV=2	Q9UGM3	0	1545.72	15
181828	False	Unambiguous	QLIYLSQKYPK		1	1	20	P19121	P19121 [243-253]		Albumin OS=Gallus gallus OX=9031 GN=ALB PE=1 SV=2	P19121	1	1380.79	11
183427	False	Unambiguous	QNYHQDSEAAINR		2	11	20	P19130; Q9XT73	P19130 [11-23]; Q9XT73 [11-23]		Ferritin heavy chain OS=Sus scrofa OX=9823 GN=FTH1 PE=1 SV=3;Ferritin heavy chain OS=Trichosurus vulpecula OX=9337 GN=FTH1 PE=2 SV=3	P19132; Q2MHN2; P29389; Q5R8J7; P19130; O46414; Q9XT73; P18685; P02794; Q8MIP0; Q95MP7	0	1545.7	13
185825	False	Unambiguous	QVANMTKPTTIIEVNGDTIIIK	1xOxidation [M5]	1	1	20	O02772	O02772 [32-53]		Fatty acid-binding protein, heart OS=Sus scrofa OX=9823 GN=FABP3 PE=2 SV=3	O02772	0	2415.32	22
185944	False	Unambiguous	QVEGMEDWKQDSQLQK	1xOxidation [M5]	1	1	20	P25311	P25311 [76-91]		Zinc-alpha-2-glycoprotein OS=Homo sapiens OX=9606 GN=AZGP1 PE=1 SV=2	P25311	1	1964.9	16
201256	False	Unambiguous	SIGVGFATR		4	7	20	P10790; P05413; P11404; O02772	P10790 [23-31]; P05413 [23-31]; P11404 [23-31]; O02772 [23-31]		Fatty acid-binding protein, heart OS=Bos taurus OX=9913 GN=FABP3 PE=1 SV=2;Fatty acid-binding protein, heart OS=Homo sapiens OX=9606 GN=FABP3 PE=1 SV=4;Fatty acid-binding protein, heart OS=Mus musculus OX=10090 GN=Fabp3 PE=1 SV=5;Fatty acid-binding protein, heart OS=Sus scrofa OX=9823 GN=FABP3 PE=2 SV=3	P10790; Q865F7; P05413; P11404; P07483; Q99P61; O02772	0	907.5	9
204426	False	Unambiguous	SNYELNDILSQLGIRK		1	2	20	Q9TTE1	Q9TTE1 [313-328]		Serpin A3-1 OS=Bos taurus OX=9913 GN=SERPINA3-1 PE=1 SV=3	Q9TTE1; A2I7M9	1	1863	16
207483	False	Unambiguous	SSQSVLYSSNNK		1	1	20	P06312	P06312 [45-56]		Immunoglobulin kappa variable 4-1 OS=Homo sapiens OX=9606 GN=IGKV4-1 PE=1 SV=1	P06312	0	1313.63	12
210163	False	Unambiguous	SYELPDGQVITIGNER		6	160	20	P12717; P53501; P07837; Q9Y707; P63258; P79818	P12717 [240-255]; P53501 [240-255]; P07837 [240-255]; Q9Y707 [239-254]; P63258 [239-254]; P79818 [239-254]		Actin, muscle OS=Pisaster ochraceus OX=7612 PE=3 SV=1;Actin-57B OS=Drosophila melanogaster OX=7227 GN=Act57B PE=1 SV=1;Actin, muscle-type A2 OS=Bombyx mori OX=7091 PE=3 SV=1;Actin-2 OS=Suillus bovinus OX=48563 GN=ACT2 PE=2 SV=1;Actin, cytoplasmic 2 OS=Bos taurus OX=9913 GN=ACTG1 PE=1 SV=1;Actin, cytoplasmic 1 OS=Oryzias latipes OX=8090 GN=actb PE=2 SV=2	P53470; Q964E3; P12717; Q964E1; Q93129; P53480; Q8BFZ3; Q6NVA9; P69003; Q0PGG4; P91754; P53486; A5A3E0; Q93130; O17502; Q9P4D1; P18603; Q00214; P53467; P53501; O13419; O18500; P53466; P63267; P07837; P45885; Q5JAK2; Q6P378; P53465; Q54HF0; P20399; P10989; P63256; P92182; P29751; P53506; Q26065; O74258; P10990; P83750; P84184; P90689; Q6P8G3; P02572; Q92192; P14235; P07836; P12716; P41113; Q00215;…	0	1790.89	16
210334	False	Unambiguous	SYPGLTSYLVR		1	1	20	P80188	P80188 [119-129]		Neutrophil gelatinase-associated lipocalin OS=Homo sapiens OX=9606 GN=LCN2 PE=1 SV=2	P80188	0	1255.67	11
213941	False	Unambiguous	TGCSFDGSGR	1xCarbamidomethyl [C3]	1	3	20	Q8H994	Q8H994 [72-81]		Pathogenesis-related thaumatin-like protein 3.3 (Fragment) OS=Cryptomeria japonica OX=3369 PE=1 SV=1	Q8H994; P31110; Q8H996	0	1043.42	10
215603	False	Unambiguous	TLCMDAVQHWGK	1xCarbamidomethyl [C3]	1	2	20	O43451	O43451 [567-578]		Maltase-glucoamylase, intestinal OS=Homo sapiens OX=9606 GN=MGAM PE=1 SV=5	P23739; O43451	0	1445.67	12
216548	False	Unambiguous	TLNDMRQEYEQLIAK		1	1	20	P35527	P35527 [322-336]		Keratin, type I cytoskeletal 9 OS=Homo sapiens OX=9606 GN=KRT9 PE=1 SV=3	P35527	1	1851.93	15
216804	False	Unambiguous	TIQVDNTDAEGR		2	6	20	P28838; P28839	P28838 [357-368]; P28839 [357-368]		Cytosol aminopeptidase OS=Homo sapiens OX=9606 GN=LAP3 PE=1 SV=3;Cytosol aminopeptidase OS=Sus scrofa OX=9823 GN=LAP3 PE=1 SV=2	P28838; Q9CPY7; P00727; P28839; Q5XGB9; Q68FS4	0	1318.62	12
217090	False	Unambiguous	TITLEVEPSDTIENVK		1	28	20	P15357	P15357 [12-27]		Ubiquitin-40S ribosomal protein S27a OS=Drosophila melanogaster OX=7227 GN=RpS27A PE=1 SV=2	P15357; P0CG69; P0CH28; P62984; P68203; P18101; P62978; Q8MKD1; P68202; P84589; P62982; P0CG47; P0CG62; P0CG55; P29504; P0CG53; P79781; P0CG66; P0CG48; P62976; P62972; P68197; P0CG54; Q63429; P68200; P0CG61; P0CG68; P0CG50	0	1787.93	16
217771	False	Unambiguous	TMVCAGGDIR	1xCarbamidomethyl [C4]	1	2	20	P08861	P08861 [201-210]		Chymotrypsin-like elastase family member 3B OS=Homo sapiens OX=9606 GN=CELA3B PE=1 SV=3	O19023; P08861	0	1079.5	10
217798	False	Unambiguous	TMVVHEKPDDLGRGGNEESTK	1xOxidation [M2]	2	6	20	Q52RN5; P04178	Q52RN5 [115-135]; P04178 [116-136]		Superoxide dismutase [Cu-Zn] OS=Bos mutus grunniens OX=30521 GN=SOD1 PE=2 SV=3;Superoxide dismutase [Cu-Zn] OS=Sus scrofa OX=9823 GN=SOD1 PE=1 SV=2	O46412; Q5FB29; Q52RN5; P00442; P09670; P04178	1	2315.09	21
233184	False	Unambiguous	VNYDEENWR		1	1	20	P15144	P15144 [632-640]		Aminopeptidase N OS=Homo sapiens OX=9606 GN=ANPEP PE=1 SV=4	P15144	0	1224.53	9
234217	False	Unambiguous	VQWKVDNALQSGNSQESVTEQDSK		2	2	20	P01834; P0DOX7	P01834 [39-62]; P0DOX7 [146-169]		Immunoglobulin kappa constant OS=Homo sapiens OX=9606 GN=IGKC PE=1 SV=2;Immunoglobulin kappa light chain OS=Homo sapiens OX=9606 PE=1 SV=1	P01834; P0DOX7	1	2677.27	24
234651	False	Unambiguous	VSAYIDWINEK		1	1	20	Q99895	Q99895 [255-265]		Chymotrypsin-C OS=Homo sapiens OX=9606 GN=CTRC PE=1 SV=2	Q99895	0	1337.67	11
243398	False	Unambiguous	YGFLLPESQIR		1	1	20	P15086	P15086 [385-395]		Carboxypeptidase B OS=Homo sapiens OX=9606 GN=CPB1 PE=1 SV=4	P15086	0	1322.71	11
746	False	Unambiguous	AAGGAVCEQPLGLECR	2xCarbamidomethyl [C7; C15]	1	1	19	Q9HC84	Q9HC84 [2346-2361]; [2903-2918]; [3603-3618]; [4160-4175]		Mucin-5B OS=Homo sapiens OX=9606 GN=MUC5B PE=1 SV=3	Q9HC84	0	1687.79	16
1737	False	Unambiguous	AAVTALASLYGTKFNYGSIIK		1	1	19	P15085	P15085 [335-355]		Carboxypeptidase A1 OS=Homo sapiens OX=9606 GN=CPA1 PE=1 SV=2	P15085	1	2188.2	21
3502	False	Unambiguous	AEDLSATVTDVVEGQEYSFR		2	2	19	A2ASS6; Q8WZ42	A2ASS6 [15034-15053]; Q8WZ42 [14172-14191]		Titin OS=Mus musculus OX=10090 GN=Ttn PE=1 SV=1;Titin OS=Homo sapiens OX=9606 GN=TTN PE=1 SV=4	A2ASS6; Q8WZ42	0	2216.04	20
7651	False	Unambiguous	AKAYLEEECPATLRK	1xCarbamidomethyl [C9]	1	1	19	P25311	P25311 [178-192]		Zinc-alpha-2-glycoprotein OS=Homo sapiens OX=9606 GN=AZGP1 PE=1 SV=2	P25311	2	1778.91	15
12936	False	Unambiguous	APGRECLANNHER	1xCarbamidomethyl [C6]	1	1	19	P09571	P09571 [510-522]		Serotransferrin OS=Sus scrofa OX=9823 GN=TF PE=1 SV=2	P09571	1	1523.71	13
14667	False	Unambiguous	ARWYDYYTGVDINAR		1	1	19	O43451	O43451 [1680-1694]		Maltase-glucoamylase, intestinal OS=Homo sapiens OX=9606 GN=MGAM PE=1 SV=5	O43451	1	1862.88	15
17517	False	Unambiguous	AVLDVFEEGTEASAATAVK		1	2	19	P01011	P01011 [361-379]		Alpha-1-antichymotrypsin OS=Homo sapiens OX=9606 GN=SERPINA3 PE=1 SV=2	Q5R536; P01011	0	1907.96	19
22571	False	Unambiguous	CVANEDAPECSKPLPSIILDEICQVEKLR	3xCarbamidomethyl [C1; C10; C23]	1	1	19	P19121	P19121 [80-108]		Albumin OS=Gallus gallus OX=9031 GN=ALB PE=1 SV=2	P19121	1	3383.66	29
22849	False	Unambiguous	CWKFEHCNFNDVTTR	2xCarbamidomethyl [C1; C7]	1	1	19	P13987	P13987 [64-78]		CD59 glycoprotein OS=Homo sapiens OX=9606 GN=CD59 PE=1 SV=1	P13987	1	2013.87	15
31254	False	Unambiguous	DIQMTQSPSTLSASVGDR		1	1	19	P0DOX7	P0DOX7 [1-18]		Immunoglobulin kappa light chain OS=Homo sapiens OX=9606 PE=1 SV=1	P0DOX7	0	1892.9	18
37654	False	Unambiguous	DVNDNPPTLDVASLR		1	1	19	Q9BYE9	Q9BYE9 [800-814]		Cadherin-related family member 2 OS=Homo sapiens OX=9606 GN=CDHR2 PE=1 SV=2	Q9BYE9	0	1625.81	15
39707	False	Unambiguous	EAGYEGPLHQCDIYR	1xCarbamidomethyl [C11]	1	1	19	P12821	P12821 [547-561]		Angiotensin-converting enzyme OS=Homo sapiens OX=9606 GN=ACE PE=1 SV=1	P12821	0	1807.81	15
42250	False	Unambiguous	EDSCQLGYSAGPCMGMTSR	2xCarbamidomethyl [C4; C13]; 1xOxidation [M14; M16]	1	1	19	P02760	P02760 [228-246]		Protein AMBP OS=Homo sapiens OX=9606 GN=AMBP PE=1 SV=1	P02760	0	2122.83	19
42251	False	Unambiguous	EDSCQLGYSAGPCMGMTSR	2xCarbamidomethyl [C4; C13]; 2xOxidation [M14; M16]	1	1	19	P02760	P02760 [228-246]		Protein AMBP OS=Homo sapiens OX=9606 GN=AMBP PE=1 SV=1	P02760	0	2138.82	19
68322	False	Unambiguous	GAILYAFEMFR		1	1	19	Q16819	Q16819 [93-103]		Meprin A subunit alpha OS=Homo sapiens OX=9606 GN=MEP1A PE=1 SV=2	Q16819	0	1317.67	11
68964	False	Unambiguous	GCCWNPQGAVSVPWCYYSK	3xCarbamidomethyl [C2; C3; C15]	1	1	19	O43451	O43451 [116-134]		Maltase-glucoamylase, intestinal OS=Homo sapiens OX=9606 GN=MGAM PE=1 SV=5	O43451	0	2318.98	19
72497	False	Unambiguous	GGGFGGGSSFGGGSGFSGGGFGGGGFGGGR		1	1	19	P35908	P35908 [93-122]		Keratin, type II cytoskeletal 2 epidermal OS=Homo sapiens OX=9606 GN=KRT2 PE=1 SV=2	P35908	0	2399.02	30
82634	False	Unambiguous	GVPNENIENLIKTDNCPP	1xCarbamidomethyl [C16]	1	1	19	Q28133	Q28133 [155-172]		Allergen Bos d 2 OS=Bos taurus OX=9913 PE=1 SV=1	Q28133	1	2023.98	18
85157	False	Unambiguous	HGVQELEIELQSQLSKK		1	1	19	P35527	P35527 [375-391]		Keratin, type I cytoskeletal 9 OS=Homo sapiens OX=9606 GN=KRT9 PE=1 SV=3	P35527	1	1966.06	17
91477	False	Unambiguous	KKINSWVESQTNEK		2	2	19	P48594; P29508	P48594 [145-158]; P29508 [145-158]		Serpin B4 OS=Homo sapiens OX=9606 GN=SERPINB4 PE=1 SV=2;Serpin B3 OS=Homo sapiens OX=9606 GN=SERPINB3 PE=1 SV=2	P48594; P29508	2	1690.88	14
109834	False	Unambiguous	LLDKFIEDAQVLYSSEAFPTNFR		1	2	19	Q9TTE1	Q9TTE1 [143-165]		Serpin A3-1 OS=Bos taurus OX=9913 GN=SERPINA3-1 PE=1 SV=3	Q9TTE1; A2I7M9	1	2703.37	23
121073	False	Unambiguous	LSITGTYDLKSVLGQLGITK		1	1	19	P01009	P01009 [315-334]		Alpha-1-antitrypsin OS=Homo sapiens OX=9606 GN=SERPINA1 PE=1 SV=3	P01009	1	2107.2	20
127449	False	Unambiguous	LYHSEAFTVNFGDTEEAK		1	1	19	P01009	P01009 [161-178]		Alpha-1-antitrypsin OS=Homo sapiens OX=9606 GN=SERPINA1 PE=1 SV=3	P01009	0	2057.95	18
159631	False	Unambiguous	MSYLKNWGEGWGFMPSDR	1xOxidation [M1; M14]	3	3	19	P0DUB6; P19961; P00690	P0DUB6 [289-306]; P19961 [289-306]; P00690 [289-306]		Alpha-amylase 1A OS=Homo sapiens OX=9606 GN=AMY1A PE=1 SV=1;Alpha-amylase 2B OS=Homo sapiens OX=9606 GN=AMY2B PE=1 SV=1;Pancreatic alpha-amylase OS=Sus scrofa OX=9823 GN=AMY2 PE=1 SV=3	P0DUB6; P19961; P00690	1	2176.96	18
175117	False	Unambiguous	NTLSLVNDFIIR		1	1	19	P55259	P55259 [299-310]		Pancreatic secretory granule membrane major glycoprotein GP2 OS=Homo sapiens OX=9606 GN=GP2 PE=1 SV=3	P55259	0	1404.78	12
176392	False	Unambiguous	NYAEAKDVFLGMFLYEYAR		1	4	19	P02768	P02768 [342-360]		Albumin OS=Homo sapiens OX=9606 GN=ALB PE=1 SV=2	P02768; Q28522; Q5NVH5; A2V9Z4	1	2300.11	19
185824	False	Unambiguous	QVANMTKPTTIIEVNGDTIIIK		1	1	19	O02772	O02772 [32-53]		Fatty acid-binding protein, heart OS=Sus scrofa OX=9823 GN=FABP3 PE=2 SV=3	O02772	0	2399.32	22
185943	False	Unambiguous	QVEGMEDWKQDSQLQK		1	1	19	P25311	P25311 [76-91]		Zinc-alpha-2-glycoprotein OS=Homo sapiens OX=9606 GN=AZGP1 PE=1 SV=2	P25311	1	1948.91	16
199879	False	Unambiguous	SKEEAEALYHSKYEELQVTVGR		1	1	19	P35908	P35908 [363-384]		Keratin, type II cytoskeletal 2 epidermal OS=Homo sapiens OX=9606 GN=KRT2 PE=1 SV=2	P35908	2	2566.28	22
201141	False	Unambiguous	SLGLPENHIVFPVPIDQCIDG	1xCarbamidomethyl [C18]	1	1	19	P80188	P80188 [178-198]		Neutrophil gelatinase-associated lipocalin OS=Homo sapiens OX=9606 GN=LCN2 PE=1 SV=2	P80188	0	2320.16	21
211777	False	Unambiguous	TCQGSCAALSGLTGCTTR	3xCarbamidomethyl [C2; C6; C15]	1	1	19	Q9Y6R7	Q9Y6R7 [5133-5150]		IgGFc-binding protein OS=Homo sapiens OX=9606 GN=FCGBP PE=1 SV=3	Q9Y6R7	0	1900.83	18
213495	False	Unambiguous	TFHEASEDCISR	1xCarbamidomethyl [C9]	1	2	19	Q2KIS7	Q2KIS7 [90-101]		Tetranectin OS=Bos taurus OX=9913 GN=CLEC3B PE=2 SV=1	Q2KIS7; P05452	0	1451.62	12
213724	False	Unambiguous	TFSVLPEYLSCAR	1xCarbamidomethyl [C11]	1	1	19	P01014	P01014 [111-123]		Ovalbumin-related protein Y OS=Gallus gallus OX=9031 GN=SERPINB14B PE=1 SV=1	P01014	0	1542.76	13
213794	False	Unambiguous	TFVPGCQPGEFTLGNIK	1xCarbamidomethyl [C6]	1	1	19	P80188	P80188 [102-118]		Neutrophil gelatinase-associated lipocalin OS=Homo sapiens OX=9606 GN=LCN2 PE=1 SV=2	P80188	0	1864.93	17
216619	False	Unambiguous	TLPAPLDHINLHVR		1	1	19	O43451	O43451 [1699-1712]		Maltase-glucoamylase, intestinal OS=Homo sapiens OX=9606 GN=MGAM PE=1 SV=5	O43451	0	1595.9	14
217824	False	Unambiguous	TNAENEFVTIK		1	5	19	P04264	P04264 [278-288]		Keratin, type II cytoskeletal 1 OS=Homo sapiens OX=9606 GN=KRT1 PE=1 SV=6	Q6EIY9; P04264; A5A6M6; P04104; Q6IMF3	0	1265.64	11
222898	False	Unambiguous	TYNFLPEFLVSTQK		1	1	19	P30740	P30740 [97-110]		Leukocyte elastase inhibitor OS=Homo sapiens OX=9606 GN=SERPINB1 PE=1 SV=1	P30740	0	1686.87	14
225155	False	Unambiguous	VDLLNQEIEFLK		1	1	19	P35908	P35908 [303-314]		Keratin, type II cytoskeletal 2 epidermal OS=Homo sapiens OX=9606 GN=KRT2 PE=1 SV=2	P35908	0	1460.8	12
233212	False	Unambiguous	VPADTEVVCAPPTAYIDFAR	1xCarbamidomethyl [C9]	2	6	19	Q5E956; Q5R928	Q5E956 [34-53]; Q5R928 [34-53]		Triosephosphate isomerase OS=Bos taurus OX=9913 GN=TPI1 PE=2 SV=3;Triosephosphate isomerase OS=Pongo abelii OX=9601 GN=TPI1 PE=2 SV=1	Q5E956; P00939; P15426; Q5R928; P54714; P60174	0	2192.07	20
243484	False	Unambiguous	YGKDATNVGDEGGFAPNILENNEALELLK		2	7	19	Q3ZC09; Q1KYT0	Q3ZC09 [200-228]; Q1KYT0 [200-228]		Beta-enolase OS=Bos taurus OX=9913 GN=ENO3 PE=2 SV=1;Beta-enolase OS=Sus scrofa OX=9823 GN=ENO3 PE=2 SV=1	P13929; P25704; P15429; B5DGQ7; Q3ZC09; P21550; Q1KYT0	1	3091.52	29
365	False	Unambiguous	AADGTWEPFALGK		1	1	18	P50390	P50390 [56-68]		Transthyretin OS=Sus scrofa OX=9823 GN=TTR PE=1 SV=1	P50390	0	1362.67	13
8522	False	Unambiguous	ALCSEKLDQWLCEK	2xCarbamidomethyl [C3; C12]	3	6	18	P00711; P00712; Q9TSR4	P00711 [128-141]; P00712 [128-141]; Q9TSR4 [128-141]		Alpha-lactalbumin OS=Bos taurus OX=9913 GN=LALBA PE=1 SV=2;Alpha-lactalbumin OS=Capra hircus OX=9925 GN=LALBA PE=1 SV=1;Alpha-lactalbumin OS=Bos mutus grunniens OX=30521 GN=LALBA PE=2 SV=1	P09462; P00711; P18137; Q9TSN6; P00712; Q9TSR4	1	1779.84	14
10015	False	Unambiguous	ALNAITNPSTNSYK		1	2	18	P25821	P25821 [311-324]		Glutamine synthetase OS=Neisseria gonorrhoeae OX=485 GN=glnA PE=3 SV=1	P25821; Q9KNJ2	0	1493.76	14
20188	False	Unambiguous	CGLVPVLAENYKTEGENCVNTPEK	2xCarbamidomethyl [C1; C18]	1	1	18	P09571	P09571 [406-429]		Serotransferrin OS=Sus scrofa OX=9823 GN=TF PE=1 SV=2	P09571	1	2721.29	24
21629	False	Unambiguous	CPLLVDSEGWVK	1xCarbamidomethyl [C1]	1	1	18	P01833	P01833 [395-406]		Polymeric immunoglobulin receptor OS=Homo sapiens OX=9606 GN=PIGR PE=1 SV=4	P01833	0	1402.7	12
30377	False	Unambiguous	DIKHDPSLLPWTASYDPGSAK		1	1	18	Q5S1S4	Q5S1S4 [37-57]		Carbonic anhydrase 3 OS=Sus scrofa OX=9823 GN=CA3 PE=2 SV=3	Q5S1S4	1	2298.14	21
35044	False	Unambiguous	DSCQGDSGGPVVSNGELQGIVSWGYGCAQK	2xCarbamidomethyl [C3; C27]	1	1	18	P07478	P07478 [194-223]		Trypsin-2 OS=Homo sapiens OX=9606 GN=PRSS2 PE=1 SV=1	P07478	0	3112.37	30
38669	False	Unambiguous	DYVLQQTCGTFTPGSK	1xCarbamidomethyl [C8]	1	1	18	P17314	P17314 [45-60]		Alpha-amylase/trypsin inhibitor CM3 OS=Triticum aestivum OX=4565 PE=1 SV=1	P17314	0	1801.84	16
41131	False	Unambiguous	ECCHGDLLECADDR	3xCarbamidomethyl [C2; C3; C10]	10	10	18	P02769; P49822; P35747; P08835; P49064; P02770; Q5XLE4; P49065; P07724; P14639	P02769 [267-280]; P49822 [268-281]; P35747 [267-280]; P08835 [267-280]; P49064 [268-281]; P02770 [268-281]; Q5XLE4 [267-280]; P49065 [268-281]; P07724 [268-281]; P14639 [267-280]		Albumin OS=Bos taurus OX=9913 GN=ALB PE=1 SV=4;Albumin OS=Canis lupus familiaris OX=9615 GN=ALB PE=1 SV=3;Albumin OS=Equus caballus OX=9796 GN=ALB PE=1 SV=1;Albumin OS=Sus scrofa OX=9823 GN=ALB PE=1 SV=2;Albumin OS=Felis catus OX=9685 GN=ALB PE=1 SV=1;Albumin OS=Rattus norvegicus OX=10116 GN=Alb PE=1 SV=2;Albumin OS=Equus asinus OX=9793 GN=ALB PE=1 SV=1;Albumin OS=Oryctolagus cuniculus OX=9986 GN…	P02769; P49822; P35747; P08835; P49064; P02770; Q5XLE4; P49065; P07724; P14639	0	1749.66	14
41280	False	Unambiguous	ECNLAEVPTHAVVVRPEK	1xCarbamidomethyl [C2]	1	1	18	P02789	P02789 [602-619]		Ovotransferrin OS=Gallus gallus OX=9031 PE=1 SV=2	P02789	0	2048.06	18
56565	False	Unambiguous	ETLIQDFR		1	2	18	P02760	P02760 [159-166]		Protein AMBP OS=Homo sapiens OX=9606 GN=AMBP PE=1 SV=1	P02760; Q1MTR1	0	1021.53	8
56762	False	Unambiguous	ETQDVVKTNCDLLHDHGEADFLK	1xCarbamidomethyl [C10]	1	1	18	P19121	P19121 [411-433]		Albumin OS=Gallus gallus OX=9031 GN=ALB PE=1 SV=2	P19121	1	2684.26	23
61240	False	Unambiguous	FFESFGDLSNADAVMGNPK		1	1	18	P02067	P02067 [42-60]		Hemoglobin subunit beta OS=Sus scrofa OX=9823 GN=HBB PE=1 SV=3	P02067	0	2045.93	19
61415	False	Unambiguous	FFSASCVPGATIEQK	1xCarbamidomethyl [C6]	2	2	18	P02789; P56410	P02789 [174-188]; P56410 [155-169]		Ovotransferrin OS=Gallus gallus OX=9031 PE=1 SV=2;Ovotransferrin OS=Anas platyrhynchos OX=8839 PE=1 SV=1	P02789; P56410	0	1641.79	15
75842	False	Unambiguous	GINQPIIYSIFR		1	1	18	Q9HBB8	Q9HBB8 [282-293]		Cadherin-related family member 5 OS=Homo sapiens OX=9606 GN=CDHR5 PE=1 SV=3	Q9HBB8	0	1420.79	12
81879	False	Unambiguous	GTTPVNAVTLTYNGNK		1	1	18	P14410	P14410 [1778-1793]		Sucrase-isomaltase, intestinal OS=Homo sapiens OX=9606 GN=SI PE=1 SV=6	P14410	0	1649.85	16
86919	False	Unambiguous	HQTVPQNTGGK		1	2	18	P02787	P02787 [554-564]		Serotransferrin OS=Homo sapiens OX=9606 GN=TF PE=1 SV=3	P02787; A5A6I6	0	1166.59	11
96194	False	Unambiguous	KYQKEEFCGLLSSPTGPLSSCHK	2xCarbamidomethyl [C8; C21]	1	1	18	Q9Y6R7	Q9Y6R7 [1454-1476]; [2655-2677]; [3856-3878]		IgGFc-binding protein OS=Homo sapiens OX=9606 GN=FCGBP PE=1 SV=3	Q9Y6R7	2	2653.27	23
100380	False	Unambiguous	LDELRDEGKASSAK		1	4	18	P02768	P02768 [206-219]		Albumin OS=Homo sapiens OX=9606 GN=ALB PE=1 SV=2	P02768; Q28522; Q5NVH5; A2V9Z4	2	1518.78	14
111487	False	Unambiguous	ILLNPQDKDGSFSVVITGLR		1	1	18	P01833	P01833 [297-316]		Polymeric immunoglobulin receptor OS=Homo sapiens OX=9606 GN=PIGR PE=1 SV=4	P01833	1	2172.2	20
111660	False	Unambiguous	LLIYGASSR		1	1	18	P01619	P01619 [67-75]		Immunoglobulin kappa variable 3-20 OS=Homo sapiens OX=9606 GN=IGKV3-20 PE=1 SV=2	P01619	0	979.557	9
115388	False	Unambiguous	INGIPQQHTQVLFIAK		1	1	18	P06731	P06731 [629-644]		Carcinoembryonic antigen-related cell adhesion molecule 5 OS=Homo sapiens OX=9606 GN=CEACAM5 PE=1 SV=3	P06731	0	1807.02	16
118981	False	Unambiguous	LRENELTYYCCKK	2xCarbamidomethyl [C10; C11]	1	1	18	P13987	P13987 [79-91]		CD59 glycoprotein OS=Homo sapiens OX=9606 GN=CD59 PE=1 SV=1	P13987	2	1776.84	13
122990	False	Unambiguous	LTEWTSSNVMEERK		1	1	18	P01012	P01012 [265-278]		Ovalbumin OS=Gallus gallus OX=9031 GN=SERPINB14 PE=1 SV=2	P01012	1	1709.82	14
125677	False	Unambiguous	LVLVNAVYFR		1	2	18	P35237	P35237 [161-170]		Serpin B6 OS=Homo sapiens OX=9606 GN=SERPINB6 PE=1 SV=3	Q5R899; P35237	0	1193.7	10
127457	False	Unambiguous	LYKELPDPQESIQR		1	1	18	Q29443	Q29443 [153-166]		Serotransferrin OS=Bos taurus OX=9913 GN=TF PE=2 SV=1	Q29443	1	1715.9	14
150727	False	Unambiguous	MPCAEDYLSVVLNQLCVLHEK	2xCarbamidomethyl [C3; C16]	1	2	18	P02768	P02768 [470-490]		Albumin OS=Homo sapiens OX=9606 GN=ALB PE=1 SV=2	P02768; Q5NVH5	0	2518.21	21
165873	False	Unambiguous	NCYATPTEDKADLVK	1xCarbamidomethyl [C2]	1	1	18	P55259	P55259 [400-414]		Pancreatic secretory granule membrane major glycoprotein GP2 OS=Homo sapiens OX=9606 GN=GP2 PE=1 SV=3	P55259	1	1724.82	15
172841	False	Unambiguous	NPQGPFATCQAVLSPSEYFR	1xCarbamidomethyl [C9]	1	1	18	Q9Y6R7	Q9Y6R7 [5055-5074]		IgGFc-binding protein OS=Homo sapiens OX=9606 GN=FCGBP PE=1 SV=3	Q9Y6R7	0	2269.07	20
176379	False	Unambiguous	NWVSVTSPVQASACR	1xCarbamidomethyl [C14]	1	1	18	P55259	P55259 [271-285]		Pancreatic secretory granule membrane major glycoprotein GP2 OS=Homo sapiens OX=9606 GN=GP2 PE=1 SV=3	P55259	0	1661.81	15
181904	False	Unambiguous	QINDYVEKGTQGK		1	3	18	P01009	P01009 [180-192]		Alpha-1-antitrypsin OS=Homo sapiens OX=9606 GN=SERPINA1 PE=1 SV=3	P38029; P01009; Q5RCW5	1	1479.74	13
191542	False	Unambiguous	RPGKEIEAYIFEMFNENQK		1	1	18	O22317	O22317 [299-317]		Glucan endo-1,3-beta-glucosidase OS=Musa acuminata OX=4641 GN=BANGLUC PE=1 SV=2	O22317	1	2343.14	19
194509	False	Unambiguous	SAQLGDAVQLASLPPAGDILPNKTPCYITGWGR	1xCarbamidomethyl [C26]	1	1	18	P09093	P09093 [132-164]		Chymotrypsin-like elastase family member 3A OS=Homo sapiens OX=9606 GN=CELA3A PE=1 SV=3	P09093	1	3466.78	33
199125	False	Unambiguous	SGSVLLVVLEEAQR		1	1	18	P27352	P27352 [339-352]		Cobalamin binding intrinsic factor OS=Homo sapiens OX=9606 GN=CBLIF PE=1 SV=2	P27352	0	1499.84	14
202099	False	Unambiguous	SLQEEFPGVPSPLDAAVECHR	1xCarbamidomethyl [C19]	1	1	18	P50828	P50828 [132-152]		Hemopexin OS=Sus scrofa OX=9823 GN=HPX PE=1 SV=1	P50828	0	2338.11	21
211103	False	Unambiguous	TAIQAAGYPDKVVIGMDVAASEFYR	1xOxidation [M16]	2	5	18	Q3ZC09; Q1KYT0	Q3ZC09 [229-253]; Q1KYT0 [229-253]		Beta-enolase OS=Bos taurus OX=9913 GN=ENO3 PE=2 SV=1;Beta-enolase OS=Sus scrofa OX=9823 GN=ENO3 PE=2 SV=1	P13929; P15429; Q3ZC09; P21550; Q1KYT0	1	2688.33	25
220769	False	Unambiguous	TTEFGEIHELTTEEQFVEGVYR		1	1	18	P27731	P27731 [72-93]		Transthyretin OS=Gallus gallus OX=9031 GN=TTR PE=1 SV=1	P27731	0	2614.23	22
221710	False	Unambiguous	TVEKELTYEK		1	3	18	P35237	P35237 [243-252]		Serpin B6 OS=Homo sapiens OX=9606 GN=SERPINB6 PE=1 SV=3	Q4R3G2; Q5R899; P35237	1	1239.65	10
223989	False	Unambiguous	VAPTITLFPPSKEELNEATK		1	1	18	P20763	P20763 [4-23]		Ig lambda chain C region OS=Gallus gallus OX=9031 PE=4 SV=1	P20763	1	2185.18	20
233736	False	Unambiguous	VQAPAAHNR		2	5	18	P27693; P29599	P27693 [122-130]; P29599 [11-19]		Alkaline protease OS=Alkalihalobacillus alcalophilus OX=1445 PE=1 SV=1;Subtilisin BL OS=Lederbergia lentus OX=1467 PE=1 SV=1	P27693; P41362; P29599; Q99405; P29600	0	963.512	9
236422	False	Unambiguous	VTMQNLNDR	1xOxidation [M3]	3	26	18	P02533; P13645; P08779	P02533 [117-125]; P13645 [148-156]; P08779 [119-127]		Keratin, type I cytoskeletal 14 OS=Homo sapiens OX=9606 GN=KRT14 PE=1 SV=4;Keratin, type I cytoskeletal 10 OS=Homo sapiens OX=9606 GN=KRT10 PE=1 SV=6;Keratin, type I cytoskeletal 16 OS=Homo sapiens OX=9606 GN=KRT16 PE=1 SV=4	Q9Z2K1; P02533; Q9BGM5; Q7Z3Y7; Q0P5J4; P13645; A5A6N2; Q6IFV3; Q0P5J6; Q148H6; Q7Z3Y9; Q6IFW8; Q6R649; Q8VCW2; Q6IFV1; Q7Z3Z0; Q6IFW6; Q61414; Q9Z320; Q6EIZ0; P02535; Q7Z3Y8; Q6R650; Q61781; Q6IFX0; P08779	0	1106.53	9
236841	False	Unambiguous	VTVPGNYYQLMCGLCGNYNGDPK	2xCarbamidomethyl [C12; C15]; 1xOxidation [M11]	1	1	18	Q9Y6R7	Q9Y6R7 [2577-2599]; [3778-3800]		IgGFc-binding protein OS=Homo sapiens OX=9606 GN=FCGBP PE=1 SV=3	Q9Y6R7	0	2636.16	23
242528	False	Unambiguous	YEELQITAGR		2	4	18	P04264; P04259	P04264 [377-386]; P04259 [360-369]		Keratin, type II cytoskeletal 1 OS=Homo sapiens OX=9606 GN=KRT1 PE=1 SV=6;Keratin, type II cytoskeletal 6B OS=Homo sapiens OX=9606 GN=KRT6B PE=1 SV=5	P04264; P04259; A5A6M6; Q4FZU2	0	1179.6	10
2405	False	Unambiguous	ADFSGMSQTDLSLSK		1	2	17	P35237	P35237 [300-314]		Serpin B6 OS=Homo sapiens OX=9606 GN=SERPINB6 PE=1 SV=3	Q5R899; P35237	0	1586.74	15
5236	False	Unambiguous	AFISIHSYSQLLMYPYGYK		1	1	17	P15085	P15085 [301-319]		Carboxypeptidase A1 OS=Homo sapiens OX=9606 GN=CPA1 PE=1 SV=2	P15085	0	2281.14	19
5570	False	Unambiguous	AGAANIVPNSTGAAK		1	3	17	P0DB19	P0DB19 [202-216]		Glyceraldehyde-3-phosphate dehydrogenase OS=Streptococcus pyogenes serotype M3 (strain SSI-1) OX=193567 GN=gap PE=3 SV=1	P0DB19; P68777; P0C0G6	0	1341.71	15
8153	False	Unambiguous	AKWEMPFDPQDTHQSR	1xOxidation [M5]	1	1	17	P01011	P01011 [215-230]		Alpha-1-antichymotrypsin OS=Homo sapiens OX=9606 GN=SERPINA3 PE=1 SV=2	P01011	1	1988.89	16
20573	False	Unambiguous	CKTGSGDIENYNDATQVRDCR	2xCarbamidomethyl [C1; C20]	3	3	17	P0DUB6; P04746; P19961	P0DUB6 [156-176]; P04746 [156-176]; P19961 [156-176]		Alpha-amylase 1A OS=Homo sapiens OX=9606 GN=AMY1A PE=1 SV=1;Pancreatic alpha-amylase OS=Homo sapiens OX=9606 GN=AMY2A PE=1 SV=2;Alpha-amylase 2B OS=Homo sapiens OX=9606 GN=AMY2B PE=1 SV=1	P0DUB6; P04746; P19961	2	2459.07	21
22363	False	Unambiguous	CTCNGATHQVTCR	3xCarbamidomethyl [C1; C3; C12]	1	1	17	Q9Y6R7	Q9Y6R7 [824-836]		IgGFc-binding protein OS=Homo sapiens OX=9606 GN=FCGBP PE=1 SV=3	Q9Y6R7	0	1564.64	13
24286	False	Unambiguous	DCCQQLAHISEWCR	3xCarbamidomethyl [C2; C3; C13]	1	1	17	P01085	P01085 [40-53]		Alpha-amylase inhibitor 0.19 OS=Triticum aestivum OX=4565 PE=1 SV=1	P01085	0	1862.77	14
25209	False	Unambiguous	DDPHACYSTVFDKLK	1xCarbamidomethyl [C6]	1	1	17	P02769	P02769 [387-401]		Albumin OS=Bos taurus OX=9913 GN=ALB PE=1 SV=4	P02769	1	1795.83	15
29974	False	Unambiguous	DLEWHTWGMFSR	1xOxidation [M9]	1	1	17	O43451	O43451 [1145-1156]		Maltase-glucoamylase, intestinal OS=Homo sapiens OX=9606 GN=MGAM PE=1 SV=5	O43451	0	1580.7	12
35387	False	Unambiguous	DSHAGLYMWHLVGHQR		1	1	17	Q8WVN6	Q8WVN6 [109-124]		Secreted and transmembrane protein 1 OS=Homo sapiens OX=9606 GN=SECTM1 PE=1 SV=2	Q8WVN6	0	1906.91	16
37259	False	Unambiguous	DVFLGSFLYEYSR		1	1	17	P14639	P14639 [347-359]		Albumin OS=Ovis aries OX=9940 GN=ALB PE=1 SV=1	P14639	0	1595.77	13
46859	False	Unambiguous	EKGEFQLVLDALDK		1	1	17	Q5S1S4	Q5S1S4 [152-165]		Carbonic anhydrase 3 OS=Sus scrofa OX=9823 GN=CA3 PE=2 SV=3	Q5S1S4	1	1604.85	14
61241	False	Unambiguous	FFESFGDLSNADAVMGNPK	1xOxidation [M15]	1	1	17	P02067	P02067 [42-60]		Hemoglobin subunit beta OS=Sus scrofa OX=9823 GN=HBB PE=1 SV=3	P02067	0	2061.92	19
67572	False	Unambiguous	FYTEDGNWDLVGNNTPIFFIR		6	8	17	P00432; O97492; O62839; P24270; Q5RF10; Q2I6W4	P00432 [136-156]; O97492 [136-156]; O62839 [136-156]; P24270 [136-156]; Q5RF10 [136-156]; Q2I6W4 [136-156]		Catalase OS=Bos taurus OX=9913 GN=CAT PE=1 SV=3;Catalase OS=Canis lupus familiaris OX=9615 GN=CAT PE=2 SV=3;Catalase OS=Sus scrofa OX=9823 GN=CAT PE=1 SV=4;Catalase OS=Mus musculus OX=10090 GN=Cat PE=1 SV=4;Catalase OS=Pongo abelii OX=9601 GN=CAT PE=2 SV=3;Catalase OS=Callithrix jacchus OX=9483 GN=CAT PE=2 SV=3	P00432; O97492; O62839; P24270; Q5RF10; Q2I6W4; P04762; P04040	0	2518.2	21
76226	False	Unambiguous	GLSTESILIPR		1	2	17	P31025	P31025 [156-166]		Lipocalin-1 OS=Homo sapiens OX=9606 GN=LCN1 PE=1 SV=1	P31025; Q5VSP4	0	1185.68	11
77380	False	Unambiguous	GNCGDSSSMYSLEGNTVEHR	1xCarbamidomethyl [C3]	1	1	17	P98088	P98088 [5559-5578]		Mucin-5AC OS=Homo sapiens OX=9606 GN=MUC5AC PE=1 SV=4	P98088	0	2199.9	20
85430	False	Unambiguous	HIADLAGNPDLVLPVPAFNVINGGSHAGNK		1	3	17	Q1KYT0	Q1KYT0 [133-162]		Beta-enolase OS=Sus scrofa OX=9823 GN=ENO3 PE=2 SV=1	P15429; P21550; Q1KYT0	0	3007.57	30
85504	False	Unambiguous	HICYFQIDKK	1xCarbamidomethyl [C3]	1	1	17	P27487	P27487 [383-392]		Dipeptidyl peptidase 4 OS=Homo sapiens OX=9606 GN=DPP4 PE=1 SV=2	P27487	1	1351.68	10
86512	False	Unambiguous	HPDGVAVVGIFLK		1	1	17	Q5S1S4	Q5S1S4 [136-148]		Carbonic anhydrase 3 OS=Sus scrofa OX=9823 GN=CA3 PE=2 SV=3	Q5S1S4	0	1351.77	13
87667	False	Unambiguous	HVGDLGNVTAGKDGVATVYIEDSVIALSGDHSIIGR		1	1	17	P04178	P04178 [80-115]		Superoxide dismutase [Cu-Zn] OS=Sus scrofa OX=9823 GN=SOD1 PE=1 SV=2	P04178	1	3635.87	36
88101	False	Unambiguous	HYTIAALLSPFSYSTTAVVSDPQE		1	2	17	P27731	P27731 [127-150]		Transthyretin OS=Gallus gallus OX=9031 GN=TTR PE=1 SV=1	O55245; P27731	0	2597.28	24
92878	False	Unambiguous	KMPQVPTDLLLETGK		1	1	17	P19121	P19121 [442-456]		Albumin OS=Gallus gallus OX=9031 GN=ALB PE=1 SV=2	P19121	1	1669.92	15
92881	False	Unambiguous	KMPQVPTDLLLETGKK	1xOxidation [M2]	1	1	17	P19121	P19121 [442-457]		Albumin OS=Gallus gallus OX=9031 GN=ALB PE=1 SV=2	P19121	2	1814.01	16
94722	False	Unambiguous	KSSGPDLNWNNLK		1	1	17	P09571	P09571 [439-451]		Serotransferrin OS=Sus scrofa OX=9823 GN=TF PE=1 SV=2	P09571	1	1472.75	13
97255	False	Unambiguous	IAFNTEDTR		1	1	17	P01014	P01014 [187-195]		Ovalbumin-related protein Y OS=Gallus gallus OX=9031 GN=SERPINB14B PE=1 SV=1	P01014	0	1066.52	9
98114	False	Unambiguous	LAMQEFMILPVGASSFR	2xOxidation [M3; M7]	2	6	17	Q3ZC09; Q1KYT0	Q3ZC09 [163-179]; Q1KYT0 [163-179]		Beta-enolase OS=Bos taurus OX=9913 GN=ENO3 PE=2 SV=1;Beta-enolase OS=Sus scrofa OX=9823 GN=ENO3 PE=2 SV=1	P17182; P25704; P04764; Q3ZC09; P86210; Q1KYT0	0	1928.96	17
110070	False	Unambiguous	LLEACTFHSAK	1xCarbamidomethyl [C5]	1	1	17	P09571	P09571 [678-688]		Serotransferrin OS=Sus scrofa OX=9823 GN=TF PE=1 SV=2	P09571	0	1276.64	11
111913	False	Unambiguous	ILNKQQDDFGK		1	1	17	Q29443	Q29443 [626-636]		Serotransferrin OS=Bos taurus OX=9913 GN=TF PE=2 SV=1	Q29443	1	1305.68	11
117326	False	Unambiguous	IPSKMDSSLYLGYQYVTALR	1xOxidation [M5]	1	1	17	P09571	P09571 [309-328]		Serotransferrin OS=Sus scrofa OX=9823 GN=TF PE=1 SV=2	P09571	1	2321.18	20
117683	False	Unambiguous	IQAQDPEFSDLNSAITYR		1	1	17	Q9HBB8	Q9HBB8 [385-402]		Cadherin-related family member 5 OS=Homo sapiens OX=9606 GN=CDHR5 PE=1 SV=3	Q9HBB8	0	2068	18
121564	False	Unambiguous	LSQKFPKAEFVEVTK		1	1	17	P02769	P02769 [242-256]		Albumin OS=Bos taurus OX=9913 GN=ALB PE=1 SV=4	P02769	2	1750.97	15
167988	False	Unambiguous	NGGLGNGGTNFDAK		1	1	17	A6L792	A6L792 [330-343]		Xylose isomerase OS=Bacteroides vulgatus (strain ATCC 8482 / DSM 1447 / JCM 5826 / NBRC 14291 / NCTC 11154) OX=435590 GN=xylA PE=3 SV=1	A6L792	0	1321.61	14
168934	False	Unambiguous	NKECEAFICNCDR	3xCarbamidomethyl [C4; C9; C11]	1	1	17	P04054	P04054 [110-122]		Phospholipase A2 OS=Homo sapiens OX=9606 GN=PLA2G1B PE=1 SV=3	P04054	1	1715.69	13
170575	False	Unambiguous	NLQMDDFELLCTDGR	1xCarbamidomethyl [C11]	1	1	17	P02789	P02789 [579-593]		Ovotransferrin OS=Gallus gallus OX=9031 PE=1 SV=2	P02789	0	1826.8	15
176165	False	Unambiguous	NVVDGQPFTNWYDNGSNQVAFGRGNR		3	3	17	P0DUB6; P04746; P19961	P0DUB6 [414-439]; P04746 [414-439]; P19961 [414-439]		Alpha-amylase 1A OS=Homo sapiens OX=9606 GN=AMY1A PE=1 SV=1;Pancreatic alpha-amylase OS=Homo sapiens OX=9606 GN=AMY2A PE=1 SV=2;Alpha-amylase 2B OS=Homo sapiens OX=9606 GN=AMY2B PE=1 SV=1	P0DUB6; P04746; P19961	1	2912.35	26
182524	False	Unambiguous	QMDFELLCQNGAREPVDNAENCHLAR	2xCarbamidomethyl [C8; C22]	1	1	17	P09571	P09571 [565-590]		Serotransferrin OS=Sus scrofa OX=9823 GN=TF PE=1 SV=2	P09571	1	3087.38	26
190271	False	Unambiguous	RLGTFEVEDQIEAAR		1	2	17	P27487	P27487 [597-611]		Dipeptidyl peptidase 4 OS=Homo sapiens OX=9606 GN=DPP4 PE=1 SV=2	Q9N2I7; P27487	1	1733.88	15
204493	False	Unambiguous	SPANCPLSCPANSR	2xCarbamidomethyl [C5; C9]	1	1	17	Q9Y6R7	Q9Y6R7 [737-750]		IgGFc-binding protein OS=Homo sapiens OX=9606 GN=FCGBP PE=1 SV=3	Q9Y6R7	0	1530.68	14
211118	False	Unambiguous	TALQPMVSALNIR		1	1	17	P07911	P07911 [437-449]		Uromodulin OS=Homo sapiens OX=9606 GN=UMOD PE=1 SV=1	P07911	0	1413.79	13
211746	False	Unambiguous	TCNPSDILQMCSFLEGK	2xCarbamidomethyl [C2; C11]; 1xOxidation [M10]	1	1	17	P02789	P02789 [689-705]		Ovotransferrin OS=Gallus gallus OX=9031 PE=1 SV=2	P02789	0	2015.89	17
213786	False	Unambiguous	TFVIIPELVLPNR		1	1	17	Q9BYE9	Q9BYE9 [934-946]		Cadherin-related family member 2 OS=Homo sapiens OX=9606 GN=CDHR2 PE=1 SV=2	Q9BYE9	0	1510.9	13
215604	False	Unambiguous	TLCMDAVQHWGK	1xCarbamidomethyl [C3]; 1xOxidation [M4]	1	2	17	O43451	O43451 [567-578]		Maltase-glucoamylase, intestinal OS=Homo sapiens OX=9606 GN=MGAM PE=1 SV=5	P23739; O43451	0	1461.66	12
216711	False	Unambiguous	TLQALEFHTVPFQLLAR		1	2	17	Q08380	Q08380 [377-393]		Galectin-3-binding protein OS=Homo sapiens OX=9606 GN=LGALS3BP PE=1 SV=1	Q08380; Q5RDA4	0	1984.1	17
227663	False	Unambiguous	VGDYDASLGTMLLETGGTIGQADSSWFK	1xOxidation [M11]	3	6	17	Q41484; P58515; P58514	Q41484 [133-160]; P58515 [105-132]; P58514 [133-160]		Serine protease inhibitor 5 OS=Solanum tuberosum OX=4113 PE=1 SV=1;Serine protease inhibitor 2 OS=Solanum tuberosum OX=4113 PE=1 SV=1;Serine protease inhibitor 1 OS=Solanum tuberosum OX=4113 PE=1 SV=2	Q41433; Q41484; P58515; P30941; P58514; P58517	0	2935.37	28
227857	False	Unambiguous	VGGQAGAHGAEALER		1	1	17	P01965	P01965 [17-31]		Hemoglobin subunit alpha OS=Sus scrofa OX=9823 GN=HBA PE=1 SV=1	P01965	0	1422.71	15
228620	False	Unambiguous	VHTECCHGDLLECADDR	3xCarbamidomethyl [C5; C6; C13]	1	4	17	P02768	P02768 [265-281]		Albumin OS=Homo sapiens OX=9606 GN=ALB PE=1 SV=2	P02768; Q28522; Q5NVH5; A2V9Z4	0	2086.84	17
233208	False	Unambiguous	VPAAYAASLCGLCGNYNQDPADDLK	2xCarbamidomethyl [C10; C13]	1	1	17	Q9Y6R7	Q9Y6R7 [4601-4625]		IgGFc-binding protein OS=Homo sapiens OX=9606 GN=FCGBP PE=1 SV=3	Q9Y6R7	0	2683.21	25
245463	False	Unambiguous	YMFPMGTPDPEYPADASQNGIR	1xOxidation [M2; M5]	1	1	17	P09923	P09923 [225-246]		Intestinal-type alkaline phosphatase OS=Homo sapiens OX=9606 GN=ALPI PE=1 SV=2	P09923	0	2473.08	22
245564	False	Unambiguous	YMNGAATNPDFDVVAR	1xOxidation [M2]	1	3	17	Q5LCV9	Q5LCV9 [152-167]		Xylose isomerase OS=Bacteroides fragilis (strain ATCC 25285 / DSM 2151 / JCM 11019 / NCTC 9343) OX=272559 GN=xylA PE=3 SV=1	Q5LCV9; Q64U20; Q8A9M2	0	1756.8	16
225	False	Unambiguous	AAANFFSASCVPCADQSSFPK	2xCarbamidomethyl [C10; C13]	1	1	16	Q29443	Q29443 [167-187]		Serotransferrin OS=Bos taurus OX=9913 GN=TF PE=2 SV=1	Q29443	0	2262	21
15305	False	Unambiguous	ASIWETNPGTIR		1	1	16	P98073	P98073 [294-305]		Enteropeptidase OS=Homo sapiens OX=9606 GN=TMPRSS15 PE=1 SV=3	P98073	0	1344.69	12
18186	False	Unambiguous	AWGPGLETGQVGK		1	3	16	Q14315	Q14315 [576-588]		Filamin-C OS=Homo sapiens OX=9606 GN=FLNC PE=1 SV=3	D3ZHA0; Q8VHX6; Q14315	0	1299.67	13
18832	False	Unambiguous	CACSNHEPYFGYSGAFK	2xCarbamidomethyl [C1; C3]	2	2	16	P27425; Q29443	P27425 [198-214]; Q29443 [200-216]		Serotransferrin OS=Equus caballus OX=9796 GN=TF PE=2 SV=1;Serotransferrin OS=Bos taurus OX=9913 GN=TF PE=2 SV=1	P27425; Q29443	0	1994.82	17
19234	False	Unambiguous	CCTKPESERMPCTEDYLSLILNR	3xCarbamidomethyl [C1; C2; C12]; 1xOxidation [M10]	1	1	16	P02769	P02769 [460-482]		Albumin OS=Bos taurus OX=9913 GN=ALB PE=1 SV=4	P02769	1	2888.3	23
25875	False	Unambiguous	DEGHHVAYTTR		1	1	16	Q02817	Q02817 [942-952]		Mucin-2 OS=Homo sapiens OX=9606 GN=MUC2 PE=1 SV=2	Q02817	0	1285.59	11
41123	False	Unambiguous	ECCDKPILEK	2xCarbamidomethyl [C2; C3]	3	5	16	P02769; P08835; P49065	P02769 [300-309]; P08835 [300-309]; P49065 [301-310]		Albumin OS=Bos taurus OX=9913 GN=ALB PE=1 SV=4;Albumin OS=Sus scrofa OX=9823 GN=ALB PE=1 SV=2;Albumin OS=Oryctolagus cuniculus OX=9986 GN=ALB PE=1 SV=2	P02769; Q28522; A2V9Z4; P08835; P49065	0	1291.6	10
41127	False	Unambiguous	ECCEGDMVECMDDMAR	3xCarbamidomethyl [C2; C3; C10]; 1xOxidation [M7; M11; M14]	1	1	16	P19121	P19121 [272-287]		Albumin OS=Gallus gallus OX=9031 GN=ALB PE=1 SV=2	P19121	0	2023.66	16
60121	False	Unambiguous	FDFMGTCVYVLAQTCGTRPGLHR	2xCarbamidomethyl [C7; C15]	1	1	16	Q9Y6R7	Q9Y6R7 [1268-1290]; [2469-2491]; [3670-3692]		IgGFc-binding protein OS=Homo sapiens OX=9606 GN=FCGBP PE=1 SV=3	Q9Y6R7	0	2686.27	23
60122	False	Unambiguous	FDFMGTCVYVLAQTCGTRPGLHR	2xCarbamidomethyl [C7; C15]; 1xOxidation [M4]	1	1	16	Q9Y6R7	Q9Y6R7 [1268-1290]; [2469-2491]; [3670-3692]		IgGFc-binding protein OS=Homo sapiens OX=9606 GN=FCGBP PE=1 SV=3	Q9Y6R7	0	2702.26	23
63081	False	Unambiguous	FLEQQNQVLQTKWELLQQVDTSTR		1	4	16	P04264	P04264 [200-223]		Keratin, type II cytoskeletal 1 OS=Homo sapiens OX=9606 GN=KRT1 PE=1 SV=6	Q6EIY9; P04264; A5A6M6; Q6IMF3	1	2932.52	24
68028	False	Unambiguous	GAFTGEISPAMIK		2	17	16	Q7ZWN5; P00940	Q7ZWN5 [72-84]; P00940 [72-84]		Triosephosphate isomerase OS=Xenopus laevis OX=8355 GN=tpi1 PE=2 SV=1;Triosephosphate isomerase OS=Gallus gallus OX=9031 GN=TPI1 PE=1 SV=2	P30741; Q7JNS1; Q1MTI4; Q589R5; Q7ZWN5; P92119; P91895; P00940; Q90XG0; P29613; A0A1L5YRA2; B0BM40; Q10657; P82204; P55275; P91919; P00941	0	1321.68	13
73156	False	Unambiguous	GGNEESTKTGNAGSR		3	12	16	Q52RN5; P00441; P04178	Q52RN5 [128-142]; P00441 [130-144]; P04178 [129-143]		Superoxide dismutase [Cu-Zn] OS=Bos mutus grunniens OX=30521 GN=SOD1 PE=2 SV=3;Superoxide dismutase [Cu-Zn] OS=Homo sapiens OX=9606 GN=SOD1 PE=1 SV=2;Superoxide dismutase [Cu-Zn] OS=Sus scrofa OX=9823 GN=SOD1 PE=1 SV=2	Q52RN5; P08228; Q8HXQ3; P00442; P00443; Q8HXQ4; P00441; H6BDU4; P33431; Q8HXP9; P04178; P07632	1	1464.67	15
80840	False	Unambiguous	GSQTVSYTR		1	1	16	Q9Y6R7	Q9Y6R7 [913-921]		IgGFc-binding protein OS=Homo sapiens OX=9606 GN=FCGBP PE=1 SV=3	Q9Y6R7	0	998.49	9
81213	False	Unambiguous	GSVTFHCALGPEVANVAK	1xCarbamidomethyl [C7]	1	1	16	P01833	P01833 [251-268]		Polymeric immunoglobulin receptor OS=Homo sapiens OX=9606 GN=PIGR PE=1 SV=4	P01833	0	1856.93	18
81267	False	Unambiguous	GSYYEYFGDPLTPYLPAVPSSFR		1	1	16	Q9UQQ1	Q9UQQ1 [247-269]		Aminopeptidase NAALADL1 OS=Homo sapiens OX=9606 GN=NAALADL1 PE=1 SV=2	Q9UQQ1	0	2626.25	23
86469	False	Unambiguous	HNVMISTEWAAPNVLR		3	3	16	Q13228; Q5RF48; Q2KJ32	Q13228 [196-211]; Q5RF48 [196-211]; Q2KJ32 [196-211]		Methanethiol oxidase OS=Homo sapiens OX=9606 GN=SELENBP1 PE=1 SV=2;Methanethiol oxidase OS=Pongo abelii OX=9601 GN=SELENBP1 PE=2 SV=1;Methanethiol oxidase OS=Bos taurus OX=9913 GN=SELENBP1 PE=1 SV=1	Q13228; Q5RF48; Q2KJ32	0	1837.94	16
87447	False	Unambiguous	HTEQAEFHVSK		1	1	16	A2I7N1	A2I7N1 [219-229]		Serpin A3-5 OS=Bos taurus OX=9913 GN=SERPINA3-5 PE=3 SV=1	A2I7N1	0	1312.63	11
100056	False	Unambiguous	IDASKHMWPGDIK	1xOxidation [M7]	5	5	16	P0DUB6; P00687; P04746; P19961; P00690	P0DUB6 [211-223]; P00687 [211-223]; P04746 [211-223]; P19961 [211-223]; P00690 [211-223]		Alpha-amylase 1A OS=Homo sapiens OX=9606 GN=AMY1A PE=1 SV=1;Alpha-amylase 1 OS=Mus musculus OX=10090 GN=Amy1 PE=1 SV=2;Pancreatic alpha-amylase OS=Homo sapiens OX=9606 GN=AMY2A PE=1 SV=2;Alpha-amylase 2B OS=Homo sapiens OX=9606 GN=AMY2B PE=1 SV=1;Pancreatic alpha-amylase OS=Sus scrofa OX=9823 GN=AMY2 PE=1 SV=3	P0DUB6; P00687; P04746; P19961; P00690	1	1513.75	13
101013	False	Unambiguous	LDLPINIVGLAPLCENMPSGK	1xCarbamidomethyl [C14]	1	2	16	P28839	P28839 [322-342]		Cytosol aminopeptidase OS=Sus scrofa OX=9823 GN=LAP3 PE=1 SV=2	P00727; P28839	0	2251.18	21
102278	False	Unambiguous	IECVSAENTEDCIAK	2xCarbamidomethyl [C3; C12]	1	1	16	P09571	P09571 [370-384]		Serotransferrin OS=Sus scrofa OX=9823 GN=TF PE=1 SV=2	P09571	0	1738.76	15
105779	False	Unambiguous	IGDKVQLVGDDLFVTNTER		1	3	16	B1KTJ8	B1KTJ8 [306-324]		Enolase OS=Clostridium botulinum (strain Loch Maree / Type A3) OX=498214 GN=eno PE=3 SV=1	B1KTJ8; C4Z1M9; A5N2N5	1	2119.1	19
108652	False	Unambiguous	IKFEMEQNLR		1	1	16	P35527	P35527 [241-250]		Keratin, type I cytoskeletal 9 OS=Homo sapiens OX=9606 GN=KRT9 PE=1 SV=3	P35527	1	1307.68	10
111480	False	Unambiguous	LIINLLK		1	6	16	P19121	P19121 [556-562]		Albumin OS=Gallus gallus OX=9031 GN=ALB PE=1 SV=2	P19121; A5UJV0; F1MKX4; Q5SSW2; Q14997; Q2SJZ6	0	826.576	7
112935	False	Unambiguous	IITHPNFNGNTLDNDIMLIKLSSPATLNSR		1	1	16	P00761	P00761 [78-107]		Trypsin OS=Sus scrofa OX=9823 PE=1 SV=1	P00761	1	3309.73	30
116539	False	Unambiguous	LPCVEDYISAILNR	1xCarbamidomethyl [C3]	4	4	16	O35090; P02770; A6YF56; P07724	O35090 [471-484]; P02770 [470-483]; A6YF56 [470-483]; P07724 [470-483]		Albumin OS=Meriones unguiculatus OX=10047 GN=ALB PE=2 SV=1;Albumin OS=Rattus norvegicus OX=10116 GN=Alb PE=1 SV=2;Albumin OS=Mesocricetus auratus OX=10036 GN=ALB PE=1 SV=1;Albumin OS=Mus musculus OX=10090 GN=Alb PE=1 SV=3	O35090; P02770; A6YF56; P07724	0	1662.85	14
119964	False	Unambiguous	LSDSFFLPLK		1	1	16	Q9UQQ1	Q9UQQ1 [579-588]		Aminopeptidase NAALADL1 OS=Homo sapiens OX=9606 GN=NAALADL1 PE=1 SV=2	Q9UQQ1	0	1166.65	10
122047	False	Unambiguous	LSSWVLLMK	1xOxidation [M8]	1	4	16	P01009	P01009 [259-267]		Alpha-1-antitrypsin OS=Homo sapiens OX=9606 GN=SERPINA1 PE=1 SV=3	P01010; P01009; Q5RCW5; O00394	0	1092.61	9
126361	False	Unambiguous	LVSSENFDDYMKEVGVGFATR		2	7	16	O97788; P48035	O97788 [11-31]; P48035 [11-31]		Fatty acid-binding protein, adipocyte OS=Sus scrofa OX=9823 GN=FABP4 PE=1 SV=3;Fatty acid-binding protein, adipocyte OS=Bos taurus OX=9913 GN=FABP4 PE=2 SV=2	P04117; A6YLM6; O97788; P48035; Q99P60; P70623; P15090	1	2364.12	21
127016	False	Unambiguous	LWTSPTFQWLIPDSADTTATPTHCAYDR	1xCarbamidomethyl [C24]	1	1	16	P24855	P24855 [208-235]		Deoxyribonuclease-1 OS=Homo sapiens OX=9606 GN=DNASE1 PE=1 SV=1	P24855	0	3251.51	28
127102	False	Unambiguous	LYAQDADGCPIDIK	1xCarbamidomethyl [C9]	1	3	16	Q14315	Q14315 [704-717]		Filamin-C OS=Homo sapiens OX=9606 GN=FLNC PE=1 SV=3	D3ZHA0; Q8VHX6; Q14315	0	1578.75	14
165807	False	Unambiguous	NCQDQTFCGTGPVSEPETK	2xCarbamidomethyl [C2; C8]	1	1	16	Q8IVL8	Q8IVL8 [198-216]		Carboxypeptidase O OS=Homo sapiens OX=9606 GN=CPO PE=1 SV=1	Q8IVL8	0	2154.91	19
189769	False	Unambiguous	RHPYFYAPELLYYAQK		1	1	16	P49065	P49065 [169-184]		Albumin OS=Oryctolagus cuniculus OX=9986 GN=ALB PE=1 SV=2	P49065	1	2059.04	16
198073	False	Unambiguous	SGETEDTFIADLVVGLCTGQIK	1xCarbamidomethyl [C17]	6	28	16	P07322; Q3ZC09; Q27877; P06733; Q1KYT0; P08734	P07322 [373-394]; Q3ZC09 [373-394]; Q27877 [374-395]; P06733 [373-394]; Q1KYT0 [373-394]; P08734 [373-394]		Beta-enolase OS=Gallus gallus OX=9031 GN=ENO3 PE=1 SV=3;Beta-enolase OS=Bos taurus OX=9913 GN=ENO3 PE=2 SV=1;Enolase OS=Schistosoma mansoni OX=6183 GN=ENO PE=2 SV=1;Alpha-enolase OS=Homo sapiens OX=9606 GN=ENO1 PE=1 SV=2;Beta-enolase OS=Sus scrofa OX=9823 GN=ENO3 PE=2 SV=1;Alpha-enolase OS=Xenopus laevis OX=8355 GN=eno1 PE=2 SV=2	P07322; P13929; P17182; P51913; P25704; Q4R5L2; P15429; P04764; B5DGQ7; Q9PVK2; Q9W7L0; Q9W7L2; P09104; Q3ZC09; Q9W7L1; P19140; Q27877; P42897; P21550; Q9XSJ4; P07323; P17183; P06733; P86210; Q5R6Y1; O02654; Q1KYT0; P08734	0	2353.16	22
204397	False	Unambiguous	SNVSDAVAQSAR		1	1	16	Q5E956	Q5E956 [195-206]		Triosephosphate isomerase OS=Bos taurus OX=9913 GN=TPI1 PE=2 SV=3	Q5E956	0	1204.59	12
211493	False	Unambiguous	TATPQQAQEVHEKLR		4	12	16	Q5E956; P00940; Q5R928; Q29371	Q5E956 [176-190]; P00940 [175-189]; Q5R928 [176-190]; Q29371 [176-190]		Triosephosphate isomerase OS=Bos taurus OX=9913 GN=TPI1 PE=2 SV=3;Triosephosphate isomerase OS=Gallus gallus OX=9031 GN=TPI1 PE=1 SV=2;Triosephosphate isomerase OS=Pongo abelii OX=9601 GN=TPI1 PE=2 SV=1;Triosephosphate isomerase OS=Sus scrofa OX=9823 GN=TPI1 PE=2 SV=4	P48500; Q2QD07; P17751; Q5E956; P00940; P00939; P15426; Q5R928; P54714; P60174; P86216; Q29371	1	1735.91	15
212811	False	Unambiguous	TEGENCVNTPEKGYLAVAVVK	1xCarbamidomethyl [C6]	1	1	16	P09571	P09571 [418-438]		Serotransferrin OS=Sus scrofa OX=9823 GN=TF PE=1 SV=2	P09571	1	2278.14	21
217797	False	Unambiguous	TMVVHEKPDDLGRGGNEESTK		2	6	16	Q52RN5; P04178	Q52RN5 [115-135]; P04178 [116-136]		Superoxide dismutase [Cu-Zn] OS=Bos mutus grunniens OX=30521 GN=SOD1 PE=2 SV=3;Superoxide dismutase [Cu-Zn] OS=Sus scrofa OX=9823 GN=SOD1 PE=1 SV=2	O46412; Q5FB29; Q52RN5; P00442; P09670; P04178	1	2299.1	21
219934	False	Unambiguous	TSEFGELHGLTTDEKFVEGIYKVELDTK		1	1	16	P50390	P50390 [69-96]		Transthyretin OS=Sus scrofa OX=9823 GN=TTR PE=1 SV=1	P50390	2	3185.59	28
221354	False	Unambiguous	TTVQQQFSEVWKPFPQSTVR		2	4	16	O41345; Q9WDG4	O41345 [43-62]; Q9WDG4 [43-62]		Capsid protein OS=Tomato mosaic virus (strain S-1) OX=138314 GN=CP PE=3 SV=3;Capsid protein OS=Pepper mild mottle virus (strain P1) OX=138304 GN=CP PE=2 SV=3	O41345; P03575; Q9WDG4; P03576	0	2393.22	20
222061	False	Unambiguous	TVMENFVAFVDK	1xOxidation [M3]	2	2	16	P02769; P14639	P02769 [569-580]; P14639 [569-580]		Albumin OS=Bos taurus OX=9913 GN=ALB PE=1 SV=4;Albumin OS=Ovis aries OX=9940 GN=ALB PE=1 SV=1	P02769; P14639	0	1415.69	12
227578	False	Unambiguous	VGDANPALQK		2	2	16	P00921; P00922	P00921 [149-158]; P00922 [149-158]		Carbonic anhydrase 2 OS=Bos taurus OX=9913 GN=CA2 PE=1 SV=3;Carbonic anhydrase 2 OS=Ovis aries OX=9940 GN=CA2 PE=1 SV=2	P00921; P00922	0	1012.54	10
227936	False	Unambiguous	VGKTTYESYLGADYITAVANLR		1	1	16	P09571	P09571 [650-671]		Serotransferrin OS=Sus scrofa OX=9823 GN=TF PE=1 SV=2	P09571	1	2405.23	22
229200	False	Unambiguous	VIADNVKDWNKVVLAYEPVWAIGTGK		1	1	16	Q29371	Q29371 [150-175]		Triosephosphate isomerase OS=Sus scrofa OX=9823 GN=TPI1 PE=2 SV=4	Q29371	2	2885.56	26
229725	False	Unambiguous	VLEDNSALDKMLQNVQMPSK	2xOxidation [M11; M17]	1	1	16	P27487	P27487 [493-512]		Dipeptidyl peptidase 4 OS=Homo sapiens OX=9606 GN=DPP4 PE=1 SV=2	P27487	1	2292.12	20
231802	False	Unambiguous	VLYSSEAFPTNFRDPEAAK		1	3	16	A2I7N0	A2I7N0 [153-171]		Serpin A3-4 OS=Bos taurus OX=9913 GN=SERPINA3-4 PE=3 SV=1	A2I7N2; A2I7N0; Q3ZEJ6	1	2142.05	19
232565	False	Unambiguous	VNDEQLVVTGGK		1	3	16	P20347	P20347 [144-155]		Cysteine protease inhibitor 1 OS=Solanum tuberosum OX=4113 PE=1 SV=3	P20347; O24387; O24388	0	1258.66	12
237261	False	Unambiguous	VVFDDTYDR		3	5	16	Q3SZX4; Q5S1S4; P16015	Q3SZX4 [68-76]; Q5S1S4 [68-76]; P16015 [68-76]		Carbonic anhydrase 3 OS=Bos taurus OX=9913 GN=CA3 PE=2 SV=3;Carbonic anhydrase 3 OS=Sus scrofa OX=9823 GN=CA3 PE=2 SV=3;Carbonic anhydrase 3 OS=Mus musculus OX=10090 GN=Ca3 PE=1 SV=3	P07450; Q3SZX4; Q5S1S4; P16015; P07451	0	1129.52	9
238876	False	Unambiguous	WCTISNQEANK	1xCarbamidomethyl [C2]	1	1	16	P09571	P09571 [8-18]		Serotransferrin OS=Sus scrofa OX=9823 GN=TF PE=1 SV=2	P09571	0	1350.61	11
242984	False	Unambiguous	YFGYTGALR		1	1	16	P02789	P02789 [540-548]		Ovotransferrin OS=Gallus gallus OX=9031 PE=1 SV=2	P02789	0	1047.53	9
247584	False	Unambiguous	YVASYVLEHLY		1	1	16	P15086	P15086 [407-417]		Carboxypeptidase B OS=Homo sapiens OX=9606 GN=CPB1 PE=1 SV=4	P15086	0	1356.68	11
1361	False	Unambiguous	AAQKPDILTTGSGNPIGDKLNILTAGPR		1	1	15	O62839	O62839 [20-47]		Catalase OS=Sus scrofa OX=9823 GN=CAT PE=1 SV=4	O62839	1	2818.54	28
4654	False	Unambiguous	AETECQNTEYQQLLDIK	1xCarbamidomethyl [C5]	1	1	15	P13645	P13645 [423-439]		Keratin, type I cytoskeletal 10 OS=Homo sapiens OX=9606 GN=KRT10 PE=1 SV=6	P13645	0	2082.96	17
5502	False	Unambiguous	AFVNCDENSR	1xCarbamidomethyl [C5]	1	1	15	P01833	P01833 [516-525]		Polymeric immunoglobulin receptor OS=Homo sapiens OX=9606 GN=PIGR PE=1 SV=4	P01833	0	1211.51	10
6288	False	Unambiguous	AGGTTVTQGVETTKPSKQSNNK		1	1	15	P01846	P01846 [43-64]		Ig lambda chain C region OS=Sus scrofa OX=9823 PE=1 SV=1	P01846	1	2233.14	22
7650	False	Unambiguous	AKAYLEEECPATLR	1xCarbamidomethyl [C9]	1	1	15	P25311	P25311 [178-191]		Zinc-alpha-2-glycoprotein OS=Homo sapiens OX=9606 GN=AZGP1 PE=1 SV=2	P25311	1	1650.82	14
8523	False	Unambiguous	ALCSEKLDQWLCEKL	2xCarbamidomethyl [C3; C12]	3	5	15	P00711; P00712; Q9TSR4	P00711 [128-142]; P00712 [128-142]; Q9TSR4 [128-142]		Alpha-lactalbumin OS=Bos taurus OX=9913 GN=LALBA PE=1 SV=2;Alpha-lactalbumin OS=Capra hircus OX=9925 GN=LALBA PE=1 SV=1;Alpha-lactalbumin OS=Bos mutus grunniens OX=30521 GN=LALBA PE=2 SV=1	P09462; P00711; Q9TSN6; P00712; Q9TSR4	2	1892.92	15
13067	False	Unambiguous	APNHAVVARDDKVTCVAEELLK	1xCarbamidomethyl [C15]	1	1	15	P09571	P09571 [591-612]		Serotransferrin OS=Sus scrofa OX=9823 GN=TF PE=1 SV=2	P09571	2	2435.27	22
21794	False	Unambiguous	CQCCQELR	3xCarbamidomethyl [C1; C3; C4]	1	1	15	P98088	P98088 [5579-5586]		Mucin-5AC OS=Homo sapiens OX=9606 GN=MUC5AC PE=1 SV=4	P98088	0	1153.45	8
35744	False	Unambiguous	DSPVIDGHNDLPWQLLDMFNNR	1xOxidation [M18]	1	1	15	P16444	P16444 [29-50]		Dipeptidase 1 OS=Homo sapiens OX=9606 GN=DPEP1 PE=1 SV=3	P16444	0	2612.22	22
41129	False	Unambiguous	ECCEGDMVECMDDMAR	3xCarbamidomethyl [C2; C3; C10]; 3xOxidation [M7; M11; M14]	1	1	15	P19121	P19121 [272-287]		Albumin OS=Gallus gallus OX=9031 GN=ALB PE=1 SV=2	P19121	0	2055.65	16
42249	False	Unambiguous	EDSCQLGYSAGPCMGMTSR	2xCarbamidomethyl [C4; C13]	1	1	15	P02760	P02760 [228-246]		Protein AMBP OS=Homo sapiens OX=9606 GN=AMBP PE=1 SV=1	P02760	0	2106.83	19
45238	False	Unambiguous	EGFGHLSPTGTTEFWLGNEK		2	3	15	P02679; P02680	P02679 [239-258]; P02680 [239-258]		Fibrinogen gamma chain OS=Homo sapiens OX=9606 GN=FGG PE=1 SV=3;Fibrinogen gamma chain OS=Rattus norvegicus OX=10116 GN=Fgg PE=1 SV=3	Q8VCM7; P02679; P02680	0	2207.04	20
49521	False	Unambiguous	ELNMIIMLPDETTDLR		1	3	15	P35237	P35237 [227-242]		Serpin B6 OS=Homo sapiens OX=9606 GN=SERPINB6 PE=1 SV=3	Q4R3G2; Q5R899; P35237	0	1903.95	16
60170	False	Unambiguous	FDGMWIDMNEPSSFVNGAVSPGCR	1xCarbamidomethyl [C23]	1	1	15	O43451	O43451 [1414-1437]		Maltase-glucoamylase, intestinal OS=Homo sapiens OX=9606 GN=MGAM PE=1 SV=5	O43451	0	2673.15	24
62545	False	Unambiguous	FKDLGEQYFKGLVLIAFSQHLQQCPYEEHVK	1xCarbamidomethyl [C24]	1	1	15	P08835	P08835 [35-65]		Albumin OS=Sus scrofa OX=9823 GN=ALB PE=1 SV=2	P08835	2	3751.89	31
68296	False	Unambiguous	GALGGDVYLGKSPNSDAPCPDGVFR	1xCarbamidomethyl [C19]	1	7	15	P16348	P16348 [30-54]		Aspartic protease inhibitor 11 OS=Solanum tuberosum OX=4113 PE=1 SV=1	P58518; Q03197; P16348; P58520; P17979; Q43645; P58519	1	2549.21	25
72218	False	Unambiguous	GGCITLISSEGYVSSK	1xCarbamidomethyl [C3]	1	1	15	P01833	P01833 [62-77]		Polymeric immunoglobulin receptor OS=Homo sapiens OX=9606 GN=PIGR PE=1 SV=4	P01833	0	1657.81	16
75261	False	Unambiguous	GLGLSPFHEYADVVFTANDSGHR		1	1	15	P27731	P27731 [104-126]		Transthyretin OS=Gallus gallus OX=9031 GN=TTR PE=1 SV=1	P27731	0	2489.18	23
78228	False	Unambiguous	GPLLAQDLWLNEK		1	1	15	P44390	P44390 [36-48]		Catalase OS=Haemophilus influenzae (strain ATCC 51907 / DSM 11121 / KW20 / Rd) OX=71421 GN=katA PE=2 SV=1	P44390	0	1496.81	13
83687	False	Unambiguous	HAADELLNKGNSNNLR		1	2	15	Q945K2	Q945K2 [222-237]		(R)-mandelonitrile lyase 2 OS=Prunus dulcis OX=3755 GN=MDL2 PE=1 SV=1	P52706; Q945K2	1	1765.89	16
86572	False	Unambiguous	HPEYAVSVLLR		2	3	15	P02769; P14639	P02769 [361-371]; P14639 [361-371]		Albumin OS=Bos taurus OX=9913 GN=ALB PE=1 SV=4;Albumin OS=Ovis aries OX=9940 GN=ALB PE=1 SV=1	P02769; P85295; P14639	0	1283.71	11
87364	False	Unambiguous	HSTVLENLPDKADRDQYELLCR	1xCarbamidomethyl [C21]	1	1	15	P09571	P09571 [211-232]		Serotransferrin OS=Sus scrofa OX=9823 GN=TF PE=1 SV=2	P09571	2	2672.31	22
95278	False	Unambiguous	KTYDSYLGDDYVR		1	1	15	Q29443	Q29443 [670-682]		Serotransferrin OS=Bos taurus OX=9913 GN=TF PE=2 SV=1	Q29443	1	1594.74	13
100846	False	Unambiguous	IDIAGRDLTDYLMK	1xOxidation [M13]	8	141	15	P12717; P10984; P53501; P07837; P27131; P18602; P63258; P79818	P12717 [179-192]; P10984 [179-192]; P53501 [179-192]; P07837 [179-192]; P27131 [178-191]; P18602 [130-143]; P63258 [178-191]; P79818 [178-191]		Actin, muscle OS=Pisaster ochraceus OX=7612 PE=3 SV=1;Actin-2 OS=Caenorhabditis elegans OX=6239 GN=act-2 PE=3 SV=3;Actin-57B OS=Drosophila melanogaster OX=7227 GN=Act57B PE=1 SV=1;Actin, muscle-type A2 OS=Bombyx mori OX=7091 PE=3 SV=1;Actin-1 OS=Naegleria fowleri OX=5763 PE=2 SV=2;Actin, clone 302 (Fragment) OS=Artemia sp. OX=6662 PE=2 SV=1;Actin, cytoplasmic 2 OS=Bos taurus OX=9913 GN=ACTG1 PE=1…	Q964E3; P12717; Q964E1; Q93129; P53480; Q8BFZ3; P10984; Q6NVA9; P69003; Q0PGG4; P91754; P53486; Q9P4D1; Q96292; P18603; P93374; Q00214; P30163; P53501; O18500; P53466; P63267; P07837; P45885; Q5JAK2; Q6P378; P53465; P20399; P10989; Q10DV7; P63256; P92182; P29751; P53506; Q26065; O74258; P10990; P83750; P84184; P90689; Q6P8G3; P02572; P07836; P12716; Q00215; O17320; P49128; Q96293; P68555; Q03342;…	1	1639.84	14
108091	False	Unambiguous	IHKECCHGDLLECADDR	3xCarbamidomethyl [C5; C6; C13]	1	1	15	P49064	P49064 [265-281]		Albumin OS=Felis catus OX=9685 GN=ALB PE=1 SV=1	P49064	1	2127.9	17
111308	False	Unambiguous	LLIGDDEHGWDDNGVFNFEGGCYAK	1xCarbamidomethyl [C22]	2	2	15	C4Z0Q6; C4ZBL1	C4Z0Q6 [258-282]; C4ZBL1 [258-282]		Phosphoenolpyruvate carboxykinase (ATP) OS=Lachnospira eligens (strain ATCC 27750 / DSM 3376 / VPI C15-48 / C15-B4) OX=515620 GN=pckA PE=3 SV=1;Phosphoenolpyruvate carboxykinase (ATP) OS=Agathobacter rectalis (strain ATCC 33656 / DSM 3377 / JCM 17463 / KCTC 5835 / VPI 0990) OX=515619 GN=pckA PE=3 SV=1	C4Z0Q6; C4ZBL1	0	2828.23	25
122046	False	Unambiguous	LSSWVLLMK		1	4	15	P01009	P01009 [259-267]		Alpha-1-antitrypsin OS=Homo sapiens OX=9606 GN=SERPINA1 PE=1 SV=3	P01010; P01009; Q5RCW5; O00394	0	1076.62	9
123146	False	Unambiguous	ITGLSDGDHGFHVHEFGDNTNGCTSAGAHFNPEGK	1xCarbamidomethyl [C23]	1	1	15	P80566	P80566 [36-70]		Superoxide dismutase [Cu-Zn] OS=Gallus gallus OX=9031 GN=SOD1 PE=1 SV=3	P80566	0	3682.6	35
125245	False	Unambiguous	IVGGYICEENSVPYQVSLNSGYHFCGGSLISEQWVVSAGHCYK	3xCarbamidomethyl [C7; C25; C41]	1	1	15	P07478	P07478 [24-66]		Trypsin-2 OS=Homo sapiens OX=9606 GN=PRSS2 PE=1 SV=1	P07478	0	4851.23	43
136081	False	Unambiguous	MDSISVTNAK	1xAcetyl [N-Term]	1	1	15	P01014	P01014 [1-10]	P01014 1xAcetyl [N-Term]	Ovalbumin-related protein Y OS=Gallus gallus OX=9031 GN=SERPINB14B PE=1 SV=1	P01014	0	1107.54	10
151780	False	Unambiguous	MPQVPTDLLLETGKK		1	1	15	P19121	P19121 [443-457]		Albumin OS=Gallus gallus OX=9031 GN=ALB PE=1 SV=2	P19121	1	1669.92	15
164941	False	Unambiguous	NADLQVLKPEPELVYEDLR		1	1	15	P01833	P01833 [232-250]		Polymeric immunoglobulin receptor OS=Homo sapiens OX=9606 GN=PIGR PE=1 SV=4	P01833	0	2241.18	19
168806	False	Unambiguous	NHNSDGYEHQDPAFFGQNSLLVK		1	1	15	P14410	P14410 [661-683]		Sucrase-isomaltase, intestinal OS=Homo sapiens OX=9606 GN=SI PE=1 SV=6	P14410	0	2617.21	23
170576	False	Unambiguous	NLQMDDFELLCTDGR	1xCarbamidomethyl [C11]; 1xOxidation [M4]	1	1	15	P02789	P02789 [579-593]		Ovotransferrin OS=Gallus gallus OX=9031 PE=1 SV=2	P02789	0	1842.8	15
184155	False	Unambiguous	QQQDYWLIDVR		1	1	15	P15144	P15144 [596-606]		Aminopeptidase N OS=Homo sapiens OX=9606 GN=ANPEP PE=1 SV=4	P15144	0	1463.73	11
190249	False	Unambiguous	RLGMFNIQHCK	1xCarbamidomethyl [C10]	1	1	15	P01009	P01009 [247-257]		Alpha-1-antitrypsin OS=Homo sapiens OX=9606 GN=SERPINA1 PE=1 SV=3	P01009	1	1403.7	11
201326	False	Unambiguous	SLHTLFGDKLCTVATLR	1xCarbamidomethyl [C11]	3	6	15	P02768; P35747; Q5XLE4	P02768 [89-105]; P35747 [89-105]; Q5XLE4 [89-105]		Albumin OS=Homo sapiens OX=9606 GN=ALB PE=1 SV=2;Albumin OS=Equus caballus OX=9796 GN=ALB PE=1 SV=1;Albumin OS=Equus asinus OX=9793 GN=ALB PE=1 SV=1	P02768; Q28522; Q5NVH5; A2V9Z4; P35747; Q5XLE4	1	1932.04	17
201362	False	Unambiguous	SLKFDGMWIDMNEPSSFVNGAVSPGCR	1xCarbamidomethyl [C26]; 2xOxidation [M7; M11]	1	1	15	O43451	O43451 [1411-1437]		Maltase-glucoamylase, intestinal OS=Homo sapiens OX=9606 GN=MGAM PE=1 SV=5	O43451	1	3033.35	27
202365	False	Unambiguous	SISISVAGGGGGFGAAGGFGGR		1	1	15	P35908	P35908 [71-92]		Keratin, type II cytoskeletal 2 epidermal OS=Homo sapiens OX=9606 GN=KRT2 PE=1 SV=2	P35908	0	1838.91	22
204751	False	Unambiguous	SPGPGDLSIYDNWIR		1	1	15	Q9UQQ1	Q9UQQ1 [475-489]		Aminopeptidase NAALADL1 OS=Homo sapiens OX=9606 GN=NAALADL1 PE=1 SV=2	Q9UQQ1	0	1689.82	15
208480	False	Unambiguous	STMQELNSR	1xOxidation [M3]	1	1	15	P35527	P35527 [155-163]		Keratin, type I cytoskeletal 9 OS=Homo sapiens OX=9606 GN=KRT9 PE=1 SV=3	P35527	0	1081.49	9
209727	False	Unambiguous	SVTDCTSNFCLFQSNSK	2xCarbamidomethyl [C5; C10]	1	1	15	Q29443	Q29443 [637-653]		Serotransferrin OS=Bos taurus OX=9913 GN=TF PE=2 SV=1	Q29443	0	1994.86	17
211348	False	Unambiguous	TASCPANVNAVCPSELQK	2xCarbamidomethyl [C4; C12]	1	1	15	P50694	P50694 [152-169]		Glucan endo-1,3-beta-glucosidase OS=Prunus avium OX=42229 PE=1 SV=1	P50694	0	1945.91	18
216549	False	Unambiguous	TLNDMRQEYEQLIAK	1xOxidation [M5]	1	1	15	P35527	P35527 [322-336]		Keratin, type I cytoskeletal 9 OS=Homo sapiens OX=9606 GN=KRT9 PE=1 SV=3	P35527	1	1867.92	15
217320	False	Unambiguous	TLYSSAENEPPVPLVR		1	1	15	Q3SZX4	Q3SZX4 [227-242]		Carbonic anhydrase 3 OS=Bos taurus OX=9913 GN=CA3 PE=2 SV=3	Q3SZX4	0	1771.92	16
217772	False	Unambiguous	TMVCAGGDIR	1xCarbamidomethyl [C4]; 1xOxidation [M2]	1	2	15	P08861	P08861 [201-210]		Chymotrypsin-like elastase family member 3B OS=Homo sapiens OX=9606 GN=CELA3B PE=1 SV=3	O19023; P08861	0	1095.49	10
217799	False	Unambiguous	TMVVHEKPDDLGRGGNEESTKTGNAGSR		2	3	15	Q52RN5; P04178	Q52RN5 [115-142]; P04178 [116-143]		Superoxide dismutase [Cu-Zn] OS=Bos mutus grunniens OX=30521 GN=SOD1 PE=2 SV=3;Superoxide dismutase [Cu-Zn] OS=Sus scrofa OX=9823 GN=SOD1 PE=1 SV=2	Q52RN5; P00442; P04178	2	2942.4	28
218558	False	Unambiguous	TPFNPNHTYESEFHVSQNER		1	1	15	A2I7N3	A2I7N3 [216-235]		Serpin A3-7 OS=Bos taurus OX=9913 GN=SERPINA3-7 PE=3 SV=1	A2I7N3	0	2433.09	20
223910	False	Unambiguous	VANGAFTGEISPGMIK	1xOxidation [M14]	1	1	15	Q5E956	Q5E956 [70-85]		Triosephosphate isomerase OS=Bos taurus OX=9913 GN=TPI1 PE=2 SV=3	Q5E956	0	1607.81	16
229602	False	Unambiguous	VLDPNTVFALVNYISFK		1	1	15	P34955	P34955 [197-213]		Alpha-1-antiproteinase OS=Bos taurus OX=9913 GN=SERPINA1 PE=1 SV=1	P34955	0	1940.05	17
234218	False	Unambiguous	VQWKVDNALQSGNSQESVTEQDSKDSTYSLSSTLTLSK		2	2	15	P01834; P0DOX7	P01834 [39-76]; P0DOX7 [146-183]		Immunoglobulin kappa constant OS=Homo sapiens OX=9606 GN=IGKC PE=1 SV=2;Immunoglobulin kappa light chain OS=Homo sapiens OX=9606 PE=1 SV=1	P01834; P0DOX7	2	4161.01	38
238951	False	Unambiguous	WDGQETTLVR		1	2	15	P05413	P05413 [98-107]		Fatty acid-binding protein, heart OS=Homo sapiens OX=9606 GN=FABP3 PE=1 SV=4	P05413; Q99P61	0	1204.6	10
240154	False	Unambiguous	WMQVGAFYPFSR		1	1	15	O00906	O00906 [630-641]		Lysosomal acid alpha-glucosidase OS=Tetrahymena pyriformis OX=5908 PE=1 SV=1	O00906	0	1488.71	12
242196	False	Unambiguous	YDIALVQEVR		1	1	15	P24855	P24855 [54-63]		Deoxyribonuclease-1 OS=Homo sapiens OX=9606 GN=DNASE1 PE=1 SV=1	P24855	0	1205.65	10
247142	False	Unambiguous	YSSITLNNDIMLIK		1	1	15	Q90629	Q90629 [101-114]		Trypsin II-P29 OS=Gallus gallus OX=9031 PE=2 SV=1	Q90629	0	1624.86	14
247835	False	Unambiguous	YVPPPFNPDMFSFDEK	1xOxidation [M10]	1	1	15	P19121	P19121 [525-540]		Albumin OS=Gallus gallus OX=9031 GN=ALB PE=1 SV=2	P19121	0	1945.87	16
247992	False	Unambiguous	YWCLWEGAQNGR	1xCarbamidomethyl [C3]	1	1	15	P01833	P01833 [383-394]		Polymeric immunoglobulin receptor OS=Homo sapiens OX=9606 GN=PIGR PE=1 SV=4	P01833	0	1539.68	12
2283	False	Unambiguous	ADDLGKGGNEESTKTGNAGSR		1	4	14	P00441	P00441 [124-144]		Superoxide dismutase [Cu-Zn] OS=Homo sapiens OX=9606 GN=SOD1 PE=1 SV=2	Q8HXQ3; Q8HXQ4; P00441; Q8HXP9	2	2063.96	21
2418	False	Unambiguous	ADFTEISK		1	1	14	P08835	P08835 [249-256]		Albumin OS=Sus scrofa OX=9823 GN=ALB PE=1 SV=2	P08835	0	910.452	8
3198	False	Unambiguous	ADYEKHKVYACEVTHQGLSSPVTK	1xCarbamidomethyl [C11]	2	2	14	P01834; P0DOX7	P01834 [77-100]; P0DOX7 [184-207]		Immunoglobulin kappa constant OS=Homo sapiens OX=9606 GN=IGKC PE=1 SV=2;Immunoglobulin kappa light chain OS=Homo sapiens OX=9606 PE=1 SV=1	P01834; P0DOX7	2	2747.35	24
3542	False	Unambiguous	AEDTAVYYCAR	1xCarbamidomethyl [C9]	2	12	14	P01780; P0DOX2	P01780 [107-117]; P0DOX2 [87-97]		Immunoglobulin heavy variable 3-7 OS=Homo sapiens OX=9606 GN=IGHV3-7 PE=1 SV=2;Immunoglobulin alpha-2 heavy chain OS=Homo sapiens OX=9606 PE=1 SV=2	P01763; P19181; A0A0B4J1X5; P01780; P0DOX2; A0A0B4J1V1; P01772; A0A0J9YVY3; P01762; P0DP02; P01767; A0A0C4DH42	0	1318.57	11
5169	False	Unambiguous	AFKDEDTQAMPFRVTEQESKPVQMMYQIGLFR		1	1	14	P01012	P01012 [188-219]		Ovalbumin OS=Gallus gallus OX=9031 GN=SERPINB14 PE=1 SV=2	P01012	2	3820.85	32
7133	False	Unambiguous	AGVETTKPSK		1	3	14	B9A064	B9A064 [159-168]		Immunoglobulin lambda-like polypeptide 5 OS=Homo sapiens OX=9606 GN=IGLL5 PE=2 SV=2	B9A064; P0CG04; P0DOX8	0	1017.56	10
10014	False	Unambiguous	ALNAITNPGTNSYKR		1	2	14	Q46ZL2	Q46ZL2 [310-324]		3-hydroxylaminophenol mutase OS=Cupriavidus pinatubonensis (strain JMP 134 / LMG 1197) OX=264198 GN=Reut_A2057 PE=1 SV=1	Q46ZL2; P13499	1	1619.85	15
12670	False	Unambiguous	ANVMDYRECNLAEVPTHAVVVRPEK	1xCarbamidomethyl [C9]; 1xOxidation [M4]	1	1	14	P02789	P02789 [595-619]		Ovotransferrin OS=Gallus gallus OX=9031 PE=1 SV=2	P02789	1	2913.43	25
16456	False	Unambiguous	ATMYPDVPIGQLGQTVVCDVSVGLICK	2xCarbamidomethyl [C18; C26]; 1xOxidation [M3]	1	1	14	Q02817	Q02817 [1825-1851]		Mucin-2 OS=Homo sapiens OX=9606 GN=MUC2 PE=1 SV=2	Q02817	0	2936.46	27
18056	False	Unambiguous	AVVQDPALKPLALVYGEATSR		1	1	14	P00921	P00921 [37-57]		Carbonic anhydrase 2 OS=Bos taurus OX=9913 GN=CA2 PE=1 SV=3	P00921	0	2198.22	21
19063	False	Unambiguous	CCAADDKEGCFVLEGPK	3xCarbamidomethyl [C1; C2; C10]	1	1	14	P14639	P14639 [581-597]		Albumin OS=Ovis aries OX=9940 GN=ALB PE=1 SV=1	P14639	1	1955.83	17
21957	False	Unambiguous	CQYYSVSFSK	1xCarbamidomethyl [C1]	1	2	14	P27487	P27487 [454-463]		Dipeptidyl peptidase 4 OS=Homo sapiens OX=9606 GN=DPP4 PE=1 SV=2	Q9N2I7; P27487	0	1268.56	10
22579	False	Unambiguous	CVASSHEKYFGYTGALR	1xCarbamidomethyl [C1]	1	1	14	P02789	P02789 [532-548]		Ovotransferrin OS=Gallus gallus OX=9031 PE=1 SV=2	P02789	1	1945.92	17
31059	False	Unambiguous	DLNWNTWGMFTR		1	1	14	P14410	P14410 [1125-1136]		Sucrase-isomaltase, intestinal OS=Homo sapiens OX=9606 GN=SI PE=1 SV=6	P14410	0	1540.7	12
31588	False	Unambiguous	DLTALSNMLPK		1	1	14	P15144	P15144 [242-252]		Aminopeptidase N OS=Homo sapiens OX=9606 GN=ANPEP PE=1 SV=4	P15144	0	1202.64	11
34809	False	Unambiguous	DRPIYEEDLKK		1	1	14	Q02817	Q02817 [1170-1180]		Mucin-2 OS=Homo sapiens OX=9606 GN=MUC2 PE=1 SV=2	Q02817	1	1405.73	11
53907	False	Unambiguous	EQLGEFYEALDCLR	1xCarbamidomethyl [C12]	1	1	14	P02763	P02763 [154-167]		Alpha-1-acid glycoprotein 1 OS=Homo sapiens OX=9606 GN=ORM1 PE=1 SV=1	P02763	0	1742.81	14
57018	False	Unambiguous	ETYGDMADCCEK	2xCarbamidomethyl [C9; C10]; 1xOxidation [M6]	2	2	14	P02769; P14639	P02769 [106-117]; P14639 [106-117]		Albumin OS=Bos taurus OX=9913 GN=ALB PE=1 SV=4;Albumin OS=Ovis aries OX=9940 GN=ALB PE=1 SV=1	P02769; P14639	0	1494.52	12
57022	False	Unambiguous	ETYGEMADCCAK	2xCarbamidomethyl [C9; C10]; 1xOxidation [M6]	1	4	14	P02768	P02768 [106-117]		Albumin OS=Homo sapiens OX=9606 GN=ALB PE=1 SV=2	P02768; Q28522; Q5NVH5; A2V9Z4	0	1450.53	12
58071	False	Unambiguous	EVQKDIDLMPFEILK		1	1	14	Q7NXI3	Q7NXI3 [81-95]		Chaperone protein DnaK OS=Chromobacterium violaceum (strain ATCC 12472 / DSM 30191 / JCM 1249 / NBRC 12614 / NCIMB 9131 / NCTC 9757) OX=243365 GN=dnaK PE=3 SV=1	Q7NXI3	1	1817.97	15
58079	False	Unambiguous	EVQLVESGGDLVKPGGSLR		1	1	14	P01784	P01784 [1-19]		Ig heavy chain V region GOM OS=Canis lupus familiaris OX=9615 PE=1 SV=1	P01784	0	1940.04	19
58755	False	Unambiguous	EYEATLEECCAKDDPHACYSTVFDKLK	3xCarbamidomethyl [C9; C10; C18]	1	1	14	P02769	P02769 [375-401]		Albumin OS=Bos taurus OX=9913 GN=ALB PE=1 SV=4	P02769	2	3279.43	27
64407	False	Unambiguous	FNKPFVFLMIEQNTK	1xOxidation [M9]	1	4	14	P01009	P01009 [390-404]		Alpha-1-antitrypsin OS=Homo sapiens OX=9606 GN=SERPINA1 PE=1 SV=3	P01010; P01009; Q5RCW5; O00394	0	1871.97	15
65106	False	Unambiguous	FQDQVCGLCGNYNGDPADDFLTPDGALAPDAVEFASSWK	2xCarbamidomethyl [C6; C9]	1	1	14	Q9Y6R7	Q9Y6R7 [603-641]		IgGFc-binding protein OS=Homo sapiens OX=9606 GN=FCGBP PE=1 SV=3	Q9Y6R7	0	4247.86	39
66186	False	Unambiguous	FSTEYELQQLEQFKKDNEETGFGSGTR		1	1	14	P15144	P15144 [909-935]		Aminopeptidase N OS=Homo sapiens OX=9606 GN=ANPEP PE=1 SV=4	P15144	2	3168.48	27
67574	False	Unambiguous	FYTEEGNWDIVGNNTPVFFIR		2	5	14	P44390; O68146	P44390 [124-144]; O68146 [114-134]		Catalase OS=Haemophilus influenzae (strain ATCC 51907 / DSM 11121 / KW20 / Rd) OX=71421 GN=katA PE=2 SV=1;Catalase OS=Aliivibrio fischeri (strain ATCC 700601 / ES114) OX=312309 GN=katA PE=2 SV=1	P44390; P45737; Q59714; Q27710; O68146	0	2518.2	21
69149	False	Unambiguous	GCVLDVCMGGGDRDILCK	3xCarbamidomethyl [C2; C7; C17]	1	1	14	Q9Y6R7	Q9Y6R7 [1904-1921]; [3105-3122]; [4306-4323]		IgGFc-binding protein OS=Homo sapiens OX=9606 GN=FCGBP PE=1 SV=3	Q9Y6R7	1	2024.9	18
69555	False	Unambiguous	GDGWHCECSPGSCGPGLDCVPEGDALVCADPCQAHR	6xCarbamidomethyl [C6; C8; C13; C19; C28; C32]	1	2	14	P07911	P07911 [143-178]		Uromodulin OS=Homo sapiens OX=9606 GN=UMOD PE=1 SV=1	Q5R5C1; P07911	0	3983.57	36
72752	False	Unambiguous	GGGQAANALAFGNSWQEETRPGCGATEPGDCPK	2xCarbamidomethyl [C23; C31]	1	1	14	Q9Y6R7	Q9Y6R7 [1018-1050]		IgGFc-binding protein OS=Homo sapiens OX=9606 GN=FCGBP PE=1 SV=3	Q9Y6R7	0	3390.49	33
77381	False	Unambiguous	GNCGDSSSMYSLEGNTVEHR	1xCarbamidomethyl [C3]; 1xOxidation [M9]	1	1	14	P98088	P98088 [5559-5578]		Mucin-5AC OS=Homo sapiens OX=9606 GN=MUC5AC PE=1 SV=4	P98088	0	2215.9	20
81387	False	Unambiguous	GTEFTVNDLQGK		1	1	14	P02789	P02789 [120-131]		Ovotransferrin OS=Gallus gallus OX=9031 PE=1 SV=2	P02789	0	1308.64	12
93697	False	Unambiguous	KPQMTEEQIK		1	1	14	P19121	P19121 [564-573]		Albumin OS=Gallus gallus OX=9031 GN=ALB PE=1 SV=2	P19121	0	1231.64	10
96160	False	Unambiguous	KYMFPMGTPDPEYPADASQNGIR	1xOxidation [M3; M6]	1	1	14	P09923	P09923 [224-246]		Intestinal-type alkaline phosphatase OS=Homo sapiens OX=9606 GN=ALPI PE=1 SV=2	P09923	1	2601.17	23
97237	False	Unambiguous	LAFHVCSGENDAILEWPVENR	1xCarbamidomethyl [C6]	1	1	14	Q16819	Q16819 [484-504]		Meprin A subunit alpha OS=Homo sapiens OX=9606 GN=MEP1A PE=1 SV=2	Q16819	0	2456.17	21
97644	False	Unambiguous	IAKGYESLLEK		1	1	14	P19121	P19121 [377-387]		Albumin OS=Gallus gallus OX=9031 GN=ALB PE=1 SV=2	P19121	1	1250.7	11
97695	False	Unambiguous	LAKTYETTLEK		1	2	14	P02768	P02768 [373-383]		Albumin OS=Homo sapiens OX=9606 GN=ALB PE=1 SV=2	P02768; Q5NVH5	1	1296.7	11
99675	False	Unambiguous	LCQDLGPGAFR	1xCarbamidomethyl [C2]	1	2	14	P28800	P28800 [152-162]		Alpha-2-antiplasmin OS=Bos taurus OX=9913 GN=SERPINF2 PE=1 SV=2	P08697; P28800	0	1233.6	11
102246	False	Unambiguous	IECDDKGDGSCDVR	2xCarbamidomethyl [C3; C11]	2	4	14	P21333; Q14315	P21333 [621-634]; Q14315 [616-629]		Filamin-A OS=Homo sapiens OX=9606 GN=FLNA PE=1 SV=4;Filamin-C OS=Homo sapiens OX=9606 GN=FLNC PE=1 SV=3	P21333; Q8BTM8; Q8VHX6; Q14315	1	1625.65	14
102996	False	Unambiguous	IEGHTDNTGPR		1	3	14	Q6RYW5	Q6RYW5 [266-276]		Outer membrane protein Omp38 OS=Acinetobacter baumannii (strain ATCC 19606 / DSM 30007 / CIP 70.34 / JCM 6841 / NBRC 109757 / NCIMB 12457 / NCTC 12156 / 81) OX=575584 GN=omp38 PE=1 SV=1	A0A160PAH3; Q6RYW5; A3M8K2	0	1196.57	11
110930	False	Unambiguous	IIGYVVDFLTEENKWQR		1	1	14	Q8WZ42	Q8WZ42 [20842-20858]		Titin OS=Homo sapiens OX=9606 GN=TTN PE=1 SV=4	Q8WZ42	1	2110.1	17
111636	False	Unambiguous	LLLVSFDGFR		1	7	14	Q6UWV6	Q6UWV6 [33-42]		Ectonucleotide pyrophosphatase/phosphodiesterase family member 7 OS=Homo sapiens OX=9606 GN=ENPP7 PE=1 SV=3	Q9Y6X5; Q5EZ72; A2VDP5; Q5RAC0; Q6UWV6; Q8BTJ4; Q3TIW9	0	1166.66	10
111671	False	Unambiguous	LLIYWASTR		1	1	14	P06312	P06312 [72-80]		Immunoglobulin kappa variable 4-1 OS=Homo sapiens OX=9606 GN=IGKV4-1 PE=1 SV=1	P06312	0	1122.63	9
112702	False	Unambiguous	IISNASCTTNCLAPLAK	2xCarbamidomethyl [C7; C11]	1	3	14	P04406	P04406 [146-162]		Glyceraldehyde-3-phosphate dehydrogenase OS=Homo sapiens OX=9606 GN=GAPDH PE=1 SV=3	P04406; O59841; Q92211	0	1833.92	17
120531	False	Unambiguous	LSGLLDLALEKDYVR		1	1	14	P00687	P00687 [177-191]		Alpha-amylase 1 OS=Mus musculus OX=10090 GN=Amy1 PE=1 SV=2	P00687	1	1704.95	15
121031	False	Unambiguous	ISLQWIR		2	6	14	P27487; P22411	P27487 [311-317]; P22411 [311-317]		Dipeptidyl peptidase 4 OS=Homo sapiens OX=9606 GN=DPP4 PE=1 SV=2;Dipeptidyl peptidase 4 OS=Sus scrofa OX=9823 GN=DPP4 PE=1 SV=3	Q9N2I7; P81425; P27487; P28843; P14740; P22411	0	915.541	7
122125	False	Unambiguous	ISTLNSHNLPILR		2	2	14	E3SH28; Q43607	E3SH28 [398-410]; Q43607 [398-410]		Prunin 1 Pru du 6.0101 OS=Prunus dulcis OX=3755 PE=1 SV=1;Prunin 1 Pru du 6 OS=Prunus dulcis OX=3755 PE=1 SV=1	E3SH28; Q43607	0	1477.85	13
123629	False	Unambiguous	ITNNMFCVGFLEGGK	1xCarbamidomethyl [C7]; 1xOxidation [M5]	1	1	14	P07478	P07478 [179-193]		Trypsin-2 OS=Homo sapiens OX=9606 GN=PRSS2 PE=1 SV=1	P07478	0	1702.79	15
127695	False	Unambiguous	LYPIANGNNQSPVDIK		1	5	14	P00915	P00915 [20-35]		Carbonic anhydrase 1 OS=Homo sapiens OX=9606 GN=CA1 PE=1 SV=2	P35217; Q7M317; P00915; Q7M316; P00916	0	1742.91	16
127986	False	Unambiguous	IYVSDDGK		3	3	14	P0DUB6; P04746; P19961	P0DUB6 [482-489]; P04746 [482-489]; P19961 [482-489]		Alpha-amylase 1A OS=Homo sapiens OX=9606 GN=AMY1A PE=1 SV=1;Pancreatic alpha-amylase OS=Homo sapiens OX=9606 GN=AMY2A PE=1 SV=2;Alpha-amylase 2B OS=Homo sapiens OX=9606 GN=AMY2B PE=1 SV=1	P0DUB6; P04746; P19961	0	896.436	8
129047	False	Unambiguous	MACSEGYLSIVIHDTCR	2xCarbamidomethyl [C3; C16]; 1xOxidation [M1]	1	1	14	P19121	P19121 [474-490]		Albumin OS=Gallus gallus OX=9031 GN=ALB PE=1 SV=2	P19121	0	2027.9	17
146484	False	Unambiguous	MLQNVQMPSK	1xOxidation [M1; M7]	1	1	14	P27487	P27487 [503-512]		Dipeptidyl peptidase 4 OS=Homo sapiens OX=9606 GN=DPP4 PE=1 SV=2	P27487	0	1191.59	10
159632	False	Unambiguous	MSYLKNWGEGWGFMPSDR	2xOxidation [M1; M14]	3	3	14	P0DUB6; P19961; P00690	P0DUB6 [289-306]; P19961 [289-306]; P00690 [289-306]		Alpha-amylase 1A OS=Homo sapiens OX=9606 GN=AMY1A PE=1 SV=1;Alpha-amylase 2B OS=Homo sapiens OX=9606 GN=AMY2B PE=1 SV=1;Pancreatic alpha-amylase OS=Sus scrofa OX=9823 GN=AMY2 PE=1 SV=3	P0DUB6; P19961; P00690	1	2192.95	18
162590	False	Unambiguous	MVDAFAGTWK	1xMet-loss+Acetyl [N-Term]	1	1	14	O02772	O02772 [1-10]	O02772 1xMet-loss+Acetyl [N-Term]	Fatty acid-binding protein, heart OS=Sus scrofa OX=9823 GN=FABP3 PE=2 SV=3	O02772	0	1036.51	10
163009	False	Unambiguous	MVHLSAEEKEAVLGLWGKVNVDEVGGEALGR	1xMet-loss [N-Term]	1	1	14	P02067	P02067 [1-31]	P02067 1xMet-loss [N-Term]	Hemoglobin subunit beta OS=Sus scrofa OX=9823 GN=HBB PE=1 SV=3	P02067	2	3161.66	31
172492	False	Unambiguous	NPCDETYCGPAAESEK	2xCarbamidomethyl [C3; C8]	1	2	14	P15086	P15086 [266-281]		Carboxypeptidase B OS=Homo sapiens OX=9606 GN=CPB1 PE=1 SV=4	P55261; P15086	0	1827.72	16
172935	False	Unambiguous	NPSWSNVQIR		2	6	14	P27693; P29599	P27693 [343-352]; P29599 [232-241]		Alkaline protease OS=Alkalihalobacillus alcalophilus OX=1445 PE=1 SV=1;Subtilisin BL OS=Lederbergia lentus OX=1467 PE=1 SV=1	P27693; P41362; P29599; Q99405; P29600; P20724	0	1200.61	10
176083	False	Unambiguous	NVSTGDVNVEMNAAPGVDLTQLLNNMR	2xOxidation [M11; M26]	1	1	14	P13645	P13645 [296-322]		Keratin, type I cytoskeletal 10 OS=Homo sapiens OX=9606 GN=KRT10 PE=1 SV=6	P13645	0	2904.38	27
180975	False	Unambiguous	QKWEAEPVYVQR		1	1	14	P25311	P25311 [166-177]		Zinc-alpha-2-glycoprotein OS=Homo sapiens OX=9606 GN=AZGP1 PE=1 SV=2	P25311	1	1532.79	12
189754	False	Unambiguous	RHPEYSVSLLLR		3	3	14	P49822; O35090; P49064	P49822 [361-372]; O35090 [362-373]; P49064 [361-372]		Albumin OS=Canis lupus familiaris OX=9615 GN=ALB PE=1 SV=3;Albumin OS=Meriones unguiculatus OX=10047 GN=ALB PE=2 SV=1;Albumin OS=Felis catus OX=9685 GN=ALB PE=1 SV=1	P49822; O35090; P49064	1	1469.82	12
191441	False	Unambiguous	RPCFTAMGVDTK	1xCarbamidomethyl [C3]	1	1	14	P19121	P19121 [513-524]		Albumin OS=Gallus gallus OX=9031 GN=ALB PE=1 SV=2	P19121	0	1382.66	12
193419	False	Unambiguous	RVSYVGLVTVR		1	1	14	Q9Y6R7	Q9Y6R7 [524-534]		IgGFc-binding protein OS=Homo sapiens OX=9606 GN=FCGBP PE=1 SV=3	Q9Y6R7	1	1248.74	11
205966	False	Unambiguous	SQYEQLAEQNR		1	1	14	P13645	P13645 [323-333]		Keratin, type I cytoskeletal 10 OS=Homo sapiens OX=9606 GN=KRT10 PE=1 SV=6	P13645	0	1365.64	11
209740	False	Unambiguous	SVTELNGDIITSTMTLGDIVFKR		1	1	14	P49924	P49924 [100-122]		Fatty acid-binding protein, liver OS=Sus scrofa OX=9823 GN=FABP1 PE=2 SV=1	P49924	1	2510.32	23
211446	False	Unambiguous	TATCWSLDPDLTNILASSR	1xCarbamidomethyl [C4]	1	2	14	P12821	P12821 [162-180]		Angiotensin-converting enzyme OS=Homo sapiens OX=9606 GN=ACE PE=1 SV=1	Q9GLN7; P12821	0	2121.03	19
217796	False	Unambiguous	TMVVHEKPDDLGR	1xOxidation [M2]	2	6	14	Q52RN5; P04178	Q52RN5 [115-127]; P04178 [116-128]		Superoxide dismutase [Cu-Zn] OS=Bos mutus grunniens OX=30521 GN=SOD1 PE=2 SV=3;Superoxide dismutase [Cu-Zn] OS=Sus scrofa OX=9823 GN=SOD1 PE=1 SV=2	O46412; Q5FB29; Q52RN5; P00442; P09670; P04178	0	1512.75	13
221074	False	Unambiguous	TTNLNTCGDSAETASTR	1xCarbamidomethyl [C7]	1	1	14	O95497	O95497 [405-421]		Pantetheinase OS=Homo sapiens OX=9606 GN=VNN1 PE=1 SV=2	O95497	0	1798.79	17
222745	False	Unambiguous	TYETTLEKCCAAADPHECYAK	3xCarbamidomethyl [C9; C10; C18]	1	2	14	P02768	P02768 [376-396]		Albumin OS=Homo sapiens OX=9606 GN=ALB PE=1 SV=2	P02768; Q5NVH5	1	2518.07	21
222775	False	Unambiguous	TYGADLASVDFQHASEDAR		1	1	14	P30740	P30740 [111-129]		Leukocyte elastase inhibitor OS=Homo sapiens OX=9606 GN=SERPINB1 PE=1 SV=1	P30740	0	2052.93	19
223587	False	Unambiguous	VAGPLSYGSLTLK		1	2	14	Q945K2	Q945K2 [389-401]		(R)-mandelonitrile lyase 2 OS=Prunus dulcis OX=3755 GN=MDL2 PE=1 SV=1	P52706; Q945K2	0	1305.74	13
223950	False	Unambiguous	VAPEEHPVLLTEAPINPK		8	167	14	P12717; P10984; P53501; Q9Y707; P53457; P27131; P18602; P63258	P12717 [97-114]; P10984 [97-114]; P53501 [97-114]; Q9Y707 [96-113]; P53457 [98-115]; P27131 [96-113]; P18602 [48-65]; P63258 [96-113]		Actin, muscle OS=Pisaster ochraceus OX=7612 PE=3 SV=1;Actin-2 OS=Caenorhabditis elegans OX=6239 GN=act-2 PE=3 SV=3;Actin-57B OS=Drosophila melanogaster OX=7227 GN=Act57B PE=1 SV=1;Actin-2 OS=Suillus bovinus OX=48563 GN=ACT2 PE=2 SV=1;Actin-3 OS=Dibothriocephalus dendriticus OX=28845 GN=ACT3 PE=2 SV=1;Actin-1 OS=Naegleria fowleri OX=5763 PE=2 SV=2;Actin, clone 302 (Fragment) OS=Artemia sp. OX=6662…	P53470; Q964E3; P93375; P12717; Q964E1; P22131; Q11212; P93587; Q93129; P53494; P10984; P85911; Q6NVA9; P69003; P91754; P27132; P30167; P53486; O81221; P18603; P00544; Q00214; P30163; P53501; O13419; P30171; P30165; P46258; Q8SWN8; O18500; Q9Y896; P53466; Q99023; P45885; Q5JAK2; Q6P378; P53465; Q10DV7; P63256; P92182; Q39758; Q8X119; P53506; Q26065; P35432; P10990; P83750; P84184; P90689; P02572;…	0	1954.06	18
234539	False	Unambiguous	VRVNGVLTALPVSVADGR		1	1	14	Q9Y6R7	Q9Y6R7 [1754-1771]; [2955-2972]; [4156-4173]		IgGFc-binding protein OS=Homo sapiens OX=9606 GN=FCGBP PE=1 SV=3	Q9Y6R7	1	1823.05	18
236421	False	Unambiguous	VTMQNLNDR		3	26	14	P02533; P13645; P08779	P02533 [117-125]; P13645 [148-156]; P08779 [119-127]		Keratin, type I cytoskeletal 14 OS=Homo sapiens OX=9606 GN=KRT14 PE=1 SV=4;Keratin, type I cytoskeletal 10 OS=Homo sapiens OX=9606 GN=KRT10 PE=1 SV=6;Keratin, type I cytoskeletal 16 OS=Homo sapiens OX=9606 GN=KRT16 PE=1 SV=4	Q9Z2K1; P02533; Q9BGM5; Q7Z3Y7; Q0P5J4; P13645; A5A6N2; Q6IFV3; Q0P5J6; Q148H6; Q7Z3Y9; Q6IFW8; Q6R649; Q8VCW2; Q6IFV1; Q7Z3Z0; Q6IFW6; Q61414; Q9Z320; Q6EIZ0; P02535; Q7Z3Y8; Q6R650; Q61781; Q6IFX0; P08779	0	1090.53	9
237051	False	Unambiguous	VVDALNSIQTK		1	1	14	P07630	P07630 [159-169]		Carbonic anhydrase 2 OS=Gallus gallus OX=9031 GN=CA2 PE=2 SV=3	P07630	0	1187.66	11
238699	False	Unambiguous	WAGHWLGDNTAAWDQLK		1	1	14	O43451	O43451 [1519-1535]		Maltase-glucoamylase, intestinal OS=Homo sapiens OX=9606 GN=MGAM PE=1 SV=5	O43451	0	1968.94	17
239697	False	Unambiguous	WIEDTIAENS		1	3	14	P06870	P06870 [253-262]		Kallikrein-1 OS=Homo sapiens OX=9606 GN=KLK1 PE=1 SV=2	Q07276; P06870; Q28773	0	1177.54	10
240344	False	Unambiguous	WNWWGSTVK		1	2	14	P09093	P09093 [191-199]		Chymotrypsin-like elastase family member 3A OS=Homo sapiens OX=9606 GN=CELA3A PE=1 SV=3	O19023; P09093	0	1163.56	9
241308	False	Unambiguous	YAAELHLVHWNSK		2	2	14	Q3SZX4; Q5S1S4	Q3SZX4 [114-126]; Q5S1S4 [114-126]		Carbonic anhydrase 3 OS=Bos taurus OX=9913 GN=CA3 PE=2 SV=3;Carbonic anhydrase 3 OS=Sus scrofa OX=9823 GN=CA3 PE=2 SV=3	Q3SZX4; Q5S1S4	0	1567.8	13
242842	False	Unambiguous	YEYGTLDNMR	1xOxidation [M9]	1	1	14	O43451	O43451 [385-394]		Maltase-glucoamylase, intestinal OS=Homo sapiens OX=9606 GN=MGAM PE=1 SV=5	O43451	0	1277.55	10
243310	False	Unambiguous	YGDFGTAAQQPDGLAVVGVFLK		2	2	14	P00921; P00922	P00921 [127-148]; P00922 [127-148]		Carbonic anhydrase 2 OS=Bos taurus OX=9913 GN=CA2 PE=1 SV=3;Carbonic anhydrase 2 OS=Ovis aries OX=9940 GN=CA2 PE=1 SV=2	P00921; P00922	0	2253.16	22
3297	False	Unambiguous	AEAESLYQSK		1	2	13	P04264	P04264 [367-376]		Keratin, type II cytoskeletal 1 OS=Homo sapiens OX=9606 GN=KRT1 PE=1 SV=6	P04264; A5A6M6	0	1125.54	10
3541	False	Unambiguous	AEDTAVYYCAK	1xCarbamidomethyl [C9]	1	2	13	P01768	P01768 [107-117]		Immunoglobulin heavy variable 3-30 OS=Homo sapiens OX=9606 GN=IGHV3-30 PE=1 SV=2	P01768; P01764	0	1290.57	11
9283	False	Unambiguous	ALGISPFHEHAEVVFTANDSGPR		1	2	13	P02766	P02766 [101-123]		Transthyretin OS=Homo sapiens OX=9606 GN=TTR PE=1 SV=1	P02766; Q5U7I5	0	2451.21	23
10140	False	Unambiguous	ALPFWNEEIVPQIK		3	8	13	Q5ZLN1; Q5RFB8; P15259	Q5ZLN1 [163-176]; Q5RFB8 [163-176]; P15259 [163-176]		Phosphoglycerate mutase 1 OS=Gallus gallus OX=9031 GN=PGAM1 PE=1 SV=3;Phosphoglycerate mutase 1 OS=Pongo abelii OX=9601 GN=PGAM1 PE=2 SV=3;Phosphoglycerate mutase 2 OS=Homo sapiens OX=9606 GN=PGAM2 PE=1 SV=3	Q5ZLN1; Q5RFB8; Q8N0Y7; P18669; Q8MKE8; P25113; P15259; Q3SZ62	0	1683.91	14
13969	False	Unambiguous	AQSVPWGISR		1	2	13	P29599	P29599 [1-10]		Subtilisin BL OS=Lederbergia lentus OX=1467 PE=1 SV=1	P29599; P29600	0	1100.58	10
16039	False	Unambiguous	ATEEQLKTVMENFVAFVDK	1xOxidation [M10]	1	1	13	P02769	P02769 [562-580]		Albumin OS=Bos taurus OX=9913 GN=ALB PE=1 SV=4	P02769	1	2215.1	19
16988	False	Unambiguous	AVCVLKGDGPVQGIINFEQK	1xCarbamidomethyl [C3]	1	1	13	P00441	P00441 [5-24]		Superoxide dismutase [Cu-Zn] OS=Homo sapiens OX=9606 GN=SOD1 PE=1 SV=2	P00441	1	2172.15	20
17350	False	Unambiguous	AVGHLDDLPGALSALSDLHAHK		1	1	13	P01965	P01965 [69-90]		Hemoglobin subunit alpha OS=Sus scrofa OX=9823 GN=HBA PE=1 SV=1	P01965	0	2237.17	22
18547	False	Unambiguous	AYLISNTPVDGGFNYIQTR		1	1	13	O70417	O70417 [70-88]		Prolactin-inducible protein homolog OS=Rattus norvegicus OX=10116 GN=Pip PE=2 SV=1	O70417	0	2129.07	19
19201	False	Unambiguous	CCQTHDNCYDQAK	3xCarbamidomethyl [C1; C2; C8]	1	1	13	P04054	P04054 [66-78]		Phospholipase A2 OS=Homo sapiens OX=9606 GN=PLA2G1B PE=1 SV=3	P04054	0	1699.63	13
19229	False	Unambiguous	CCTESLVNRRPCFSALTPDETYVPK	3xCarbamidomethyl [C1; C2; C12]	1	1	13	P02769	P02769 [499-523]		Albumin OS=Bos taurus OX=9913 GN=ALB PE=1 SV=4	P02769	1	3000.4	25
19272	False	Unambiguous	CDAWSINSGGKIECVSAENTEDCIAK	3xCarbamidomethyl [C1; C14; C23]	1	1	13	P09571	P09571 [359-384]		Serotransferrin OS=Sus scrofa OX=9823 GN=TF PE=1 SV=2	P09571	1	2914.27	26
21380	False	Unambiguous	CNFCNAVVESNGTLTLSHFGK	2xCarbamidomethyl [C1; C4]	1	22	13	P01005	P01005 [189-209]		Ovomucoid OS=Gallus gallus OX=9031 PE=1 SV=1	P68387; P52258; P05592; P68146; P05609; P52260; P52263; P52267; P01005; P05587; P05589; P68436; P05598; P05591; P52261; P67894; P05588; P05601; P67957; P68390; P52262; P68468	0	2355.09	21
30431	False	Unambiguous	DLKQMDFELLCQNGAREPVDNAENCHLAR	2xCarbamidomethyl [C11; C25]; 1xOxidation [M5]	1	1	13	P09571	P09571 [562-590]		Serotransferrin OS=Sus scrofa OX=9823 GN=TF PE=1 SV=2	P09571	2	3459.58	29
33046	False	Unambiguous	DNPQTHYYAVAVVKK		2	2	13	Q29443; P09571	Q29443 [107-121]; P09571 [88-102]		Serotransferrin OS=Bos taurus OX=9913 GN=TF PE=2 SV=1;Serotransferrin OS=Sus scrofa OX=9823 GN=TF PE=1 SV=2	Q29443; P09571	1	1732.9	15
36391	False	Unambiguous	DTGRYGFLLPESQIR		1	1	13	P15086	P15086 [381-395]		Carboxypeptidase B OS=Homo sapiens OX=9606 GN=CPB1 PE=1 SV=4	P15086	1	1751.91	15
37081	False	Unambiguous	DVDGAYMTK	1xOxidation [M7]	1	2	13	P04264	P04264 [290-298]		Keratin, type II cytoskeletal 1 OS=Homo sapiens OX=9606 GN=KRT1 PE=1 SV=6	P04264; A5A6M6	0	1015.44	9
40762	False	Unambiguous	EATDVIIIHSK		1	1	13	P15144	P15144 [115-125]		Aminopeptidase N OS=Homo sapiens OX=9606 GN=ANPEP PE=1 SV=4	P15144	0	1225.68	11
47600	False	Unambiguous	ELASLHGTKYTYGPGATTIYPAAGGSDDWAYDQGIR		1	1	13	P15086	P15086 [337-372]		Carboxypeptidase B OS=Homo sapiens OX=9606 GN=CPB1 PE=1 SV=4	P15086	1	3802.8	36
55556	False	Unambiguous	ESISVSSEQLAQFR		1	5	13	P00915	P00915 [215-228]		Carbonic anhydrase 1 OS=Homo sapiens OX=9606 GN=CA1 PE=1 SV=2	P35217; Q7M317; P00915; Q7M316; P00916	0	1580.79	14
57765	False	Unambiguous	EVLLLVHNLPQHLFGYSWYK		1	2	13	P06731	P06731 [50-69]		Carcinoembryonic antigen-related cell adhesion molecule 5 OS=Homo sapiens OX=9606 GN=CEACAM5 PE=1 SV=3	P06731; P40198	0	2456.31	20
60073	False	Unambiguous	FDEFFSAGCAPGSPR	1xCarbamidomethyl [C9]	1	1	13	Q29443	Q29443 [499-513]		Serotransferrin OS=Bos taurus OX=9913 GN=TF PE=2 SV=1	Q29443	0	1644.71	15
63255	False	Unambiguous	FLHNPDAAQGFVGCALSSTIQR	1xCarbamidomethyl [C14]	2	2	13	Q13228; Q5RF48	Q13228 [255-276]; Q5RF48 [255-276]		Methanethiol oxidase OS=Homo sapiens OX=9606 GN=SELENBP1 PE=1 SV=2;Methanethiol oxidase OS=Pongo abelii OX=9601 GN=SELENBP1 PE=2 SV=1	Q13228; Q5RF48	0	2389.17	22
64861	False	Unambiguous	FPKADFTEISK		1	1	13	P08835	P08835 [246-256]		Albumin OS=Sus scrofa OX=9823 GN=ALB PE=1 SV=2	P08835	1	1282.67	11
73438	False	Unambiguous	GGSGGGGGGSSGGRGSGGGSSGGSIGGR		1	1	13	P04264	P04264 [589-616]		Keratin, type II cytoskeletal 1 OS=Homo sapiens OX=9606 GN=KRT1 PE=1 SV=6	P04264	1	2079.91	28
73717	False	Unambiguous	GGYIIPIQEPDVTTTASR		1	1	13	P14410	P14410 [793-810]		Sucrase-isomaltase, intestinal OS=Homo sapiens OX=9606 GN=SI PE=1 SV=6	P14410	0	1917.99	18
74054	False	Unambiguous	GKCVLFPYGGCQGNGNK	2xCarbamidomethyl [C3; C11]	1	1	13	P02760	P02760 [310-326]		Protein AMBP OS=Homo sapiens OX=9606 GN=AMBP PE=1 SV=1	P02760	1	1855.86	17
77874	False	Unambiguous	GNTAAQMAQILSFNK	1xOxidation [M7]	1	1	13	P35237	P35237 [47-61]		Serpin B6 OS=Homo sapiens OX=9606 GN=SERPINB6 PE=1 SV=3	P35237	0	1609.8	15
78476	False	Unambiguous	GPTLTEILEGLK		2	3	13	A2I7N0; A2I7N1	A2I7N0 [87-98]; A2I7N1 [87-98]		Serpin A3-4 OS=Bos taurus OX=9913 GN=SERPINA3-4 PE=3 SV=1;Serpin A3-5 OS=Bos taurus OX=9913 GN=SERPINA3-5 PE=3 SV=1	A2I7N0; A2I7N1; Q3ZEJ6	0	1270.73	12
80858	False	Unambiguous	GSRGGSGGSYGGGGSGGGYGGGSGSR		1	1	13	P35527	P35527 [488-513]		Keratin, type I cytoskeletal 9 OS=Homo sapiens OX=9606 GN=KRT9 PE=1 SV=3	P35527	1	2091.88	26
85122	False	Unambiguous	HGSSSGSSSSYGQHGSGSR		1	1	13	Q86YZ3	Q86YZ3 [973-991]; [1443-1461]; [1913-1931]; [2383-2401]		Hornerin OS=Homo sapiens OX=9606 GN=HRNR PE=1 SV=2	Q86YZ3	0	1808.75	19
94087	False	Unambiguous	KQTALVELVK		2	5	13	P02768; P49065	P02768 [549-558]; P49065 [549-558]		Albumin OS=Homo sapiens OX=9606 GN=ALB PE=1 SV=2;Albumin OS=Oryctolagus cuniculus OX=9986 GN=ALB PE=1 SV=2	P02768; Q28522; Q5NVH5; A2V9Z4; P49065	1	1128.7	10
101593	False	Unambiguous	LDSELKNMQDMVEDYR	2xOxidation [M8; M11]	1	1	13	P04264	P04264 [252-267]		Keratin, type II cytoskeletal 1 OS=Homo sapiens OX=9606 GN=KRT1 PE=1 SV=6	P04264	1	2017.88	16
103084	False	Unambiguous	LEGTPWCNLR	1xCarbamidomethyl [C7]	1	1	13	P55259	P55259 [166-175]		Pancreatic secretory granule membrane major glycoprotein GP2 OS=Homo sapiens OX=9606 GN=GP2 PE=1 SV=3	P55259	0	1245.6	10
103551	False	Unambiguous	LENEIQTYR		1	5	13	P13645	P13645 [442-450]		Keratin, type I cytoskeletal 10 OS=Homo sapiens OX=9606 GN=KRT10 PE=1 SV=6	P13645; Q6IFW6; Q6EIZ0; P02535; P06394	0	1165.58	9
110410	False	Unambiguous	ILESGPFVSCVK	1xCarbamidomethyl [C10]	1	1	13	Q29443	Q29443 [48-59]		Serotransferrin OS=Bos taurus OX=9913 GN=TF PE=2 SV=1	Q29443	0	1335.7	12
113372	False	Unambiguous	IIYGGSVTGGNCK	1xCarbamidomethyl [C12]	1	2	13	P00940	P00940 [206-218]		Triosephosphate isomerase OS=Gallus gallus OX=9031 GN=TPI1 PE=1 SV=2	Q1MTI4; P00940	0	1325.65	13
115267	False	Unambiguous	INFACSYPLDMK	1xCarbamidomethyl [C5]	1	3	13	P07911	P07911 [421-432]		Uromodulin OS=Homo sapiens OX=9606 GN=UMOD PE=1 SV=1	Q5R5C1; P48733; P07911	0	1458.68	12
120128	False	Unambiguous	LSELHCDQLHVDPENFR	1xCarbamidomethyl [C6]	1	1	13	P02067	P02067 [89-105]		Hemoglobin subunit beta OS=Sus scrofa OX=9823 GN=HBB PE=1 SV=3	P02067	0	2108.98	17
127196	False	Unambiguous	IYDPNKNRYEVPVPLNIPSMPSSTPEGQLYDVLIK		1	1	13	O43451	O43451 [1054-1088]		Maltase-glucoamylase, intestinal OS=Homo sapiens OX=9606 GN=MGAM PE=1 SV=5	O43451	2	3987.06	35
151781	False	Unambiguous	MPQVPTDLLLETGKK	1xOxidation [M1]	1	1	13	P19121	P19121 [443-457]		Albumin OS=Gallus gallus OX=9031 GN=ALB PE=1 SV=2	P19121	1	1685.91	15
155805	False	Unambiguous	MSETCVQVHR	1xCarbamidomethyl [C5]	1	1	13	P55259	P55259 [103-112]		Pancreatic secretory granule membrane major glycoprotein GP2 OS=Homo sapiens OX=9606 GN=GP2 PE=1 SV=3	P55259	0	1246.57	10
173458	False	Unambiguous	NQVSLTCLVK	1xCarbamidomethyl [C7]	3	5	13	P01861; P01859; P0DOX5	P01861 [241-250]; P01859 [240-249]; P0DOX5 [363-372]		Immunoglobulin heavy constant gamma 4 OS=Homo sapiens OX=9606 GN=IGHG4 PE=1 SV=1;Immunoglobulin heavy constant gamma 2 OS=Homo sapiens OX=9606 GN=IGHG2 PE=1 SV=2;Immunoglobulin gamma-1 heavy chain OS=Homo sapiens OX=9606 PE=1 SV=2	P01857; P01861; P01859; P0DOX5; P01860	0	1161.63	10
174219	False	Unambiguous	NSLTGLPIGGGK		1	2	13	Q8RQP4	Q8RQP4 [117-128]		NADP-specific glutamate dehydrogenase OS=Corynebacterium efficiens (strain DSM 44549 / YS-314 / AJ 12310 / JCM 11189 / NBRC 100395) OX=196164 GN=gdh PE=3 SV=2	Q8RQP4; P31026	0	1113.63	12
182364	False	Unambiguous	QLVIAYEPIWAIGTGK		1	1	13	P78010	P78010 [154-169]		Triosephosphate isomerase OS=Mycoplasma pneumoniae (strain ATCC 29342 / M129) OX=272634 GN=tpiA PE=3 SV=1	P78010	0	1758.98	16
196055	False	Unambiguous	SDVVYTDWKK		1	1	13	P02763	P02763 [171-180]		Alpha-1-acid glycoprotein 1 OS=Homo sapiens OX=9606 GN=ORM1 PE=1 SV=1	P02763	1	1240.62	10
201410	False	Unambiguous	SIKYWCLWEGAQNGR	1xCarbamidomethyl [C6]	1	1	13	P01833	P01833 [380-394]		Polymeric immunoglobulin receptor OS=Homo sapiens OX=9606 GN=PIGR PE=1 SV=4	P01833	1	1867.89	15
205968	False	Unambiguous	SQYEQLAEQNRKDAEAWFNEK		1	1	13	P13645	P13645 [323-343]		Keratin, type I cytoskeletal 10 OS=Homo sapiens OX=9606 GN=KRT10 PE=1 SV=6	P13645	2	2584.21	21
206262	False	Unambiguous	SRLPVSLSEGR		1	1	13	Q9Y6R7	Q9Y6R7 [557-567]		IgGFc-binding protein OS=Homo sapiens OX=9606 GN=FCGBP PE=1 SV=3	Q9Y6R7	1	1200.67	11
206346	False	Unambiguous	SRPDQSGLMELPGCPR	1xCarbamidomethyl [C14]	1	2	13	P32936	P32936 [92-107]		Alpha-amylase/trypsin inhibitor CMb OS=Hordeum vulgare OX=4513 GN=IAT2 PE=1 SV=2	P32936; P16159	0	1799.85	16
209363	False	Unambiguous	SVIGTTFEGR		1	1	13	P15086	P15086 [143-152]		Carboxypeptidase B OS=Homo sapiens OX=9606 GN=CPB1 PE=1 SV=4	P15086	0	1066.55	10
209934	False	Unambiguous	SWGIGAPSSVNPGYCVSLTSSTGFQK	1xCarbamidomethyl [C15]	1	1	13	P05451	P05451 [123-148]		Lithostathine-1-alpha OS=Homo sapiens OX=9606 GN=REG1A PE=1 SV=3	P05451	0	2687.28	26
211119	False	Unambiguous	TALQPMVSALNIR	1xOxidation [M6]	1	1	13	P07911	P07911 [437-449]		Uromodulin OS=Homo sapiens OX=9606 GN=UMOD PE=1 SV=1	P07911	0	1429.78	13
214645	False	Unambiguous	TGSVVTFPGLSNACSR	1xCarbamidomethyl [C14]	1	1	13	Q9UQQ1	Q9UQQ1 [687-702]		Aminopeptidase NAALADL1 OS=Homo sapiens OX=9606 GN=NAALADL1 PE=1 SV=2	Q9UQQ1	0	1652.81	16
215150	False	Unambiguous	TKELTSELKENFIR		1	1	13	P80188	P80188 [161-174]		Neutrophil gelatinase-associated lipocalin OS=Homo sapiens OX=9606 GN=LCN2 PE=1 SV=2	P80188	2	1707.93	14
217577	False	Unambiguous	TMLLETGGTIGQADSSYFK	1xOxidation [M2]	1	6	13	P16348	P16348 [110-128]		Aspartic protease inhibitor 11 OS=Solanum tuberosum OX=4113 PE=1 SV=1	Q41448; Q03197; P16348; Q43646; P17979; P58519	0	2034.97	19
217890	False	Unambiguous	TNDNAMIANLAGR	1xOxidation [M6]	1	1	13	P19084	P19084 [431-443]		11S globulin seed storage protein G3 OS=Helianthus annuus OX=4232 GN=HAG3 PE=3 SV=1	P19084	0	1376.66	13
222712	False	Unambiguous	TYDSYLGDDYVR		1	1	13	Q29443	Q29443 [671-682]		Serotransferrin OS=Bos taurus OX=9913 GN=TF PE=2 SV=1	Q29443	0	1466.64	12
225601	False	Unambiguous	VDVTLPSSYHGAVCGLCGNMDR	2xCarbamidomethyl [C14; C17]; 1xOxidation [M20]	1	1	13	Q9Y6R7	Q9Y6R7 [1799-1820]; [3000-3021]; [4201-4222]		IgGFc-binding protein OS=Homo sapiens OX=9606 GN=FCGBP PE=1 SV=3	Q9Y6R7	0	2424.07	22
227164	False	Unambiguous	VFLIQGDKVWVYPPEK		1	1	13	P50828	P50828 [110-125]		Hemopexin OS=Sus scrofa OX=9823 GN=HPX PE=1 SV=1	P50828	1	1918.05	16
231704	False	Unambiguous	VIVVGNPANTNCLTASK	1xCarbamidomethyl [C12]	1	5	13	P11708	P11708 [126-142]		Malate dehydrogenase, cytoplasmic OS=Sus scrofa OX=9823 GN=MDH1 PE=1 SV=4	O88989; Q3T145; P14152; P40925; P11708	0	1757.92	17
235319	False	Unambiguous	VSPICTMEYVPHCGSDGVTYSNR	2xCarbamidomethyl [C5; C13]	1	1	13	P10184	P10184 [473-495]		Ovoinhibitor OS=Gallus gallus OX=9031 GN=SPINK5 PE=1 SV=3	P10184	0	2629.15	23
239563	False	Unambiguous	WHWSSGSLVSYK		1	2	13	P05451	P05451 [111-122]		Lithostathine-1-alpha OS=Homo sapiens OX=9606 GN=REG1A PE=1 SV=3	P05451; P48304	0	1436.7	12
240884	False	Unambiguous	WTFPIPYILADNLGLNAK		1	1	13	Q16819	Q16819 [75-92]		Meprin A subunit alpha OS=Homo sapiens OX=9606 GN=MEP1A PE=1 SV=2	Q16819	0	2046.11	18
241002	False	Unambiguous	WVDIALECERYLAPK	1xCarbamidomethyl [C8]	3	3	13	P0DUB6; P04746; P19961	P0DUB6 [36-50]; P04746 [36-50]; P19961 [36-50]		Alpha-amylase 1A OS=Homo sapiens OX=9606 GN=AMY1A PE=1 SV=1;Pancreatic alpha-amylase OS=Homo sapiens OX=9606 GN=AMY2A PE=1 SV=2;Alpha-amylase 2B OS=Homo sapiens OX=9606 GN=AMY2B PE=1 SV=1	P0DUB6; P04746; P19961	1	1862.95	15
242529	False	Unambiguous	YEELQQTAGR		1	5	13	P13647	P13647 [365-374]		Keratin, type II cytoskeletal 5 OS=Homo sapiens OX=9606 GN=KRT5 PE=1 SV=3	Q6P6Q2; Q5XQN5; A5A6M8; Q922U2; P13647	0	1194.57	10
244354	False	Unambiguous	YICENQDSISTK	1xCarbamidomethyl [C3]	1	1	13	P49064	P49064 [287-298]		Albumin OS=Felis catus OX=9685 GN=ALB PE=1 SV=1	P49064	0	1457.66	12
247366	False	Unambiguous	YTKKVPQVSTPTLVEVAR		1	1	13	P08835	P08835 [434-451]		Albumin OS=Sus scrofa OX=9823 GN=ALB PE=1 SV=2	P08835	2	2016.15	18
247397	False	Unambiguous	YTLLPYLYTLMHK	1xOxidation [M11]	2	2	13	Q2M2H8; O43451	Q2M2H8 [1567-1579]; O43451 [1613-1625]		Probable maltase-glucoamylase 2 OS=Homo sapiens OX=9606 GN=MGAM2 PE=2 SV=3;Maltase-glucoamylase, intestinal OS=Homo sapiens OX=9606 GN=MGAM PE=1 SV=5	Q2M2H8; O43451	0	1671.88	13
1808	False	Unambiguous	ACAAEESGANCDK	2xCarbamidomethyl [C2; C11]	1	1	12	P49822	P49822 [76-88]		Albumin OS=Canis lupus familiaris OX=9615 GN=ALB PE=1 SV=3	P49822	0	1382.53	13
2337	False	Unambiguous	ADEGWYWCGVK	1xCarbamidomethyl [C8]	1	1	12	P01833	P01833 [537-547]		Polymeric immunoglobulin receptor OS=Homo sapiens OX=9606 GN=PIGR PE=1 SV=4	P01833	0	1370.58	11
4966	False	Unambiguous	AFDEKLFTFHADICTLPDTEKQIK	1xCarbamidomethyl [C14]	1	1	12	P02769	P02769 [524-547]		Albumin OS=Bos taurus OX=9913 GN=ALB PE=1 SV=4	P02769	2	2867.43	24
5130	False	Unambiguous	AFGPGLEPTGCIVDKPAEFTIDAR	1xCarbamidomethyl [C11]	1	1	12	Q14315	Q14315 [672-695]		Filamin-C OS=Homo sapiens OX=9606 GN=FLNC PE=1 SV=3	Q14315	0	2561.27	24
6819	False	Unambiguous	AGQNKPAIFMDCGFHAR	1xCarbamidomethyl [C12]; 1xOxidation [M10]	1	2	12	P15086	P15086 [162-178]		Carboxypeptidase B OS=Homo sapiens OX=9606 GN=CPB1 PE=1 SV=4	P55261; P15086	0	1935.9	17
14057	False	Unambiguous	AQYEEIAQR		3	6	12	P35908; P04259; P02538	P35908 [354-362]; P04259 [339-347]; P02538 [339-347]		Keratin, type II cytoskeletal 2 epidermal OS=Homo sapiens OX=9606 GN=KRT2 PE=1 SV=2;Keratin, type II cytoskeletal 6B OS=Homo sapiens OX=9606 GN=KRT6B PE=1 SV=5;Keratin, type II cytoskeletal 6A OS=Homo sapiens OX=9606 GN=KRT6A PE=1 SV=3	P35908; P04259; P02538; Q01546; P48668; P19013	0	1107.54	9
16729	False	Unambiguous	ATVKELASLHGTK		1	1	12	P15086	P15086 [333-345]		Carboxypeptidase B OS=Homo sapiens OX=9606 GN=CPB1 PE=1 SV=4	P15086	1	1354.77	13
19155	False	Unambiguous	CCKTDNPAECYANAQEQLNQHIKETQDVVK	3xCarbamidomethyl [C1; C2; C10]	1	1	12	P19121	P19121 [388-417]		Albumin OS=Gallus gallus OX=9031 GN=ALB PE=1 SV=2	P19121	2	3591.63	30
23183	False	Unambiguous	DAEAFYASEVLSTNFKDSEAAVK		1	1	12	A2I7N3	A2I7N3 [153-175]		Serpin A3-7 OS=Bos taurus OX=9913 GN=SERPINA3-7 PE=3 SV=1	A2I7N3	1	2492.18	23
25208	False	Unambiguous	DDPHACYSTVFDK	1xCarbamidomethyl [C6]	1	1	12	P02769	P02769 [387-399]		Albumin OS=Bos taurus OX=9913 GN=ALB PE=1 SV=4	P02769	0	1554.65	13
27082	False	Unambiguous	DFTYDSVDFK		1	1	12	O43451	O43451 [422-431]		Maltase-glucoamylase, intestinal OS=Homo sapiens OX=9606 GN=MGAM PE=1 SV=5	O43451	0	1236.54	10
27501	False	Unambiguous	DGFNPADVEAGLYGSHLYVWDWQR		2	2	12	Q13228; Q5RF48	Q13228 [212-235]; Q5RF48 [212-235]		Methanethiol oxidase OS=Homo sapiens OX=9606 GN=SELENBP1 PE=1 SV=2;Methanethiol oxidase OS=Pongo abelii OX=9601 GN=SELENBP1 PE=2 SV=1	Q13228; Q5RF48	0	2795.28	24
34500	False	Unambiguous	DQTVIQNTDGNNNEAWAK		1	1	12	Q29443	Q29443 [561-578]		Serotransferrin OS=Bos taurus OX=9913 GN=TF PE=2 SV=1	Q29443	0	2017.92	18
36695	False	Unambiguous	DTQSIIFLGK		4	7	12	Q9TTE1; A2I7N0; A2I7N1; A6QPQ2	Q9TTE1 [395-404]; A2I7N0 [395-404]; A2I7N1 [395-404]; A6QPQ2 [402-411]		Serpin A3-1 OS=Bos taurus OX=9913 GN=SERPINA3-1 PE=1 SV=3;Serpin A3-4 OS=Bos taurus OX=9913 GN=SERPINA3-4 PE=3 SV=1;Serpin A3-5 OS=Bos taurus OX=9913 GN=SERPINA3-5 PE=3 SV=1;Serpin A3-8 OS=Bos taurus OX=9913 GN=SERPINA3-8 PE=2 SV=1	Q9TTE1; A2I7N2; A2I7N0; A2I7M9; A2I7N1; A6QPQ2; Q3ZEJ6	0	1121.62	10
58754	False	Unambiguous	EYEATLEECCAKDDPHACYSTVFDK	3xCarbamidomethyl [C9; C10; C18]	1	1	12	P02769	P02769 [375-399]		Albumin OS=Bos taurus OX=9913 GN=ALB PE=1 SV=4	P02769	1	3038.25	25
60074	False	Unambiguous	FDEFFSEGCAPGSK	1xCarbamidomethyl [C9]	1	2	12	P02787	P02787 [495-508]		Serotransferrin OS=Homo sapiens OX=9606 GN=TF PE=1 SV=3	P02787; A5A6I6	0	1577.66	14
65951	False	Unambiguous	FSISSHYQLKDILSQLGIK		1	1	12	A2I7N3	A2I7N3 [312-330]		Serpin A3-7 OS=Bos taurus OX=9913 GN=SERPINA3-7 PE=3 SV=1	A2I7N3	1	2177.2	19
68294	False	Unambiguous	GALGGDVYLGK		2	9	12	Q41484; P16348	Q41484 [58-68]; P16348 [30-40]		Serine protease inhibitor 5 OS=Solanum tuberosum OX=4113 PE=1 SV=1;Aspartic protease inhibitor 11 OS=Solanum tuberosum OX=4113 PE=1 SV=1	Q41484; P58518; Q03197; P16348; Q43646; P58520; P17979; Q43645; P58519	0	1049.56	11
71868	False	Unambiguous	GFPEFVNELHNNGQK		1	1	12	O43451	O43451 [432-446]		Maltase-glucoamylase, intestinal OS=Homo sapiens OX=9606 GN=MGAM PE=1 SV=5	O43451	0	1729.83	15
77741	False	Unambiguous	GNPAVSYVR		1	1	12	Q9Y6R7	Q9Y6R7 [1725-1733]; [2926-2934]; [4127-4135]		IgGFc-binding protein OS=Homo sapiens OX=9606 GN=FCGBP PE=1 SV=3	Q9Y6R7	0	962.505	9
78450	False	Unambiguous	GPSVFPLAPCSR	1xCarbamidomethyl [C10]	2	3	12	P01861; P01859	P01861 [5-16]; P01859 [5-16]		Immunoglobulin heavy constant gamma 4 OS=Homo sapiens OX=9606 GN=IGHG4 PE=1 SV=1;Immunoglobulin heavy constant gamma 2 OS=Homo sapiens OX=9606 GN=IGHG2 PE=1 SV=2	P01861; P01859; P01860	0	1287.65	12
80168	False	Unambiguous	GSGCWSSVGNR	1xCarbamidomethyl [C4]	1	1	12	Q16820	Q16820 [121-131]		Meprin A subunit beta OS=Homo sapiens OX=9606 GN=MEP1B PE=1 SV=3	Q16820	0	1166.5	11
80232	False	Unambiguous	GSGGTAEHPFTVEEFVLPK		1	1	12	Q7SIH1	Q7SIH1 [210-228]		Alpha-2-macroglobulin OS=Bos taurus OX=9913 GN=A2M PE=1 SV=2	Q7SIH1	0	2001.99	19
82274	False	Unambiguous	GVFAECCQAADK	2xCarbamidomethyl [C6; C7]	1	1	12	P49822	P49822 [187-198]		Albumin OS=Canis lupus familiaris OX=9615 GN=ALB PE=1 SV=3	P49822	0	1355.57	12
82326	False	Unambiguous	GVGGSQPPDIDKTELVEPTEYLVVHLK		1	1	12	P15144	P15144 [141-167]		Aminopeptidase N OS=Homo sapiens OX=9606 GN=ANPEP PE=1 SV=4	P15144	1	2920.53	27
82445	False	Unambiguous	GVLFASGQNLAR		2	6	12	P28838; P28839	P28838 [189-200]; P28839 [189-200]		Cytosol aminopeptidase OS=Homo sapiens OX=9606 GN=LAP3 PE=1 SV=3;Cytosol aminopeptidase OS=Sus scrofa OX=9823 GN=LAP3 PE=1 SV=2	P28838; Q9CPY7; P00727; P28839; P86249; Q68FS4	0	1232.67	12
89677	False	Unambiguous	KDSNVNWNNLK		1	1	12	P02789	P02789 [458-468]		Ovotransferrin OS=Gallus gallus OX=9031 PE=1 SV=2	P02789	1	1331.67	11
89882	False	Unambiguous	KEDSCQLGYSAGPCMGMTSR	2xCarbamidomethyl [C5; C14]; 2xOxidation [M15; M17]	1	1	12	P02760	P02760 [227-246]		Protein AMBP OS=Homo sapiens OX=9606 GN=AMBP PE=1 SV=1	P02760	1	2266.92	20
108155	False	Unambiguous	IHLTPDFIAGKK		1	2	12	A8K7I4	A8K7I4 [132-143]		Calcium-activated chloride channel regulator 1 OS=Homo sapiens OX=9606 GN=CLCA1 PE=1 SV=3	A8K7I4; Q9D7Z6	1	1339.77	12
108624	False	Unambiguous	LKENIGNPER		2	2	12	E3SH28; Q43607	E3SH28 [378-387]; Q43607 [378-387]		Prunin 1 Pru du 6.0101 OS=Prunus dulcis OX=3755 PE=1 SV=1;Prunin 1 Pru du 6 OS=Prunus dulcis OX=3755 PE=1 SV=1	E3SH28; Q43607	1	1169.63	10
109206	False	Unambiguous	LKYENEVALR		1	3	12	P13645	P13645 [236-245]		Keratin, type I cytoskeletal 10 OS=Homo sapiens OX=9606 GN=KRT10 PE=1 SV=6	P13645; Q6IFW6; Q6EIZ0	1	1234.68	10
110319	False	Unambiguous	ILELPYASGDLSMLVLLPDEVSGLER		1	1	12	P01014	P01014 [230-255]		Ovalbumin-related protein Y OS=Gallus gallus OX=9031 GN=SERPINB14B PE=1 SV=1	P01014	0	2829.5	26
110607	False	Unambiguous	IIFSNAPGLTATGVIYR		1	2	12	Q945K2	Q945K2 [247-263]		(R)-mandelonitrile lyase 2 OS=Prunus dulcis OX=3755 GN=MDL2 PE=1 SV=1	P52706; Q945K2	0	1793	17
113294	False	Unambiguous	LLVVYPWTQR		11	215	12	P02039; P02090; P02070; P02053; P02067; Q2KPA4; P04346; P02091; P13557; P11517; B2KHZ4	P02039 [31-40]; P02090 [31-40]; P02070 [30-39]; P02053 [32-41]; P02067 [32-41]; Q2KPA4 [32-41]; P04346 [30-39]; P02091 [32-41]; P13557 [32-41]; P11517 [32-41]; B2KHZ4 [32-41]		Hemoglobin subunit beta OS=Leontocebus fuscicollis OX=9487 GN=HBB PE=1 SV=1;Hemoglobin subunit beta OS=Spalax ehrenbergi OX=30637 GN=HBB PE=1 SV=1;Hemoglobin subunit beta OS=Bos taurus OX=9913 GN=HBB PE=1 SV=1;Hemoglobin subunit beta OS=Eulemur fulvus fulvus OX=40322 GN=HBB PE=1 SV=2;Hemoglobin subunit beta OS=Sus scrofa OX=9823 GN=HBB PE=1 SV=3;Hemoglobin subunit beta OS=Scalopus aquaticus OX=71…	Q28220; P56285; P18435; B3EWD2; P02081; P02039; P67822; Q6LDH1; P68015; Q6WN27; P02042; P18983; P23020; B3EWE2; P68055; P09907; P02029; Q28931; P02090; P02044; O77655; P51442; P02095; P08224; P02032; Q45XI7; P02040; P68256; P02076; Q6WN26; P02070; D0VX08; P02030; P68257; P18436; Q6WN25; P61948; P18982; P02053; P02080; P21667; P08423; P18985; P02082; P11752; P02067; P11754; P02028; P61920; P02050;…	0	1274.73	10
113884	False	Unambiguous	LMEWTSLQNMR		2	2	12	P48594; P29508	P48594 [266-276]; P29508 [266-276]		Serpin B4 OS=Homo sapiens OX=9606 GN=SERPINB4 PE=1 SV=2;Serpin B3 OS=Homo sapiens OX=9606 GN=SERPINB3 PE=1 SV=2	P48594; P29508	0	1408.67	11
114942	False	Unambiguous	INCIPEQFPTEGICAQR	2xCarbamidomethyl [C3; C14]	1	1	12	P14410	P14410 [75-91]		Sucrase-isomaltase, intestinal OS=Homo sapiens OX=9606 GN=SI PE=1 SV=6	P14410	0	2032.96	17
115399	False	Unambiguous	INGNCTGIK	1xCarbamidomethyl [C5]	3	3	12	P0DUB6; P04746; P19961	P0DUB6 [473-481]; P04746 [473-481]; P19961 [473-481]		Alpha-amylase 1A OS=Homo sapiens OX=9606 GN=AMY1A PE=1 SV=1;Pancreatic alpha-amylase OS=Homo sapiens OX=9606 GN=AMY2A PE=1 SV=2;Alpha-amylase 2B OS=Homo sapiens OX=9606 GN=AMY2B PE=1 SV=1	P0DUB6; P04746; P19961	0	976.488	9
116033	False	Unambiguous	LNRIPSPTLFGNDINSVLFTTQNQTPNR		1	1	12	P14410	P14410 [130-157]		Sucrase-isomaltase, intestinal OS=Homo sapiens OX=9606 GN=SI PE=1 SV=6	P14410	1	3157.64	28
121921	False	Unambiguous	LSSPATLNSR		1	2	12	P00761	P00761 [98-107]		Trypsin OS=Sus scrofa OX=9823 PE=1 SV=1	P00761; P06871	0	1045.56	10
122991	False	Unambiguous	LTEWTSSNVMEERK	1xOxidation [M10]	1	1	12	P01012	P01012 [265-278]		Ovalbumin OS=Gallus gallus OX=9031 GN=SERPINB14 PE=1 SV=2	P01012	1	1725.81	14
124592	False	Unambiguous	IVDDKLVVECIMK	1xCarbamidomethyl [C10]	1	1	12	O97788	O97788 [109-121]		Fatty acid-binding protein, adipocyte OS=Sus scrofa OX=9823 GN=FABP4 PE=1 SV=3	O97788	1	1561.83	13
126164	False	Unambiguous	LVRPEVDVMCTAFHDNEETFLKK	1xCarbamidomethyl [C10]; 1xOxidation [M9]	1	2	12	P02768	P02768 [139-161]		Albumin OS=Homo sapiens OX=9606 GN=ALB PE=1 SV=2	P02768; Q5NVH5	1	2794.35	23
134019	False	Unambiguous	MAYLKNWGEGWGFVPSDR	1xOxidation [M1]	1	1	12	P83053	P83053 [274-291]		Pancreatic alpha-amylase OS=Struthio camelus OX=8801 PE=1 SV=1	P83053	1	2128.99	18
146881	False	Unambiguous	MLSSFLSEDVFK	1xOxidation [M1]	1	1	12	P15144	P15144 [486-497]		Aminopeptidase N OS=Homo sapiens OX=9606 GN=ANPEP PE=1 SV=4	P15144	0	1418.69	12
151368	False	Unambiguous	MPILGLGTWK		2	13	12	P80276; P50578	P80276 [13-22]; P50578 [14-23]		Aldo-keto reductase family 1 member B1 OS=Sus scrofa OX=9823 GN=AKR1B1 PE=1 SV=2;Aldo-keto reductase family 1 member A1 OS=Sus scrofa OX=9823 GN=AKR1A1 PE=1 SV=3	Q9JII6; P51635; P14550; P80276; Q5R5D5; P16116; P50578; Q3ZCJ2; O70473; P15122; P15121; Q6GMC7; Q568L5	0	1115.63	10
156099	False	Unambiguous	MSGDLSSNVTVSVTSSTISSNVASK	1xOxidation [M1]	1	1	12	P35908	P35908 [491-515]		Keratin, type II cytoskeletal 2 epidermal OS=Homo sapiens OX=9606 GN=KRT2 PE=1 SV=2	P35908	0	2474.19	25
167267	False	Unambiguous	NFDAGWCEIGASRNPCDETYCGPAAESEKETK	3xCarbamidomethyl [C7; C16; C21]	1	1	12	P15086	P15086 [253-284]		Carboxypeptidase B OS=Homo sapiens OX=9606 GN=CPB1 PE=1 SV=4	P15086	2	3649.53	32
174030	False	Unambiguous	NSGSYACHTTNSATGR	1xCarbamidomethyl [C7]	1	1	12	P31997	P31997 [293-308]		Carcinoembryonic antigen-related cell adhesion molecule 8 OS=Homo sapiens OX=9606 GN=CEACAM8 PE=1 SV=2	P31997	0	1683.71	16
174603	False	Unambiguous	NSTDLEDIFIAHIAGMDAMAR		1	2	12	A6L792	A6L792 [347-367]		Xylose isomerase OS=Bacteroides vulgatus (strain ATCC 8482 / DSM 1447 / JCM 5826 / NBRC 14291 / NCTC 11154) OX=435590 GN=xylA PE=3 SV=1	A6L792; Q8A9M2	0	2291.08	21
176081	False	Unambiguous	NVSTGDVNVEMNAAPGVDLTQLLNNMR		1	1	12	P13645	P13645 [296-322]		Keratin, type I cytoskeletal 10 OS=Homo sapiens OX=9606 GN=KRT10 PE=1 SV=6	P13645	0	2872.39	27
178847	False	Unambiguous	QEGCQDIATQLISNMDIDVILGGGRK	1xCarbamidomethyl [C4]	1	3	12	P09923	P09923 [199-224]		Intestinal-type alkaline phosphatase OS=Homo sapiens OX=9606 GN=ALPI PE=1 SV=2	P05187; P10696; P09923	1	2831.4	26
179136	False	Unambiguous	QEPSQGTTTYAVTSILR		1	2	12	P0DOX2	P0DOX2 [385-401]		Immunoglobulin alpha-2 heavy chain OS=Homo sapiens OX=9606 PE=1 SV=2	P01877; P0DOX2	0	1851.94	17
179747	False	Unambiguous	QGADTVSAYIPDAIWYDYESGAK		1	1	12	P14410	P14410 [748-770]		Sucrase-isomaltase, intestinal OS=Homo sapiens OX=9606 GN=SI PE=1 SV=6	P14410	0	2520.16	23
182522	False	Unambiguous	QMDFELLCQNGAR	1xCarbamidomethyl [C8]	1	1	12	P09571	P09571 [565-577]		Serotransferrin OS=Sus scrofa OX=9823 GN=TF PE=1 SV=2	P09571	0	1581.71	13
186157	False	Unambiguous	QVIITILDQEPDVR		1	1	12	Q16819	Q16819 [505-518]		Meprin A subunit alpha OS=Homo sapiens OX=9606 GN=MEP1A PE=1 SV=2	Q16819	0	1638.91	14
195274	False	Unambiguous	SDDLGRGGDNESKLTGNAGPR		1	1	12	P80566	P80566 [123-143]		Superoxide dismutase [Cu-Zn] OS=Gallus gallus OX=9031 GN=SOD1 PE=1 SV=3	P80566	2	2116	21
198780	False	Unambiguous	SGNVGESGLIDLPGCPR	1xCarbamidomethyl [C15]	1	1	12	P17314	P17314 [116-132]		Alpha-amylase/trypsin inhibitor CM3 OS=Triticum aestivum OX=4565 PE=1 SV=1	P17314	0	1727.84	17
199776	False	Unambiguous	SHVSDAVAQSTR		1	1	12	P00940	P00940 [194-205]		Triosephosphate isomerase OS=Gallus gallus OX=9031 GN=TPI1 PE=1 SV=2	P00940	0	1257.62	12
200016	False	Unambiguous	SKKYPLLIDVYAGPCSQK	1xCarbamidomethyl [C15]	1	3	12	P27487	P27487 [537-554]		Dipeptidyl peptidase 4 OS=Homo sapiens OX=9606 GN=DPP4 PE=1 SV=2	P27487; P28843; P14740	2	2067.09	18
205015	False	Unambiguous	SPQYCQVIHR	1xCarbamidomethyl [C5]	2	2	12	Q13228; Q5RF48	Q13228 [53-62]; Q5RF48 [53-62]		Methanethiol oxidase OS=Homo sapiens OX=9606 GN=SELENBP1 PE=1 SV=2;Methanethiol oxidase OS=Pongo abelii OX=9601 GN=SELENBP1 PE=2 SV=1	Q13228; Q5RF48	0	1287.63	10
212810	False	Unambiguous	TEGENCVNTPEK	1xCarbamidomethyl [C6]	1	1	12	P09571	P09571 [418-429]		Serotransferrin OS=Sus scrofa OX=9823 GN=TF PE=1 SV=2	P09571	0	1377.6	12
215681	False	Unambiguous	TIDEYWR		1	3	12	P07911	P07911 [179-185]		Uromodulin OS=Homo sapiens OX=9606 GN=UMOD PE=1 SV=1	Q5R5C1; P07911; Q5I396	0	982.463	7
226536	False	Unambiguous	VEQGASVDKR		1	1	12	P01005	P01005 [137-146]		Ovomucoid OS=Gallus gallus OX=9031 PE=1 SV=1	P01005	1	1088.57	10
228104	False	Unambiguous	VGNNDFTR		1	2	12	P56732	P56732 [137-144]		Avidin-related protein 2 OS=Gallus gallus OX=9031 GN=AVR2 PE=1 SV=1	O13153; P56732	0	922.438	8
229199	False	Unambiguous	VIADNVKDWNK		1	1	12	Q29371	Q29371 [150-160]		Triosephosphate isomerase OS=Sus scrofa OX=9823 GN=TPI1 PE=2 SV=4	Q29371	1	1301.68	11
229478	False	Unambiguous	VLDELTLAR		3	26	12	P02533; Q04695; P08779	P02533 [224-232]; Q04695 [193-201]; P08779 [226-234]		Keratin, type I cytoskeletal 14 OS=Homo sapiens OX=9606 GN=KRT14 PE=1 SV=4;Keratin, type I cytoskeletal 17 OS=Homo sapiens OX=9606 GN=KRT17 PE=1 SV=2;Keratin, type I cytoskeletal 16 OS=Homo sapiens OX=9606 GN=KRT16 PE=1 SV=4	P86246; P05782; P02533; P08727; Q6IFU7; P08728; Q6IFX2; Q6IFV3; Q6IFU8; A1L595; P19012; Q6IFW5; Q5R8S9; Q6IFV1; Q61414; P51856; Q63279; Q04695; Q28706; O93256; P05781; P19001; Q61781; A5A6M0; P08779; Q9QWL7	0	1029.59	9
230375	False	Unambiguous	VIIAAHGNSIR		4	43	12	Q5ZLN1; Q5RFB8; Q32KV0; P15259	Q5ZLN1 [181-191]; Q5RFB8 [181-191]; Q32KV0 [181-191]; P15259 [181-191]		Phosphoglycerate mutase 1 OS=Gallus gallus OX=9031 GN=PGAM1 PE=1 SV=3;Phosphoglycerate mutase 1 OS=Pongo abelii OX=9601 GN=PGAM1 PE=2 SV=3;Phosphoglycerate mutase 2 OS=Bos taurus OX=9913 GN=PGAM2 PE=2 SV=1;Phosphoglycerate mutase 2 OS=Homo sapiens OX=9606 GN=PGAM2 PE=1 SV=3	Q5ZLN1; C5BJ25; Q5RFB8; Q5PG75; B7MPN9; P18669; B3EN99; P16290; Q32KV0; Q32IH0; C6DCF6; B3QVL0; B4TQR7; A7ZJD0; Q7N6S0; Q82TU0; A7MIX7; P36623; A1WBJ3; P25113; B2S101; A1JRT1; B1Y3R5; A1R083; P15259; A9KN01; Q1C964; B5QX43; B4RZM6; B5FP39; Q1LTL3; B5XZB2; B4SEI0; B9MEZ2; B2JC95; Q54NE6; Q8R7C8; B2VBS6; Q3SZ62; A7HZ35; B4EST0; O70250; Q01YD0	0	1150.67	11
233566	False	Unambiguous	VPQVSTPTLVEVARK		1	1	12	P08835	P08835 [438-452]		Albumin OS=Sus scrofa OX=9823 GN=ALB PE=1 SV=2	P08835	1	1623.94	15
233862	False	Unambiguous	VQFNNAIGPYK		1	2	12	P94316	P94316 [78-88]		NAD-specific glutamate dehydrogenase OS=Bacteroides fragilis (strain YCH46) OX=295405 GN=gdhB PE=2 SV=2	P94316; B2RKJ1	0	1250.65	11
235518	False	Unambiguous	VSSVFHQAFVEVNEQGTEAAASTAIK		2	3	12	P93693; Q9ST58	P93693 [329-354]; Q9ST58 [328-353]		Serpin-Z1B OS=Triticum aestivum OX=4565 PE=1 SV=1;Serpin-Z1C OS=Triticum aestivum OX=4565 PE=1 SV=1	P93693; Q9ST58; Q41593	0	2720.35	26
238834	False	Unambiguous	WCAIGHEETQK	1xCarbamidomethyl [C2]	1	1	12	P09571	P09571 [348-358]		Serotransferrin OS=Sus scrofa OX=9823 GN=TF PE=1 SV=2	P09571	0	1358.62	11
239114	False	Unambiguous	WELLQQVDTSTR		1	4	12	P04264	P04264 [212-223]		Keratin, type II cytoskeletal 1 OS=Homo sapiens OX=9606 GN=KRT1 PE=1 SV=6	Q6EIY9; P04264; A5A6M6; Q6IMF3	0	1475.75	12
241214	False	Unambiguous	WYEIEKIPTTFENGR		1	1	12	P05090	P05090 [46-60]		Apolipoprotein D OS=Homo sapiens OX=9606 GN=APOD PE=1 SV=1	P05090	1	1882.93	15
243002	False	Unambiguous	YFIALPVPSQPVDPR		1	1	12	P17314	P17314 [101-115]		Alpha-amylase/trypsin inhibitor CM3 OS=Triticum aestivum OX=4565 PE=1 SV=1	P17314	0	1698.92	15
243012	False	Unambiguous	YFLHQSHEEREHAEK		2	12	12	Q9XT73; P08267	Q9XT73 [55-69]; P08267 [54-68]		Ferritin heavy chain OS=Trichosurus vulpecula OX=9337 GN=FTH1 PE=2 SV=3;Ferritin heavy chain OS=Gallus gallus OX=9031 GN=FTH PE=2 SV=2	P19132; Q7SXA6; P09528; Q2MHN2; P29389; Q5R8J7; Q9XT73; P02794; P08267; Q8MIP0; Q95MP7; P25915	1	1939.9	15
246171	False	Unambiguous	YPILPEYLQCVKELYR	1xCarbamidomethyl [C10]	1	1	12	P01012	P01012 [112-127]		Ovalbumin OS=Gallus gallus OX=9031 GN=SERPINB14 PE=1 SV=2	P01012	1	2084.09	16
247138	False	Unambiguous	YSSLAEAASK		1	2	12	P00915	P00915 [129-138]		Carbonic anhydrase 1 OS=Homo sapiens OX=9606 GN=CA1 PE=1 SV=2	P00915; Q7M316	0	1026.51	10
247964	False	Unambiguous	YVVVSHTAGSVCNTPASCQR	2xCarbamidomethyl [C12; C18]	1	2	12	Q8SPP7	Q8SPP7 [50-69]		Peptidoglycan recognition protein 1 OS=Bos taurus OX=9913 GN=PGLYRP1 PE=1 SV=1	B5T255; Q8SPP7	0	2193.02	20
248265	False	Unambiguous	YYPLGEVFYPGPECER	1xCarbamidomethyl [C14]	1	1	12	Q9Y6R7	Q9Y6R7 [4800-4815]		IgGFc-binding protein OS=Homo sapiens OX=9606 GN=FCGBP PE=1 SV=3	Q9Y6R7	0	1975.89	16
1871	False	Unambiguous	ACEAAGTFNYK	1xCarbamidomethyl [C2]	1	3	11	P86769	P86769 [17-27]		Parvalbumin beta 2 OS=Merluccius paradoxus OX=89950 PE=1 SV=1	P86771; P86757; P86769	0	1231.54	11
2274	False	Unambiguous	ADDKETCFAEEGK	1xCarbamidomethyl [C7]	1	2	11	P02768	P02768 [585-597]		Albumin OS=Homo sapiens OX=9606 GN=ALB PE=1 SV=2	P02768; Q5NVH5	1	1499.63	13
13934	False	Unambiguous	AQSDFGVDTK		1	1	11	P02789	P02789 [289-298]		Ovotransferrin OS=Gallus gallus OX=9031 PE=1 SV=2	P02789	0	1067.5	10
18831	False	Unambiguous	CACSNHEPYFGYAGAFNCLKEDAGDVAFVK	3xCarbamidomethyl [C1; C3; C18]	1	1	11	P09571	P09571 [181-210]		Serotransferrin OS=Sus scrofa OX=9823 GN=TF PE=1 SV=2	P09571	1	3397.47	30
21152	False	Unambiguous	CLVEKGDVAFVKDQTVIQNTDGNNNEAWAK	1xCarbamidomethyl [C1]	1	1	11	Q29443	Q29443 [549-578]		Serotransferrin OS=Bos taurus OX=9913 GN=TF PE=2 SV=1	Q29443	2	3363.63	30
22508	False	Unambiguous	CTSMASENSECSVK	2xCarbamidomethyl [C1; C11]; 1xOxidation [M4]	1	1	11	P04118	P04118 [56-69]		Colipase OS=Homo sapiens OX=9606 GN=CLPS PE=1 SV=2	P04118	0	1605.62	14
23997	False	Unambiguous	DASLNHPPYMPHLESR	1xOxidation [M10]	1	1	11	O43451	O43451 [1438-1453]		Maltase-glucoamylase, intestinal OS=Homo sapiens OX=9606 GN=MGAM PE=1 SV=5	O43451	0	1879.88	16
32598	False	Unambiguous	DMVGLDALDAQPLLK		1	2	11	P12821	P12821 [587-601]		Angiotensin-converting enzyme OS=Homo sapiens OX=9606 GN=ACE PE=1 SV=1	Q9GLN7; P12821	0	1598.85	15
34557	False	Unambiguous	DQVVQQNTDGKNKDDWAK		1	1	11	P09571	P09571 [544-561]		Serotransferrin OS=Sus scrofa OX=9823 GN=TF PE=1 SV=2	P09571	2	2088.99	18
35292	False	Unambiguous	DSGFQMNQLR		1	2	11	P02787	P02787 [123-132]		Serotransferrin OS=Homo sapiens OX=9606 GN=TF PE=1 SV=3	P02787; A5A6I6	0	1195.55	10
46649	False	Unambiguous	EHYGDLADCCEKEEPER	2xCarbamidomethyl [C9; C10]	1	1	11	P08835	P08835 [106-122]		Albumin OS=Sus scrofa OX=9823 GN=ALB PE=1 SV=2	P08835	1	2136.86	17
47919	False	Unambiguous	ELDRDTVFALVNYIFFK		1	4	11	P01009	P01009 [199-215]		Alpha-1-antitrypsin OS=Homo sapiens OX=9606 GN=SERPINA1 PE=1 SV=3	P01010; P01009; Q5RCW5; O00394	1	2090.1	17
50298	False	Unambiguous	ELTTEIDNNIEQISSYK		1	1	11	P13645	P13645 [346-362]		Keratin, type I cytoskeletal 10 OS=Homo sapiens OX=9606 GN=KRT10 PE=1 SV=6	P13645	0	1996.97	17
57017	False	Unambiguous	ETYGDMADCCEK	2xCarbamidomethyl [C9; C10]	2	2	11	P02769; P14639	P02769 [106-117]; P14639 [106-117]		Albumin OS=Bos taurus OX=9913 GN=ALB PE=1 SV=4;Albumin OS=Ovis aries OX=9940 GN=ALB PE=1 SV=1	P02769; P14639	0	1478.52	12
62440	False	Unambiguous	FHPSVNLSILK		5	14	11	P00370; P14657; P15111; P28724; P29507	P00370 [97-107]; P14657 [97-107]; P15111 [97-107]; P28724 [94-104]; P29507 [85-95]		NADP-specific glutamate dehydrogenase OS=Escherichia coli (strain K12) OX=83333 GN=gdhA PE=1 SV=1;NADP-specific glutamate dehydrogenase OS=Unknown prokaryotic organism OX=2725 GN=gdhA PE=3 SV=1;NADP-specific glutamate dehydrogenase OS=Salmonella typhimurium (strain LT2 / SGSC1412 / ATCC 700720) OX=99287 GN=gdhA PE=3 SV=2;NADP-specific glutamate dehydrogenase OS=Giardia intestinalis OX=5741 PE=2 S…	P00370; Q8TFF6; P14657; P07262; P15111; P78804; P43793; P39708; P28724; Q96VJ7; B2RKJ1; P29507; P18819; Q8Z6F6	0	1254.72	11
64567	False	Unambiguous	FNSANEDNVTQVR		3	4	11	O97492; O62839; P24270	O97492 [432-444]; O62839 [432-444]; P24270 [432-444]		Catalase OS=Canis lupus familiaris OX=9615 GN=CAT PE=2 SV=3;Catalase OS=Sus scrofa OX=9823 GN=CAT PE=1 SV=4;Catalase OS=Mus musculus OX=10090 GN=Cat PE=1 SV=4	O97492; O62839; P24270; P04762	0	1493.7	13
64863	False	Unambiguous	FPKAEFAEVSK		1	4	11	P02768	P02768 [247-257]		Albumin OS=Homo sapiens OX=9606 GN=ALB PE=1 SV=2	P02768; Q28522; Q5NVH5; A2V9Z4	1	1252.66	11
65804	False	Unambiguous	FSGSGSGTDFTLR		1	2	11	P01618	P01618 [62-74]		Ig kappa chain V region GOM OS=Canis lupus familiaris OX=9615 PE=1 SV=1	P01618; P01629	0	1331.62	13
67253	False	Unambiguous	FVYHLSDLCK	1xCarbamidomethyl [C9]	1	2	11	P01591	P01591 [83-92]		Immunoglobulin J chain OS=Homo sapiens OX=9606 GN=JCHAIN PE=1 SV=4	P0DUB2; P01591	0	1281.63	10
70557	False	Unambiguous	GEFQLVLDALDKIK		1	1	11	Q5S1S4	Q5S1S4 [154-167]		Carbonic anhydrase 3 OS=Sus scrofa OX=9823 GN=CA3 PE=2 SV=3	Q5S1S4	1	1588.89	14
81232	False	Unambiguous	GSWGTVCDDYWDTNDANVVCR	2xCarbamidomethyl [C7; C20]	1	1	11	Q9UGM3	Q9UGM3 [253-273]; [1141-1161]; [1270-1290]; [1399-1419]; [1528-1548]		Deleted in malignant brain tumors 1 protein OS=Homo sapiens OX=9606 GN=DMBT1 PE=1 SV=2	Q9UGM3	0	2490.01	21
81491	False	Unambiguous	GTGKECVPNSNER	1xCarbamidomethyl [C6]	1	1	11	Q29443	Q29443 [527-539]		Serotransferrin OS=Bos taurus OX=9913 GN=TF PE=2 SV=1	Q29443	1	1447.66	13
82132	False	Unambiguous	GVCVHGNAEYQPGSPVYSSK	1xCarbamidomethyl [C3]	1	1	11	Q02817	Q02817 [4924-4943]		Mucin-2 OS=Homo sapiens OX=9606 GN=MUC2 PE=1 SV=2	Q02817	0	2135.98	20
85384	False	Unambiguous	HKPKATEEQLK		2	2	11	P02769; P49064	P02769 [558-568]; P49064 [559-569]		Albumin OS=Bos taurus OX=9913 GN=ALB PE=1 SV=4;Albumin OS=Felis catus OX=9685 GN=ALB PE=1 SV=1	P02769; P49064	1	1308.73	11
92237	False	Unambiguous	KINSWVESQTNEK		2	2	11	P48594; P29508	P48594 [146-158]; P29508 [146-158]		Serpin B4 OS=Homo sapiens OX=9606 GN=SERPINB4 PE=1 SV=2;Serpin B3 OS=Homo sapiens OX=9606 GN=SERPINB3 PE=1 SV=2	P48594; P29508	1	1562.78	13
95149	False	Unambiguous	KTMVCAGGDIR	1xCarbamidomethyl [C5]; 1xOxidation [M3]	1	2	11	P08861	P08861 [200-210]		Chymotrypsin-like elastase family member 3B OS=Homo sapiens OX=9606 GN=CELA3B PE=1 SV=3	O19023; P08861	1	1223.59	11
97811	False	Unambiguous	LALGDIGGIPR		1	2	11	B8FWP2	B8FWP2 [439-449]		Hydroxylamine reductase OS=Desulfitobacterium hafniense (strain DSM 10664 / DCB-2) OX=272564 GN=hcp PE=3 SV=1	B8FWP2; Q24S27	0	1081.64	11
98505	False	Unambiguous	LAQSNGWGVMVSHR		3	18	11	Q3ZC09; Q1KYT0; P08734	Q3ZC09 [359-372]; Q1KYT0 [359-372]; P08734 [359-372]		Beta-enolase OS=Bos taurus OX=9913 GN=ENO3 PE=2 SV=1;Beta-enolase OS=Sus scrofa OX=9823 GN=ENO3 PE=2 SV=1;Alpha-enolase OS=Xenopus laevis OX=8355 GN=eno1 PE=2 SV=2	P13929; P17182; P51913; P25704; P15429; P04764; B5DGQ7; Q9PVK2; Q9W7L0; Q3ZC09; Q9W7L1; P19140; P42897; P21550; Q9XSJ4; P86210; Q1KYT0; P08734	0	1541.76	14
99864	False	Unambiguous	LCVSYTIWK	1xCarbamidomethyl [C2]	4	15	11	Q41484; P58515; P16348; P58514	Q41484 [124-132]; P58515 [96-104]; P16348 [92-100]; P58514 [124-132]		Serine protease inhibitor 5 OS=Solanum tuberosum OX=4113 PE=1 SV=1;Serine protease inhibitor 2 OS=Solanum tuberosum OX=4113 PE=1 SV=1;Aspartic protease inhibitor 11 OS=Solanum tuberosum OX=4113 PE=1 SV=1;Serine protease inhibitor 1 OS=Solanum tuberosum OX=4113 PE=1 SV=2	Q41433; P58521; Q41484; P58518; P58515; Q03197; P30941; Q41480; P16348; Q43646; P58520; P17979; P58519; P58514; P58517	0	1169.6	9
106401	False	Unambiguous	LGGPEAGLGEYLFER		1	2	11	P02792	P02792 [155-169]		Ferritin light chain OS=Homo sapiens OX=9606 GN=FTL PE=1 SV=2	P02792; Q5R538	0	1607.81	15
107673	False	Unambiguous	LGVEFDETTADDRK		3	3	11	P10790; P05413; O02772	P10790 [67-80]; P05413 [67-80]; O02772 [67-80]		Fatty acid-binding protein, heart OS=Bos taurus OX=9913 GN=FABP3 PE=1 SV=2;Fatty acid-binding protein, heart OS=Homo sapiens OX=9606 GN=FABP3 PE=1 SV=4;Fatty acid-binding protein, heart OS=Sus scrofa OX=9823 GN=FABP3 PE=2 SV=3	P10790; P05413; O02772	1	1595.75	14
108930	False	Unambiguous	LKPEPDTLCAEFK	1xCarbamidomethyl [C9]	1	1	11	P14639	P14639 [139-151]		Albumin OS=Ovis aries OX=9940 GN=ALB PE=1 SV=1	P14639	0	1547.78	13
112811	False	Unambiguous	IISTFWGALGGDVYLGK		2	5	11	P58515; P58514	P58515 [24-40]; P58514 [52-68]		Serine protease inhibitor 2 OS=Solanum tuberosum OX=4113 PE=1 SV=1;Serine protease inhibitor 1 OS=Solanum tuberosum OX=4113 PE=1 SV=2	P58515; Q41448; P30941; Q41480; P58514	0	1796.96	17
117505	False	Unambiguous	LPVSLSEGR		1	1	11	Q9Y6R7	Q9Y6R7 [559-567]		IgGFc-binding protein OS=Homo sapiens OX=9606 GN=FCGBP PE=1 SV=3	Q9Y6R7	0	957.536	9
118137	False	Unambiguous	IQLACLPPAGTILPNNYPCYVTGWGR	2xCarbamidomethyl [C5; C19]	1	2	11	P08217	P08217 [137-162]		Chymotrypsin-like elastase family member 2A OS=Homo sapiens OX=9606 GN=CELA2A PE=1 SV=1	P08217; P08218	0	2931.46	26
119149	False	Unambiguous	IRLENEIQTYR		1	3	11	P13645	P13645 [440-450]		Keratin, type I cytoskeletal 10 OS=Homo sapiens OX=9606 GN=KRT10 PE=1 SV=6	P13645; Q6EIZ0; P06394	1	1434.77	11
119559	False	Unambiguous	LSADTEVVCGAPSIYLDFAR	1xCarbamidomethyl [C9]	1	1	11	P00940	P00940 [33-52]		Triosephosphate isomerase OS=Gallus gallus OX=9031 GN=TPI1 PE=1 SV=2	P00940	0	2184.06	20
119965	False	Unambiguous	LSDSFFLPLKVSDYSETLR		1	1	11	Q9UQQ1	Q9UQQ1 [579-597]		Aminopeptidase NAALADL1 OS=Homo sapiens OX=9606 GN=NAALADL1 PE=1 SV=2	Q9UQQ1	1	2217.14	19
121628	False	Unambiguous	LSQRFPKAEFAEVSK		1	2	11	P02768	P02768 [243-257]		Albumin OS=Homo sapiens OX=9606 GN=ALB PE=1 SV=2	P02768; Q5NVH5	2	1736.93	15
122209	False	Unambiguous	ISVAQGASK		1	1	11	Q9Y6R7	Q9Y6R7 [4174-4182]		IgGFc-binding protein OS=Homo sapiens OX=9606 GN=FCGBP PE=1 SV=3	Q9Y6R7	0	860.484	9
122234	False	Unambiguous	LSVEALNSLTGEFK		2	5	11	Q5XLD3; P06732	Q5XLD3 [157-170]; P06732 [157-170]		Creatine kinase M-type OS=Sus scrofa OX=9823 GN=CKM PE=2 SV=1;Creatine kinase M-type OS=Homo sapiens OX=9606 GN=CKM PE=1 SV=2	P07310; Q5XLD3; P06732; P00563; Q9XSC6	0	1507.8	14
122515	False	Unambiguous	LTAASITAVCR	1xCarbamidomethyl [C10]	2	2	11	P01085; P01084	P01085 [90-100]; P01084 [90-100]		Alpha-amylase inhibitor 0.19 OS=Triticum aestivum OX=4565 PE=1 SV=1;Alpha-amylase inhibitor 0.53 OS=Triticum aestivum OX=4565 PE=1 SV=1	P01085; P01084	0	1162.62	11
126726	False	Unambiguous	LVYNNSPSFNWTLNFR		1	1	11	Q9I0K4	Q9I0K4 [377-392]		Isocitrate lyase OS=Pseudomonas aeruginosa (strain ATCC 15692 / DSM 22644 / CIP 104116 / JCM 14847 / LMG 12228 / 1C / PRS 101 / PAO1) OX=208964 GN=PA2634 PE=1 SV=1	Q9I0K4	0	1971.97	16
127011	False	Unambiguous	LWTNGPIADKLQQGLQPVVDHATCSR	1xCarbamidomethyl [C24]	1	1	11	Q99895	Q99895 [163-188]		Chymotrypsin-C OS=Homo sapiens OX=9606 GN=CTRC PE=1 SV=2	Q99895	1	2904.48	26
169048	False	Unambiguous	NKLNDLEDALQQAKEDLAR		1	2	11	P04264	P04264 [442-460]		Keratin, type II cytoskeletal 1 OS=Homo sapiens OX=9606 GN=KRT1 PE=1 SV=6	P04264; A5A6M6	2	2184.13	19
173739	False	Unambiguous	NRYEVPVPLNIPSMPSSTPEGQLYDVLIK	1xOxidation [M14]	1	1	11	O43451	O43451 [1060-1088]		Maltase-glucoamylase, intestinal OS=Homo sapiens OX=9606 GN=MGAM PE=1 SV=5	O43451	1	3272.69	29
175650	False	Unambiguous	NVGGAGTCGIATMPSYPVK	1xCarbamidomethyl [C8]	1	2	11	P00785	P00785 [325-343]		Actinidain OS=Actinidia chinensis var. chinensis OX=1590841 GN=ACT1A PE=1 SV=5	P00785; A5HII1	0	1879.9	19
180959	False	Unambiguous	QKVEMELPGDKIGLHLR		1	1	11	O43451	O43451 [800-816]		Maltase-glucoamylase, intestinal OS=Homo sapiens OX=9606 GN=MGAM PE=1 SV=5	O43451	2	1963.08	17
182202	False	Unambiguous	QISNLQQSISDAEQR		1	2	11	P04264	P04264 [418-432]		Keratin, type II cytoskeletal 1 OS=Homo sapiens OX=9606 GN=KRT1 PE=1 SV=6	P04264; A5A6M6	0	1716.85	15
182525	False	Unambiguous	QMDFELLCQNGAREPVDNAENCHLAR	2xCarbamidomethyl [C8; C22]; 1xOxidation [M2]	1	1	11	P09571	P09571 [565-590]		Serotransferrin OS=Sus scrofa OX=9823 GN=TF PE=1 SV=2	P09571	1	3103.38	26
184894	False	Unambiguous	QSLEASLAETEGR		1	4	11	P13645	P13645 [387-399]		Keratin, type I cytoskeletal 10 OS=Homo sapiens OX=9606 GN=KRT10 PE=1 SV=6	P13645; Q6IFW6; P02535; P06394	0	1390.68	13
186820	False	Unambiguous	QYMPWEAALSSLSYFK	1xOxidation [M3]	1	1	11	P15144	P15144 [691-706]		Aminopeptidase N OS=Homo sapiens OX=9606 GN=ANPEP PE=1 SV=4	P15144	0	1936.91	16
197422	False	Unambiguous	SFLVWVNEEDHLR		3	6	11	Q5XLD3; P06732; P00566	Q5XLD3 [224-236]; P06732 [224-236]; P00566 [224-236]		Creatine kinase M-type OS=Sus scrofa OX=9823 GN=CKM PE=2 SV=1;Creatine kinase M-type OS=Homo sapiens OX=9606 GN=CKM PE=1 SV=2;Creatine kinase M-type OS=Torpedo marmorata OX=7788 PE=2 SV=1	P07310; Q5XLD3; P06732; P00563; P00566; Q9XSC6	0	1643.82	13
201864	False	Unambiguous	SLNNQFASFIDK		1	3	11	P04264	P04264 [186-197]		Keratin, type II cytoskeletal 1 OS=Homo sapiens OX=9606 GN=KRT1 PE=1 SV=6	Q6EIY9; P04264; A5A6M6	0	1383.69	12
205221	False	Unambiguous	SPVGVQPILNEHTFCAGLSK	1xCarbamidomethyl [C15]	1	1	11	Q8SPS7	Q8SPS7 [267-286]		Haptoglobin OS=Sus scrofa OX=9823 GN=HP PE=1 SV=1	Q8SPS7	0	2154.1	20
210258	False	Unambiguous	SYLEAFNSNGNNLQLKDPTCRPK	1xCarbamidomethyl [C20]	1	1	11	Q86UP6	Q86UP6 [289-311]		CUB and zona pellucida-like domain-containing protein 1 OS=Homo sapiens OX=9606 GN=CUZD1 PE=2 SV=1	Q86UP6	1	2666.3	23
212461	False	Unambiguous	TDTDGKFLYHK		1	1	11	P02760	P02760 [101-111]		Protein AMBP OS=Homo sapiens OX=9606 GN=AMBP PE=1 SV=1	P02760	1	1324.65	11
212466	False	Unambiguous	TDTGFLQTLGHNLFGIYQK		1	1	11	Q8WWA0	Q8WWA0 [171-189]		Intelectin-1 OS=Homo sapiens OX=9606 GN=ITLN1 PE=1 SV=1	Q8WWA0	0	2153.1	19
212970	False	Unambiguous	TELMQASLDQSVTHLMGLFEPGDTK		1	1	11	P09923	P09923 [270-294]		Intestinal-type alkaline phosphatase OS=Homo sapiens OX=9606 GN=ALPI PE=1 SV=2	P09923	0	2748.32	25
222482	False	Unambiguous	TVVQLEGDNKLVTTFK		1	2	11	P49924	P49924 [81-96]		Fatty acid-binding protein, liver OS=Sus scrofa OX=9823 GN=FABP1 PE=2 SV=1	P49924; P07148	1	1791.99	16
223103	False	Unambiguous	VAAGAFQGLR		1	1	11	P02750	P02750 [251-260]		Leucine-rich alpha-2-glycoprotein OS=Homo sapiens OX=9606 GN=LRG1 PE=1 SV=2	P02750	0	989.553	10
227216	False	Unambiguous	VFMYLSDSR		1	2	11	P07911	P07911 [357-365]		Uromodulin OS=Homo sapiens OX=9606 GN=UMOD PE=1 SV=1	Q5R5C1; P07911	0	1117.53	9
227443	False	Unambiguous	VFVSVLDVNDNAPEFPFKTK		1	1	11	Q9HBB8	Q9HBB8 [110-129]		Cadherin-related family member 5 OS=Homo sapiens OX=9606 GN=CDHR5 PE=1 SV=3	Q9HBB8	1	2266.18	20
227987	False	Unambiguous	VGINYWLAHK		3	5	11	P00711; P00712; Q9TSR4	P00711 [118-127]; P00712 [118-127]; Q9TSR4 [118-127]		Alpha-lactalbumin OS=Bos taurus OX=9913 GN=LALBA PE=1 SV=2;Alpha-lactalbumin OS=Capra hircus OX=9925 GN=LALBA PE=1 SV=1;Alpha-lactalbumin OS=Bos mutus grunniens OX=30521 GN=LALBA PE=2 SV=1	P09462; P00711; Q9TSN6; P00712; Q9TSR4	0	1200.65	10
229615	False	Unambiguous	VLDQYIFELSR		1	1	11	Q3MHN5	Q3MHN5 [341-351]		Vitamin D-binding protein OS=Bos taurus OX=9913 GN=GC PE=2 SV=1	Q3MHN5	0	1382.73	11
234680	False	Unambiguous	VSDDEFNNYK		1	3	11	P01070	P01070 [147-156]		Trypsin inhibitor A OS=Glycine max OX=3847 GN=KTI3 PE=1 SV=2	P01071; P85278; P01070	0	1230.53	10
236466	False	Unambiguous	VTNPATGAQITAR		1	2	11	P28814	P28814 [69-81]		Barwin OS=Hordeum vulgare OX=4513 PE=1 SV=1	P28814; O64393	0	1299.7	13
236843	False	Unambiguous	VTVPGNYYQQMCGLCGNYNGDPK	2xCarbamidomethyl [C12; C15]; 1xOxidation [M11]	1	1	11	Q9Y6R7	Q9Y6R7 [1376-1398]		IgGFc-binding protein OS=Homo sapiens OX=9606 GN=FCGBP PE=1 SV=3	Q9Y6R7	0	2651.13	23
237005	False	Unambiguous	VVATTQMQAADAR		1	4	11	P15144	P15144 [206-218]		Aminopeptidase N OS=Homo sapiens OX=9606 GN=ANPEP PE=1 SV=4	P15684; P15541; P97449; P15144	0	1361.68	13
237981	False	Unambiguous	VVVCQEHSCKPGQVCQPSGGILSCVTK	4xCarbamidomethyl [C4; C9; C15; C24]	1	1	11	Q9Y6R7	Q9Y6R7 [4018-4044]		IgGFc-binding protein OS=Homo sapiens OX=9606 GN=FCGBP PE=1 SV=3	Q9Y6R7	0	3014.43	27
238481	False	Unambiguous	VYNYVDWIK		2	3	11	P35030; P07478	P35030 [289-297]; P07478 [232-240]		Trypsin-3 OS=Homo sapiens OX=9606 GN=PRSS3 PE=1 SV=2;Trypsin-2 OS=Homo sapiens OX=9606 GN=PRSS2 PE=1 SV=1	P35030; P07478; Q8NHM4	0	1199.61	9
239582	False	Unambiguous	WKDVPCEDKFSFVCK	2xCarbamidomethyl [C6; C14]	1	1	11	P05451	P05451 [149-163]		Lithostathine-1-alpha OS=Homo sapiens OX=9606 GN=REG1A PE=1 SV=3	P05451	2	1944.9	15
242933	False	Unambiguous	YFENGKDVNDWVGPPNDNGVTKEVTINPDTTCGNDWVCEHR	2xCarbamidomethyl [C32; C38]	1	1	11	P0DUB6	P0DUB6 [362-402]		Alpha-amylase 1A OS=Homo sapiens OX=9606 GN=AMY1A PE=1 SV=1	P0DUB6	2	4749.1	41
246216	False	Unambiguous	YPNDGDIVWGK		1	1	11	O43451	O43451 [1343-1353]		Maltase-glucoamylase, intestinal OS=Homo sapiens OX=9606 GN=MGAM PE=1 SV=5	O43451	0	1263.6	11
246572	False	Unambiguous	YQVQSQENFEAFMK	1xOxidation [M13]	1	1	11	P49924	P49924 [7-20]		Fatty acid-binding protein, liver OS=Sus scrofa OX=9823 GN=FABP1 PE=2 SV=1	P49924	0	1764.79	14
247648	False	Unambiguous	YVELINQAAR		1	2	11	P12821	P12821 [805-814]		Angiotensin-converting enzyme OS=Homo sapiens OX=9606 GN=ACE PE=1 SV=1	Q9GLN7; P12821	0	1176.64	10
248011	False	Unambiguous	YWGVASFLQK		3	6	11	P02753; P27485; P18902	P02753 [108-117]; P27485 [108-117]; P18902 [90-99]		Retinol-binding protein 4 OS=Homo sapiens OX=9606 GN=RBP4 PE=1 SV=3;Retinol-binding protein 4 OS=Sus scrofa OX=9823 GN=RBP4 PE=1 SV=2;Retinol-binding protein 4 OS=Bos taurus OX=9913 GN=RBP4 PE=1 SV=1	P41263; M5AXY1; Q28369; P02753; P27485; P18902	0	1198.63	10
148	False	Unambiguous	AAAGNIIPSSTGAAK		1	1	10	Q9N655	Q9N655 [205-219]		Glyceraldehyde-3-phosphate dehydrogenase OS=Mastigamoeba balamuthi OX=108607 GN=GAPD PE=2 SV=1	Q9N655	0	1328.72	15
838	False	Unambiguous	AAGRLPGYGVITNIINGGIECGK	1xCarbamidomethyl [C21]	1	1	10	P93680	P93680 [257-279]		Endochitinase OS=Persea americana OX=3435 GN=chi1 PE=1 SV=2	P93680	1	2330.23	23
5170	False	Unambiguous	AFKDEDTQAMPFRVTEQESKPVQMMYQIGLFR	1xOxidation [M10; M24; M25]	1	1	10	P01012	P01012 [188-219]		Ovalbumin OS=Gallus gallus OX=9031 GN=SERPINB14 PE=1 SV=2	P01012	2	3836.84	32
5238	False	Unambiguous	AFISIHSYSQLLMYPYGYKTEPVPDQDELDQLSK		1	1	10	P15085	P15085 [301-334]		Carboxypeptidase A1 OS=Homo sapiens OX=9606 GN=CPA1 PE=1 SV=2	P15085	1	3975.94	34
5454	False	Unambiguous	AFSYTEVEECGCMGR	2xCarbamidomethyl [C10; C12]; 1xOxidation [M13]	1	1	10	P98088	P98088 [5603-5617]		Mucin-5AC OS=Homo sapiens OX=9606 GN=MUC5AC PE=1 SV=4	P98088	0	1811.7	15
6132	False	Unambiguous	AGFVGGQFWSVYTPCDTQNKDAVR	1xCarbamidomethyl [C15]	1	1	10	P16444	P16444 [73-96]		Dipeptidase 1 OS=Homo sapiens OX=9606 GN=DPEP1 PE=1 SV=3	P16444	1	2703.26	24
9590	False	Unambiguous	AIIEHEILHALGFYHEQSR		1	1	10	Q16819	Q16819 [151-169]		Meprin A subunit alpha OS=Homo sapiens OX=9606 GN=MEP1A PE=1 SV=2	Q16819	0	2263.16	19
10138	False	Unambiguous	ALPFWNDEIAPQIK		1	1	10	Q32KV0	Q32KV0 [163-176]		Phosphoglycerate mutase 2 OS=Bos taurus OX=9913 GN=PGAM2 PE=2 SV=1	Q32KV0	0	1641.86	14
15136	False	Unambiguous	ASHEEVEGLVEK		1	2	10	Q08380	Q08380 [334-345]		Galectin-3-binding protein OS=Homo sapiens OX=9606 GN=LGALS3BP PE=1 SV=1	Q08380; Q5RDA4	0	1326.65	12
16991	False	Unambiguous	AVCVLKGDGPVQGTIYFELKGEK	1xCarbamidomethyl [C3]	1	1	10	P04178	P04178 [5-27]		Superoxide dismutase [Cu-Zn] OS=Sus scrofa OX=9823 GN=SOD1 PE=1 SV=2	P04178	2	2508.32	23
17169	False	Unambiguous	AVEHINKTIGPALIEK		3	6	10	P07322; Q3ZC09; Q1KYT0	P07322 [65-80]; Q3ZC09 [65-80]; Q1KYT0 [65-80]		Beta-enolase OS=Gallus gallus OX=9031 GN=ENO3 PE=1 SV=3;Beta-enolase OS=Bos taurus OX=9913 GN=ENO3 PE=2 SV=1;Beta-enolase OS=Sus scrofa OX=9823 GN=ENO3 PE=2 SV=1	P07322; P25704; P15429; Q3ZC09; P21550; Q1KYT0	1	1733	16
18587	False	Unambiguous	AYLVNTGWNGTGKR		4	5	10	Q8A414; C4Z0Q6; O09460; C4ZBL1	Q8A414 [431-444]; C4Z0Q6 [430-443]; O09460 [430-443]; C4ZBL1 [430-443]		Phosphoenolpyruvate carboxykinase (ATP) OS=Bacteroides thetaiotaomicron (strain ATCC 29148 / DSM 2079 / NCTC 10582 / E50 / VPI-5482) OX=226186 GN=pckA PE=3 SV=1;Phosphoenolpyruvate carboxykinase (ATP) OS=Lachnospira eligens (strain ATCC 27750 / DSM 3376 / VPI C15-48 / C15-B4) OX=515620 GN=pckA PE=3 SV=1;Phosphoenolpyruvate carboxykinase (ATP) OS=Anaerobiospirillum succiniciproducens OX=13335 GN=p…	Q8A414; C4Z0Q6; O09460; Q7NA45; C4ZBL1	1	1536.79	14
19232	False	Unambiguous	CCTKPESER	2xCarbamidomethyl [C1; C2]	1	1	10	P02769	P02769 [460-468]		Albumin OS=Bos taurus OX=9913 GN=ALB PE=1 SV=4	P02769	0	1166.49	9
20628	False	Unambiguous	CLANGGIHYITLDGR	1xCarbamidomethyl [C1]	1	1	10	Q9Y6R7	Q9Y6R7 [4856-4870]		IgGFc-binding protein OS=Homo sapiens OX=9606 GN=FCGBP PE=1 SV=3	Q9Y6R7	0	1659.83	15
22312	False	Unambiguous	CSTSSLLEACTFR	2xCarbamidomethyl [C1; C10]	1	2	10	P02787	P02787 [684-696]		Serotransferrin OS=Homo sapiens OX=9606 GN=TF PE=1 SV=3	P02787; A5A6I6	0	1531.69	13
24278	False	Unambiguous	DCCEKPIVER	2xCarbamidomethyl [C2; C3]	1	1	10	P19121	P19121 [305-314]		Albumin OS=Gallus gallus OX=9031 GN=ALB PE=1 SV=2	P19121	0	1305.59	10
28381	False	Unambiguous	DGTRKPVTDAENCHLAR	1xCarbamidomethyl [C13]	1	1	10	Q29443	Q29443 [591-607]		Serotransferrin OS=Bos taurus OX=9913 GN=TF PE=2 SV=1	Q29443	1	1939.94	17
30429	False	Unambiguous	DLKQMDFELLCQNGAR	1xCarbamidomethyl [C11]; 1xOxidation [M5]	1	1	10	P09571	P09571 [562-577]		Serotransferrin OS=Sus scrofa OX=9823 GN=TF PE=1 SV=2	P09571	1	1953.92	16
34040	False	Unambiguous	DQCQVDSQCPGQMK	2xCarbamidomethyl [C3; C9]	1	1	10	Q14508	Q14508 [95-108]		WAP four-disulfide core domain protein 2 OS=Homo sapiens OX=9606 GN=WFDC2 PE=1 SV=2	Q14508	0	1680.68	14
41126	False	Unambiguous	ECCEGDMVECMDDMAR	3xCarbamidomethyl [C2; C3; C10]	1	1	10	P19121	P19121 [272-287]		Albumin OS=Gallus gallus OX=9031 GN=ALB PE=1 SV=2	P19121	0	2007.67	16
47369	False	Unambiguous	ELAAVSVDCSEYPKPDCTAEDRPLCGSDNKTYGNK	3xCarbamidomethyl [C9; C17; C25]	1	1	10	P01005	P01005 [154-188]		Ovomucoid OS=Gallus gallus OX=9031 PE=1 SV=1	P01005	1	3946.75	35
48808	False	Unambiguous	EIKDECPSAFDGLYFLR	1xCarbamidomethyl [C6]	1	1	10	Q8WWA0	Q8WWA0 [43-59]		Intelectin-1 OS=Homo sapiens OX=9606 GN=ITLN1 PE=1 SV=1	Q8WWA0	1	2059.98	17
53906	False	Unambiguous	EQLGEFYEALDCLCIPR	2xCarbamidomethyl [C12; C14]	1	1	10	P19652	P19652 [154-170]		Alpha-1-acid glycoprotein 2 OS=Homo sapiens OX=9606 GN=ORM2 PE=1 SV=2	P19652	0	2112.97	17
61176	False	Unambiguous	FFASFGNLSSPTAIIGNPMVR		1	14	10	P30893	P30893 [41-61]		Hemoglobin subunit beta OS=Coturnix japonica OX=93934 GN=HBB PE=1 SV=1	P68063; P02123; P02122; P07411; P22742; P02121; P02114; P02115; P02124; P02113; P02116; P30893; P14260; P02112	0	2226.14	21
61177	False	Unambiguous	FFASFGNLSSPTAIIGNPMVR	1xOxidation [M19]	1	14	10	P30893	P30893 [41-61]		Hemoglobin subunit beta OS=Coturnix japonica OX=93934 GN=HBB PE=1 SV=1	P68063; P02123; P02122; P07411; P22742; P02121; P02114; P02115; P02124; P02113; P02116; P30893; P14260; P02112	0	2242.13	21
63309	False	Unambiguous	FLLDNPYTHTYSYSCSGSAITCSSK	2xCarbamidomethyl [C15; C22]	1	1	10	P04054	P04054 [85-109]		Phospholipase A2 OS=Homo sapiens OX=9606 GN=PLA2G1B PE=1 SV=3	P04054	0	2859.26	25
63595	False	Unambiguous	FLPSYQAVEYMR		1	4	10	P20933	P20933 [266-277]		N(4)-(beta-N-acetylglucosaminyl)-L-asparaginase OS=Homo sapiens OX=9606 GN=AGA PE=1 SV=2	P20933; Q4R6C4; P30919; Q64191	0	1503.73	12
64405	False	Unambiguous	FNKPFLFLIYDTK		1	1	10	P50447	P50447 [393-405]		Alpha-1-antitrypsin OS=Sus scrofa OX=9823 GN=SERPINA1 PE=2 SV=1	P50447	0	1645.9	13
68284	False	Unambiguous	GAIEWEGIESGSVEQAVAK		1	1	10	P02789	P02789 [155-173]		Ovotransferrin OS=Gallus gallus OX=9031 PE=1 SV=2	P02789	0	1959.97	19
70140	False	Unambiguous	GDVAFIQHSTVEENTGGK		1	1	10	P02789	P02789 [554-571]		Ovotransferrin OS=Gallus gallus OX=9031 PE=1 SV=2	P02789	0	1888.9	18
73615	False	Unambiguous	GGVAEVEIEDSVISLTGPHCIIGR	1xCarbamidomethyl [C20]	1	1	10	P80566	P80566 [92-115]		Superoxide dismutase [Cu-Zn] OS=Gallus gallus OX=9031 GN=SOD1 PE=1 SV=3	P80566	0	2508.28	24
74554	False	Unambiguous	GLAEGDHGFHVHQFGDNTQGCTSAGPHFNPESKK	1xCarbamidomethyl [C21]	1	1	10	P04178	P04178 [37-70]		Superoxide dismutase [Cu-Zn] OS=Sus scrofa OX=9823 GN=SOD1 PE=1 SV=2	P04178	1	3663.64	34
76291	False	Unambiguous	GITFDSGGISIK		2	6	10	P28838; P28839	P28838 [283-294]; P28839 [283-294]		Cytosol aminopeptidase OS=Homo sapiens OX=9606 GN=LAP3 PE=1 SV=3;Cytosol aminopeptidase OS=Sus scrofa OX=9823 GN=LAP3 PE=1 SV=2	P28838; Q9CPY7; Q7MZ27; P00727; P28839; Q68FS4	0	1194.64	12
80161	False	Unambiguous	GSGASLGGLSIDDINLSETR		1	1	10	Q16820	Q16820 [407-426]		Meprin A subunit beta OS=Homo sapiens OX=9606 GN=MEP1B PE=1 SV=3	Q16820	0	1961.98	20
80583	False	Unambiguous	GSLVKDSQYEMDSEFEGELADDLAGFYR		1	1	10	P15144	P15144 [168-195]		Aminopeptidase N OS=Homo sapiens OX=9606 GN=ANPEP PE=1 SV=4	P15144	1	3171.41	28
82035	False	Unambiguous	GVAGGSVAVLCPYNR	1xCarbamidomethyl [C11]	1	1	10	P01833	P01833 [361-375]		Polymeric immunoglobulin receptor OS=Homo sapiens OX=9606 GN=PIGR PE=1 SV=4	P01833	0	1519.77	15
87666	False	Unambiguous	HVGDLGNVTAGK		2	7	10	P04178; Q8WNN6	P04178 [80-91]; Q8WNN6 [80-91]		Superoxide dismutase [Cu-Zn] OS=Sus scrofa OX=9823 GN=SOD1 PE=1 SV=2;Superoxide dismutase [Cu-Zn] OS=Canis lupus familiaris OX=9615 GN=SOD1 PE=2 SV=1	P08228; H6BDU4; Q8HXQ1; Q8HXP8; Q8HXP9; P04178; Q8WNN6	0	1167.61	12
88235	False	Unambiguous	KACAHWSGHCCLWDASVQVK	3xCarbamidomethyl [C3; C10; C11]	1	2	10	P07911	P07911 [246-265]		Uromodulin OS=Homo sapiens OX=9606 GN=UMOD PE=1 SV=1	Q5R5C1; P07911	1	2400.08	20
92879	False	Unambiguous	KMPQVPTDLLLETGK	1xOxidation [M2]	1	1	10	P19121	P19121 [442-456]		Albumin OS=Gallus gallus OX=9031 GN=ALB PE=1 SV=2	P19121	1	1685.91	15
94121	False	Unambiguous	KQVTPLFIHFR		1	1	10	P15144	P15144 [724-734]		Aminopeptidase N OS=Homo sapiens OX=9606 GN=ANPEP PE=1 SV=4	P15144	1	1385.81	11
95839	False	Unambiguous	KVVATTQMQAADAR	1xOxidation [M8]	1	4	10	P15144	P15144 [205-218]		Aminopeptidase N OS=Homo sapiens OX=9606 GN=ANPEP PE=1 SV=4	P15684; P15541; P97449; P15144	1	1505.77	14
97583	False	Unambiguous	IAHVVLKEEQK		1	1	10	Q16819	Q16819 [390-400]		Meprin A subunit alpha OS=Homo sapiens OX=9606 GN=MEP1A PE=1 SV=2	Q16819	1	1293.75	11
97974	False	Unambiguous	LALVKDNPLDVSFK		1	3	10	Q41484	Q41484 [197-210]		Serine protease inhibitor 5 OS=Solanum tuberosum OX=4113 PE=1 SV=1	Q41433; Q41484; P30941	1	1558.88	14
100175	False	Unambiguous	LDDGDYLCEDGCQNNCPACTPGQAQHYEGDR	4xCarbamidomethyl [C8; C12; C16; C19]	1	1	10	Q9Y6R7	Q9Y6R7 [642-672]		IgGFc-binding protein OS=Homo sapiens OX=9606 GN=FCGBP PE=1 SV=3	Q9Y6R7	0	3615.39	31
100845	False	Unambiguous	IDIAGRDLTDYLMK		8	141	10	P12717; P10984; P53501; P07837; P27131; P18602; P63258; P79818	P12717 [179-192]; P10984 [179-192]; P53501 [179-192]; P07837 [179-192]; P27131 [178-191]; P18602 [130-143]; P63258 [178-191]; P79818 [178-191]		Actin, muscle OS=Pisaster ochraceus OX=7612 PE=3 SV=1;Actin-2 OS=Caenorhabditis elegans OX=6239 GN=act-2 PE=3 SV=3;Actin-57B OS=Drosophila melanogaster OX=7227 GN=Act57B PE=1 SV=1;Actin, muscle-type A2 OS=Bombyx mori OX=7091 PE=3 SV=1;Actin-1 OS=Naegleria fowleri OX=5763 PE=2 SV=2;Actin, clone 302 (Fragment) OS=Artemia sp. OX=6662 PE=2 SV=1;Actin, cytoplasmic 2 OS=Bos taurus OX=9913 GN=ACTG1 PE=1…	Q964E3; P12717; Q964E1; Q93129; P53480; Q8BFZ3; P10984; Q6NVA9; P69003; Q0PGG4; P91754; P53486; Q9P4D1; Q96292; P18603; P93374; Q00214; P30163; P53501; O18500; P53466; P63267; P07837; P45885; Q5JAK2; Q6P378; P53465; P20399; P10989; Q10DV7; P63256; P92182; P29751; P53506; Q26065; O74258; P10990; P83750; P84184; P90689; Q6P8G3; P02572; P07836; P12716; Q00215; O17320; P49128; Q96293; P68555; Q03342;…	1	1623.84	14
108653	False	Unambiguous	IKFEMEQNLR	1xOxidation [M5]	1	1	10	P35527	P35527 [241-250]		Keratin, type I cytoskeletal 9 OS=Homo sapiens OX=9606 GN=KRT9 PE=1 SV=3	P35527	1	1323.67	10
110223	False	Unambiguous	LLEGEDAHLSSSQFSSGSQSSR		1	2	10	P02533	P02533 [418-439]		Keratin, type I cytoskeletal 14 OS=Homo sapiens OX=9606 GN=KRT14 PE=1 SV=4	P02533; P05785	0	2309.06	22
111175	False	Unambiguous	ILLANFLAQTEALMK		1	5	10	P08059	P08059 [424-438]		Glucose-6-phosphate isomerase OS=Sus scrofa OX=9823 GN=GPI PE=1 SV=3	P08059; P06745; Q9N1E2; P50309; Q6P6V0	0	1675.95	15
113330	False	Unambiguous	IIYAAADNKDK		1	1	10	Q28133	Q28133 [34-44]		Allergen Bos d 2 OS=Bos taurus OX=9913 PE=1 SV=1	Q28133	1	1221.65	11
117013	False	Unambiguous	IPLNDLFR		1	1	10	P13473	P13473 [145-152]		Lysosome-associated membrane glycoprotein 2 OS=Homo sapiens OX=9606 GN=LAMP2 PE=1 SV=2	P13473	0	987.562	8
121331	False	Unambiguous	LSNQLVEGQNYVNFK		1	2	10	P16098	P16098 [419-433]		Beta-amylase OS=Hordeum vulgare OX=4513 GN=BMY1 PE=1 SV=1	P16098; P82993	0	1752.89	15
121534	False	Unambiguous	LSQEDPDYGIR		2	4	10	Q5RF10; Q2I6W4	Q5RF10 [253-263]; Q2I6W4 [253-263]		Catalase OS=Pongo abelii OX=9601 GN=CAT PE=2 SV=3;Catalase OS=Callithrix jacchus OX=9483 GN=CAT PE=2 SV=3	Q5RF10; Q2I6W4; Q64405; P04040	0	1292.61	11
123483	False	Unambiguous	LTISGTYDLK		1	1	10	P50447	P50447 [318-327]		Alpha-1-antitrypsin OS=Sus scrofa OX=9823 GN=SERPINA1 PE=2 SV=1	P50447	0	1110.6	10
125461	False	Unambiguous	LVLANALYFK		2	3	10	P93693; Q9ST58	P93693 [172-181]; Q9ST58 [172-181]		Serpin-Z1B OS=Triticum aestivum OX=4565 PE=1 SV=1;Serpin-Z1C OS=Triticum aestivum OX=4565 PE=1 SV=1	P93693; Q9ST58; Q41593	0	1151.68	10
125609	False	Unambiguous	LVLPSLISSR		2	2	10	Q13228; Q5RF48	Q13228 [94-103]; Q5RF48 [94-103]		Methanethiol oxidase OS=Homo sapiens OX=9606 GN=SELENBP1 PE=1 SV=2;Methanethiol oxidase OS=Pongo abelii OX=9601 GN=SELENBP1 PE=2 SV=1	Q13228; Q5RF48	0	1084.67	10
126316	False	Unambiguous	LVSLTLNLVTR		1	1	10	P01833	P01833 [526-536]		Polymeric immunoglobulin receptor OS=Homo sapiens OX=9606 GN=PIGR PE=1 SV=4	P01833	0	1228.76	11
126362	False	Unambiguous	LVSSENFDDYMKEVGVGFATR	1xOxidation [M11]	2	7	10	O97788; P48035	O97788 [11-31]; P48035 [11-31]		Fatty acid-binding protein, adipocyte OS=Sus scrofa OX=9823 GN=FABP4 PE=1 SV=3;Fatty acid-binding protein, adipocyte OS=Bos taurus OX=9913 GN=FABP4 PE=2 SV=2	P04117; A6YLM6; O97788; P48035; Q99P60; P70623; P15090	1	2380.11	21
126522	False	Unambiguous	LVTVDDDKDFIPFVFIK		2	4	10	Q00652; P20347	Q00652 [205-221]; P20347 [205-221]		Cysteine protease inhibitor 9 OS=Solanum tuberosum OX=4113 PE=2 SV=1;Cysteine protease inhibitor 1 OS=Solanum tuberosum OX=4113 PE=1 SV=3	Q00652; P20347; O24387; O24388	1	2011.08	17
158143	False	Unambiguous	MSQRFPNAEFAEITK	1xOxidation [M1]	1	1	10	P02770	P02770 [243-257]		Albumin OS=Rattus norvegicus OX=10116 GN=Alb PE=1 SV=2	P02770	1	1784.86	15
164509	False	Unambiguous	MYLGYEYVTAIR		1	2	10	P02787	P02787 [332-343]		Serotransferrin OS=Homo sapiens OX=9606 GN=TF PE=1 SV=3	P02787; A5A6I6	0	1478.73	12
166478	False	Unambiguous	NECFLSHKDDSPDLPK	1xCarbamidomethyl [C3]	1	1	10	P02769	P02769 [123-138]		Albumin OS=Bos taurus OX=9913 GN=ALB PE=1 SV=4	P02769	1	1901.87	16
169676	False	Unambiguous	NLEPSKWTAILGLHMK		1	1	10	P98073	P98073 [831-846]		Enteropeptidase OS=Homo sapiens OX=9606 GN=TMPRSS15 PE=1 SV=3	P98073	1	1838	16
169866	False	Unambiguous	NLGMTDAFELGK	1xOxidation [M4]	1	2	10	P35237	P35237 [288-299]		Serpin B6 OS=Homo sapiens OX=9606 GN=SERPINB6 PE=1 SV=3	Q5R899; P35237	0	1311.62	12
173738	False	Unambiguous	NRYEVPVPLNIPSMPSSTPEGQLYDVLIK		1	1	10	O43451	O43451 [1060-1088]		Maltase-glucoamylase, intestinal OS=Homo sapiens OX=9606 GN=MGAM PE=1 SV=5	O43451	1	3256.69	29
182789	False	Unambiguous	QMNALSVLGLLSR		1	1	10	Q8A9J2	Q8A9J2 [393-405]		Uronate isomerase OS=Bacteroides thetaiotaomicron (strain ATCC 29148 / DSM 2079 / NCTC 10582 / E50 / VPI-5482) OX=226186 GN=uxaC PE=3 SV=2	Q8A9J2	0	1401.79	13
189827	False	Unambiguous	RHYTIAALLSPYSYSTTALVSSPK		1	1	10	P50390	P50390 [123-146]		Transthyretin OS=Sus scrofa OX=9823 GN=TTR PE=1 SV=1	P50390	1	2626.39	24
195297	False	Unambiguous	SDDTAVYYCAR	1xCarbamidomethyl [C9]	1	2	10	A0A0C4DH31	A0A0C4DH31 [107-117]		Immunoglobulin heavy variable 1-18 OS=Homo sapiens OX=9606 GN=IGHV1-18 PE=3 SV=1	P23083; A0A0C4DH31	0	1320.55	11
195389	False	Unambiguous	SDFHLFGPPGKK		1	1	10	P02789	P02789 [299-310]		Ovotransferrin OS=Gallus gallus OX=9031 PE=1 SV=2	P02789	1	1329.69	12
195827	False	Unambiguous	SDQIGLPDFNAGAMENWGLVTYR		1	2	10	P15144	P15144 [341-363]		Aminopeptidase N OS=Homo sapiens OX=9606 GN=ANPEP PE=1 SV=4	P15541; P15144	0	2554.2	23
199016	False	Unambiguous	SGSFYHTCGGSLIAPDWVVTAGHCISR	2xCarbamidomethyl [C8; C24]	1	1	10	P09093	P09093 [51-77]		Chymotrypsin-like elastase family member 3A OS=Homo sapiens OX=9606 GN=CELA3A PE=1 SV=3	P09093	0	2935.36	27
199878	False	Unambiguous	SKEEAEALYHSK		1	1	10	P35908	P35908 [363-374]		Keratin, type II cytoskeletal 2 epidermal OS=Homo sapiens OX=9606 GN=KRT2 PE=1 SV=2	P35908	1	1391.68	12
201461	False	Unambiguous	SLLEAQLLCQSGGTLVTQLR	1xCarbamidomethyl [C9]	1	1	10	Q9HBB8	Q9HBB8 [90-109]		Cadherin-related family member 5 OS=Homo sapiens OX=9606 GN=CDHR5 PE=1 SV=3	Q9HBB8	0	2187.18	20
201513	False	Unambiguous	SLLGNLGITK		1	1	10	P50447	P50447 [328-337]		Alpha-1-antitrypsin OS=Sus scrofa OX=9823 GN=SERPINA1 PE=2 SV=1	P50447	0	1015.61	10
201649	False	Unambiguous	SLLSNVEGDNAVPMQHNNRPTQPLK	1xOxidation [M14]	1	3	10	P00915	P00915 [229-253]		Carbonic anhydrase 1 OS=Homo sapiens OX=9606 GN=CA1 PE=1 SV=2	Q7M317; P00915; Q7M316	0	2775.38	25
204570	False	Unambiguous	SPDFQLFSSSHGK		1	1	10	P09571	P09571 [283-295]		Serotransferrin OS=Sus scrofa OX=9823 GN=TF PE=1 SV=2	P09571	0	1436.68	13
209355	False	Unambiguous	SVLGDVGITEVFSDR		1	1	10	P34955	P34955 [323-337]		Alpha-1-antiproteinase OS=Bos taurus OX=9913 GN=SERPINA1 PE=1 SV=1	P34955	0	1593.81	15
211840	False	Unambiguous	TCVADESHAGCEKSLHTLFGDELCK	3xCarbamidomethyl [C2; C11; C24]	1	1	10	P02769	P02769 [76-100]		Albumin OS=Bos taurus OX=9913 GN=ALB PE=1 SV=4	P02769	1	2864.26	25
212035	False	Unambiguous	TDEPGKYTADGGK		1	1	10	P31025	P31025 [89-101]		Lipocalin-1 OS=Homo sapiens OX=9606 GN=LCN1 PE=1 SV=1	P31025	1	1338.62	13
212225	False	Unambiguous	TDLNHENLKGGDDLDPNYVLSSR		2	5	10	Q5XLD3; P06732	Q5XLD3 [108-130]; P06732 [108-130]		Creatine kinase M-type OS=Sus scrofa OX=9823 GN=CKM PE=2 SV=1;Creatine kinase M-type OS=Homo sapiens OX=9606 GN=CKM PE=1 SV=2	P07310; Q5XLD3; P06732; P05123; Q9XSC6	1	2572.23	23
212812	False	Unambiguous	TEGENCVNTPEKGYLAVAVVKK	1xCarbamidomethyl [C6]	1	1	10	P09571	P09571 [418-439]		Serotransferrin OS=Sus scrofa OX=9823 GN=TF PE=1 SV=2	P09571	2	2406.23	22
215891	False	Unambiguous	TLEQMDVVHR		1	2	10	P16444	P16444 [98-107]		Dipeptidase 1 OS=Homo sapiens OX=9606 GN=DPEP1 PE=1 SV=3	P31429; P16444	0	1227.62	10
217266	False	Unambiguous	TLVVHEKADDLGKGGNEESTK		1	4	10	P00441	P00441 [117-137]		Superoxide dismutase [Cu-Zn] OS=Homo sapiens OX=9606 GN=SOD1 PE=1 SV=2	Q8HXQ3; Q8HXQ4; P00441; Q8HXP9	2	2227.12	21
222062	False	Unambiguous	TVMENFVAFVDKCCAADDKEACFAVEGPK	3xCarbamidomethyl [C13; C14; C22]	1	1	10	P02769	P02769 [569-597]		Albumin OS=Bos taurus OX=9913 GN=ALB PE=1 SV=4	P02769	2	3308.47	29
224018	False	Unambiguous	VAQNPFSIQVIR		1	1	10	P14410	P14410 [194-205]		Sucrase-isomaltase, intestinal OS=Homo sapiens OX=9606 GN=SI PE=1 SV=6	P14410	0	1371.77	12
227985	False	Unambiguous	VGINGFGR		7	81	10	Q9Y796; Q9N655; P0A9B2; Q5XJ10; Q59906; P0DB19; P0A1P0	Q9Y796 [5-12]; Q9N655 [5-12]; P0A9B2 [5-12]; Q5XJ10 [4-11]; Q59906 [5-12]; P0DB19 [5-12]; P0A1P0 [5-12]		Glyceraldehyde-3-phosphate dehydrogenase OS=Cutaneotrichosporon curvatum OX=57679 GN=GPD PE=3 SV=1;Glyceraldehyde-3-phosphate dehydrogenase OS=Mastigamoeba balamuthi OX=108607 GN=GAPD PE=2 SV=1;Glyceraldehyde-3-phosphate dehydrogenase A OS=Escherichia coli (strain K12) OX=83333 GN=gapA PE=1 SV=2;Glyceraldehyde-3-phosphate dehydrogenase OS=Danio rerio OX=7955 GN=gapdh PE=2 SV=2;Glyceraldehyde-3-ph…	Q9Y796; O96423; P29497; P32637; Q5RAB4; P22513; P57384; P34918; P87197; P9WN82; P0CN75; P94915; P34923; P10097; P19089; P32636; Q00584; Q9N655; I2BA89; P0A9B2; O13507; Q82IZ2; O16027; Q9HGY7; Q01558; Q9Z518; Q2U0J7; Q8X1X3; Q00640; Q01651; Q5E924; P00362; O43026; P46713; P17878; Q9UR38; P34920; Q12552; P09124; P17730; B7LQ20; Q5XJ10; P15115; P48812; O67161; P17729; P20445; Q9SAJ6; P28844; P00361;…	0	819.447	8
228099	False	Unambiguous	VGNLNAYFR		1	6	10	P16348	P16348 [101-109]		Aspartic protease inhibitor 11 OS=Solanum tuberosum OX=4113 PE=1 SV=1	P58521; P58518; P16348; Q43646; P58520; P17979	0	1053.55	9
229479	False	Unambiguous	VLDELTLTK		1	4	10	P13645	P13645 [258-266]		Keratin, type I cytoskeletal 10 OS=Homo sapiens OX=9606 GN=KRT10 PE=1 SV=6	P13645; O77727; Q6EIZ0; P06394	0	1031.6	9
229640	False	Unambiguous	VLDTKWTLLQEQGTK		2	5	10	P04259; P13647	P04259 [190-204]; P13647 [195-209]		Keratin, type II cytoskeletal 6B OS=Homo sapiens OX=9606 GN=KRT6B PE=1 SV=5;Keratin, type II cytoskeletal 5 OS=Homo sapiens OX=9606 GN=KRT5 PE=1 SV=3	P04259; Q6P6Q2; P48668; A5A6M8; P13647	1	1759.96	15
230200	False	Unambiguous	VIGSGCNLDSAR	1xCarbamidomethyl [C6]	5	42	10	Q9PT42; Q98SL2; P07195; P00338; P00339	Q9PT42 [158-169]; Q98SL2 [158-169]; P07195 [159-170]; P00338 [158-169]; P00339 [158-169]		L-lactate dehydrogenase B chain OS=Trachemys scripta elegans OX=31138 GN=LDHB PE=2 SV=3;L-lactate dehydrogenase A chain OS=Caiman crocodilus apaporiensis OX=157164 GN=LDHA PE=2 SV=3;L-lactate dehydrogenase B chain OS=Homo sapiens OX=9606 GN=LDHB PE=1 SV=2;L-lactate dehydrogenase A chain OS=Homo sapiens OX=9606 GN=LDHA PE=1 SV=2;L-lactate dehydrogenase A chain OS=Sus scrofa OX=9823 GN=LDHA PE=1 SV…	Q9PT42; P00342; Q9TSX5; P07864; Q98SL2; Q5R1W9; Q6ZMR3; Q9W7L5; Q98SL1; Q98SL0; P79913; Q9XT87; Q98SK9; Q9YI05; P79912; Q5R5F0; Q9W7L3; A5A6N7; P00340; P13490; P07195; Q1EG91; Q9W7M6; Q9PW06; P00336; Q9PW07; P33571; P00338; Q5E9B1; Q9PW05; P13491; P19858; P04642; P00339; A0A1F3; P16125; P42123; Q9XT86; Q9PT43; Q9W7L4; P06151; Q9BE24	0	1248.6	12
230470	False	Unambiguous	VLIGNIDLSR		1	2	10	O43895	O43895 [482-491]		Xaa-Pro aminopeptidase 2 OS=Homo sapiens OX=9606 GN=XPNPEP2 PE=1 SV=3	O43895; Q95333	0	1099.65	10
231753	False	Unambiguous	VLYDAEISQIHQSVTDTNVILSMDNSR	1xOxidation [M23]	1	1	10	P35908	P35908 [315-341]		Keratin, type II cytoskeletal 2 epidermal OS=Homo sapiens OX=9606 GN=KRT2 PE=1 SV=2	P35908	0	3064.49	27
239961	False	Unambiguous	WISDHEYLYK		1	1	10	P27487	P27487 [62-71]		Dipeptidyl peptidase 4 OS=Homo sapiens OX=9606 GN=DPP4 PE=1 SV=2	P27487	0	1353.65	10
240254	False	Unambiguous	WNGQETTLVR		1	1	10	O02772	O02772 [98-107]		Fatty acid-binding protein, heart OS=Sus scrofa OX=9823 GN=FABP3 PE=2 SV=3	O02772	0	1203.61	10
240347	False	Unambiguous	WNYDQDVDTPNLDAMAR		1	1	10	Q6UWV6	Q6UWV6 [43-59]		Ectonucleotide pyrophosphatase/phosphodiesterase family member 7 OS=Homo sapiens OX=9606 GN=ENPP7 PE=1 SV=3	Q6UWV6	0	2023.88	17
240348	False	Unambiguous	WNYDQDVDTPNLDAMAR	1xOxidation [M15]	1	1	10	Q6UWV6	Q6UWV6 [43-59]		Ectonucleotide pyrophosphatase/phosphodiesterase family member 7 OS=Homo sapiens OX=9606 GN=ENPP7 PE=1 SV=3	Q6UWV6	0	2039.88	17
240837	False	Unambiguous	WSVVSNGDVECTVVDETKDCIIK	2xCarbamidomethyl [C11; C20]	1	1	10	P02789	P02789 [380-402]		Ovotransferrin OS=Gallus gallus OX=9031 PE=1 SV=2	P02789	1	2653.25	23
242866	False	Unambiguous	YFAGTMAEETAPAVLER	1xOxidation [M6]	2	8	10	Q9TTJ5; Q06AA3	Q9TTJ5 [113-129]; Q06AA3 [113-129]		Regucalcin OS=Bos taurus OX=9913 GN=RGN PE=2 SV=1;Regucalcin OS=Sus scrofa OX=9823 GN=RGN PE=2 SV=1	Q9TTJ5; Q64374; Q9TTJ6; Q2PFX5; Q06AA3; Q03336; Q5R837; Q15493	0	1871.88	17
244083	False	Unambiguous	YKAETQSVDFQTK		1	2	10	P93693	P93693 [125-137]		Serpin-Z1B OS=Triticum aestivum OX=4565 PE=1 SV=1	P93693; Q41593	1	1544.76	13
244349	False	Unambiguous	YICDNQDTISSKLKECCDKPLLEK	3xCarbamidomethyl [C3; C16; C17]	1	1	10	P02769	P02769 [286-309]		Albumin OS=Bos taurus OX=9913 GN=ALB PE=1 SV=4	P02769	2	2957.41	24
245706	False	Unambiguous	YNDLKEETFKAVAMITFAQYLQR	1xOxidation [M14]	1	1	10	P19121	P19121 [38-60]		Albumin OS=Gallus gallus OX=9031 GN=ALB PE=1 SV=2	P19121	2	2795.41	23
247248	False	Unambiguous	YTACLCDDNPK	2xCarbamidomethyl [C4; C6]	1	3	10	P12273	P12273 [86-96]		Prolactin-inducible protein OS=Homo sapiens OX=9606 GN=PIP PE=1 SV=1	A0A885; P12273; P60989	0	1356.56	11
2638	False	Unambiguous	ADLFCDGEVNCPDGSDEDNKMCATVCDGR	4xCarbamidomethyl [C5; C11; C22; C26]; 1xOxidation [M21]	1	1	9	P98073	P98073 [200-228]		Enteropeptidase OS=Homo sapiens OX=9606 GN=TMPRSS15 PE=1 SV=3	P98073	1	3323.26	29
3773	False	Unambiguous	AEFVEVTK		1	1	9	P02769	P02769 [249-256]		Albumin OS=Bos taurus OX=9913 GN=ALB PE=1 SV=4	P02769	0	922.488	8
5453	False	Unambiguous	AFSYTEVEECGCMGR	2xCarbamidomethyl [C10; C12]	1	1	9	P98088	P98088 [5603-5617]		Mucin-5AC OS=Homo sapiens OX=9606 GN=MUC5AC PE=1 SV=4	P98088	0	1795.71	15
8152	False	Unambiguous	AKWEMPFDPQDTHQSR		1	1	9	P01011	P01011 [215-230]		Alpha-1-antichymotrypsin OS=Homo sapiens OX=9606 GN=SERPINA3 PE=1 SV=2	P01011	1	1972.9	16
9440	False	Unambiguous	ALKAWSVAR		2	2	9	P02769; P14639	P02769 [233-241]; P14639 [233-241]		Albumin OS=Bos taurus OX=9913 GN=ALB PE=1 SV=4;Albumin OS=Ovis aries OX=9940 GN=ALB PE=1 SV=1	P02769; P14639	1	1001.59	9
13204	False	Unambiguous	APSTYGGGLSVSSR		1	1	9	P08779	P08779 [42-55]		Keratin, type I cytoskeletal 16 OS=Homo sapiens OX=9606 GN=KRT16 PE=1 SV=4	P08779	0	1338.66	14
13205	False	Unambiguous	APSTYGGGLSVSSSR		1	1	9	P02533	P02533 [42-56]		Keratin, type I cytoskeletal 14 OS=Homo sapiens OX=9606 GN=KRT14 PE=1 SV=4	P02533	0	1425.7	15
13346	False	Unambiguous	AQALDHSCSCCKEEK	3xCarbamidomethyl [C8; C10; C11]	1	1	9	Q02817	Q02817 [5112-5126]		Mucin-2 OS=Homo sapiens OX=9606 GN=MUC2 PE=1 SV=2	Q02817	1	1822.75	15
13622	False	Unambiguous	AQHVFQHAVPQEGKPITNQK		1	1	9	Q13867	Q13867 [49-68]		Bleomycin hydrolase OS=Homo sapiens OX=9606 GN=BLMH PE=1 SV=1	Q13867	0	2257.18	20
13688	False	Unambiguous	AQIIDDAFNLAR		1	1	9	O57579	O57579 [662-673]		Aminopeptidase Ey OS=Gallus gallus OX=9031 GN=ANPEP PE=1 SV=2	O57579	0	1346.71	12
14148	False	Unambiguous	ARDDDSGNNGVILFSILR		1	1	9	Q9BYE9	Q9BYE9 [953-970]		Cadherin-related family member 2 OS=Homo sapiens OX=9606 GN=CDHR2 PE=1 SV=2	Q9BYE9	1	1962	18
16175	False	Unambiguous	ATGIPDRFSGSGSGTDFTLTISR		1	2	9	P01619	P01619 [76-98]		Immunoglobulin kappa variable 3-20 OS=Homo sapiens OX=9606 GN=IGKV3-20 PE=1 SV=2	P01619; A0A0C4DH25	1	2343.16	23
20334	False	Unambiguous	CHAGHLNGVYYQGGTYSK	1xCarbamidomethyl [C1]	3	3	9	P02679; P02680; P12799	P02679 [365-382]; P02680 [365-382]; P12799 [364-381]		Fibrinogen gamma chain OS=Homo sapiens OX=9606 GN=FGG PE=1 SV=3;Fibrinogen gamma chain OS=Rattus norvegicus OX=10116 GN=Fgg PE=1 SV=3;Fibrinogen gamma-B chain OS=Bos taurus OX=9913 GN=FGG PE=1 SV=1	P02679; P02680; P12799	0	2011.91	18
20923	False	Unambiguous	CLMEGAGDVAFVK	1xCarbamidomethyl [C1]	1	1	9	Q29443	Q29443 [217-229]		Serotransferrin OS=Bos taurus OX=9913 GN=TF PE=2 SV=1	Q29443	0	1396.66	13
21151	False	Unambiguous	CLVEKGDVAFVK	1xCarbamidomethyl [C1]	5	8	9	Q29545; P27425; Q29443; P02787; P09571	Q29545 [549-560]; P27425 [550-561]; Q29443 [549-560]; P02787 [542-553]; P09571 [532-543]		Inhibitor of carbonic anhydrase OS=Sus scrofa OX=9823 GN=ICA PE=1 SV=1;Serotransferrin OS=Equus caballus OX=9796 GN=TF PE=2 SV=1;Serotransferrin OS=Bos taurus OX=9913 GN=TF PE=2 SV=1;Serotransferrin OS=Homo sapiens OX=9606 GN=TF PE=1 SV=3;Serotransferrin OS=Sus scrofa OX=9823 GN=TF PE=1 SV=2	Q29545; P27425; Q29443; Q921I1; P02787; P09571; A5A6I6; P19134	1	1364.72	12
23375	False	Unambiguous	DAGFYWCLTNGDTLWR	1xCarbamidomethyl [C7]	1	1	9	P01833	P01833 [435-450]		Polymeric immunoglobulin receptor OS=Homo sapiens OX=9606 GN=PIGR PE=1 SV=4	P01833	0	1974.88	16
36106	False	Unambiguous	DSYGAMADCCSKADPERNECFLSFK	3xCarbamidomethyl [C9; C10; C20]	1	1	9	P19121	P19121 [109-133]		Albumin OS=Gallus gallus OX=9031 GN=ALB PE=1 SV=2	P19121	2	2958.22	25
38659	False	Unambiguous	DYVEQQACR	1xCarbamidomethyl [C8]	1	2	9	P32936	P32936 [46-54]		Alpha-amylase/trypsin inhibitor CMb OS=Hordeum vulgare OX=4513 GN=IAT2 PE=1 SV=2	P32936; P16159	0	1168.51	9
44804	False	Unambiguous	EFTAGFVQFR		1	1	9	Q8WWA0	Q8WWA0 [230-239]		Intelectin-1 OS=Homo sapiens OX=9606 GN=ITLN1 PE=1 SV=1	Q8WWA0	0	1201.6	10
44822	False	Unambiguous	EFTGPTVSDTLYDVK		1	1	9	P14410	P14410 [179-193]		Sucrase-isomaltase, intestinal OS=Homo sapiens OX=9606 GN=SI PE=1 SV=6	P14410	0	1671.81	15
46089	False	Unambiguous	EGTCPEAPTDECKPVK	2xCarbamidomethyl [C4; C12]	1	1	9	P02787	P02787 [347-362]		Serotransferrin OS=Homo sapiens OX=9606 GN=TF PE=1 SV=3	P02787	0	1817.8	16
47608	False	Unambiguous	ELASQPDVDGFLVGGASLKPEFVDIINAK		2	10	9	Q5E956; Q5R928	Q5E956 [220-248]; Q5R928 [220-248]		Triosephosphate isomerase OS=Bos taurus OX=9913 GN=TPI1 PE=2 SV=3;Triosephosphate isomerase OS=Pongo abelii OX=9601 GN=TPI1 PE=2 SV=1	P48500; Q2QD07; P17751; Q5E956; P00939; P15426; Q5R928; P54714; P60174; P86216	0	3029.58	29
50055	False	Unambiguous	ELSNTAAYQSVR		1	2	9	Q9HAT2	Q9HAT2 [142-153]		Sialate O-acetylesterase OS=Homo sapiens OX=9606 GN=SIAE PE=1 SV=1	Q9HAT2; Q5RFU0	0	1338.66	12
50279	False	Unambiguous	ELTSELKENFIR		1	1	9	P80188	P80188 [163-174]		Neutrophil gelatinase-associated lipocalin OS=Homo sapiens OX=9606 GN=LCN2 PE=1 SV=2	P80188	1	1478.78	12
55067	False	Unambiguous	ESDVGACLDTKEIVMR	1xCarbamidomethyl [C7]	1	1	9	P19121	P19121 [199-214]		Albumin OS=Gallus gallus OX=9031 GN=ALB PE=1 SV=2	P19121	1	1822.87	16
57767	False	Unambiguous	EVLLLVHNLPQQLFGYSWYK		1	1	9	P13688	P13688 [50-69]		Carcinoembryonic antigen-related cell adhesion molecule 1 OS=Homo sapiens OX=9606 GN=CEACAM1 PE=1 SV=2	P13688	0	2447.31	20
59964	False	Unambiguous	FCVGLQKIEEIFKK	1xCarbamidomethyl [C2]	2	6	9	Q5XLD3; P06732	Q5XLD3 [253-266]; P06732 [253-266]		Creatine kinase M-type OS=Sus scrofa OX=9823 GN=CKM PE=2 SV=1;Creatine kinase M-type OS=Homo sapiens OX=9606 GN=CKM PE=1 SV=2	P07310; Q5XLD3; P06732; P00563; P05123; Q9XSC6	2	1738.96	14
64572	False	Unambiguous	FNSDVGPSGTPVR		1	1	9	Q41484	Q41484 [83-95]		Serine protease inhibitor 5 OS=Solanum tuberosum OX=4113 PE=1 SV=1	Q41484	0	1332.65	13
64598	False	Unambiguous	FNTANDDNVTQVR		1	2	9	Q2I6W4	Q2I6W4 [432-444]		Catalase OS=Callithrix jacchus OX=9483 GN=CAT PE=2 SV=3	Q2I6W4; P04040	0	1493.7	13
64828	False	Unambiguous	FPGIPFPLDAAVECHR	1xCarbamidomethyl [C14]	1	1	9	Q3SZV7	Q3SZV7 [137-152]		Hemopexin OS=Bos taurus OX=9913 GN=HPX PE=2 SV=1	Q3SZV7	0	1825.91	16
65799	False	Unambiguous	FSGSGAGTDFTLK		1	2	9	A0A075B6R9	A0A075B6R9 [87-99]		Probable non-functional immunoglobulin kappa variable 2D-24 OS=Homo sapiens OX=9606 GN=IGKV2D-24 PE=1 SV=1	A0A075B6R9; A0A0C4DH68	0	1287.62	13
65925	False	Unambiguous	FSILTVNNDITLLK		1	2	9	Q6GPI1	Q6GPI1 [112-125]		Chymotrypsinogen B2 OS=Homo sapiens OX=9606 GN=CTRB2 PE=2 SV=2	P17538; Q6GPI1	0	1590.91	14
67758	False	Unambiguous	GAAQNIIPASTGAAK		3	20	9	P04797; Q5R2J2; Q9N2D5	P04797 [199-213]; Q5R2J2 [199-213]; Q9N2D5 [199-213]		Glyceraldehyde-3-phosphate dehydrogenase OS=Rattus norvegicus OX=10116 GN=Gapdh PE=1 SV=3;Glyceraldehyde-3-phosphate dehydrogenase OS=Pelodiscus sinensis OX=13735 GN=GAPDH PE=2 SV=1;Glyceraldehyde-3-phosphate dehydrogenase OS=Felis catus OX=9685 GN=GAPDH PE=2 SV=3	P51640; P00356; P04797; P00355; O57479; Q28259; Q28554; Q4KYY3; O57672; Q5R2J2; Q05025; O16027; A3FKF7; P07487; Q4U3L0; P16858; Q9N2D5; P17244; P46406; P10096	0	1369.74	15
68676	False	Unambiguous	GASQNIIPASTGAAK		1	1	9	Q5XJ10	Q5XJ10 [199-213]		Glyceraldehyde-3-phosphate dehydrogenase OS=Danio rerio OX=7955 GN=gapdh PE=2 SV=2	Q5XJ10	0	1385.74	15
68805	False	Unambiguous	GAVEPDRYVLYGNHR		1	1	9	Q9UQQ1	Q9UQQ1 [355-369]		Aminopeptidase NAALADL1 OS=Homo sapiens OX=9606 GN=NAALADL1 PE=1 SV=2	Q9UQQ1	1	1745.87	15
70078	False	Unambiguous	GDTFSCMVGHEALPLAFTQK	1xCarbamidomethyl [C6]; 1xOxidation [M7]	1	2	9	P01876	P01876 [308-327]		Immunoglobulin heavy constant alpha 1 OS=Homo sapiens OX=9606 GN=IGHA1 PE=1 SV=2	P01876; P20758	0	2225.04	20
72277	False	Unambiguous	GGDNESKLTGNAGPR		1	1	9	P80566	P80566 [129-143]		Superoxide dismutase [Cu-Zn] OS=Gallus gallus OX=9031 GN=SOD1 PE=1 SV=3	P80566	1	1472.71	15
75374	False	Unambiguous	GIHNLNEDNAR		1	1	9	P24296	P24296 [80-90]		Non-specific lipid-transfer protein (Fragment) OS=Triticum aestivum OX=4565 PE=1 SV=2	P24296	0	1252.6	11
77761	False	Unambiguous	GNPTVEVDLHTAK		2	7	9	Q3ZC09; Q1KYT0	Q3ZC09 [16-28]; Q1KYT0 [16-28]		Beta-enolase OS=Bos taurus OX=9913 GN=ENO3 PE=2 SV=1;Beta-enolase OS=Sus scrofa OX=9823 GN=ENO3 PE=2 SV=1	P13929; P25704; P15429; Q3ZC09; P21550; P07323; Q1KYT0	0	1380.71	13
79110	False	Unambiguous	GQVPENEANVVITTLK		1	1	9	P12830	P12830 [382-397]		Cadherin-1 OS=Homo sapiens OX=9606 GN=CDH1 PE=1 SV=3	P12830	0	1711.92	16
80954	False	Unambiguous	GSSIFGLAPSKAQDSK		1	1	9	P09923	P09923 [390-405]		Intestinal-type alkaline phosphatase OS=Homo sapiens OX=9606 GN=ALPI PE=1 SV=2	P09923	1	1592.83	16
82469	False	Unambiguous	GVILNAFER		1	3	9	Q16820	Q16820 [89-97]		Meprin A subunit beta OS=Homo sapiens OX=9606 GN=MEP1B PE=1 SV=3	P28826; Q61847; Q16820	0	1018.57	9
83393	False	Unambiguous	GYLAVAVVK		2	2	9	Q29443; P09571	Q29443 [448-456]; P09571 [430-438]		Serotransferrin OS=Bos taurus OX=9913 GN=TF PE=2 SV=1;Serotransferrin OS=Sus scrofa OX=9823 GN=TF PE=1 SV=2	Q29443; P09571	0	919.561	9
83945	False	Unambiguous	HAVINDLPLGR		1	2	9	P56876	P56876 [137-147]		Alkyl hydroperoxide reductase C OS=Helicobacter pylori (strain J99 / ATCC 700824) OX=85963 GN=ahpC PE=1 SV=1	P56876; P21762	0	1204.68	11
86764	False	Unambiguous	HPYFYAPELLYYANKYNGVFQECCQAEDK	2xCarbamidomethyl [C23; C24]	2	2	9	P02769; P14639	P02769 [169-197]; P14639 [169-197]		Albumin OS=Bos taurus OX=9913 GN=ALB PE=1 SV=4;Albumin OS=Ovis aries OX=9940 GN=ALB PE=1 SV=1	P02769; P14639	1	3617.61	29
88158	False	Unambiguous	KAADGTWQDFATGK		1	1	9	P27731	P27731 [58-71]		Transthyretin OS=Gallus gallus OX=9031 GN=TTR PE=1 SV=1	P27731	1	1495.72	14
92520	False	Unambiguous	KIVDDKLVVECIMK	1xCarbamidomethyl [C11]	1	1	9	O97788	O97788 [108-121]		Fatty acid-binding protein, adipocyte OS=Sus scrofa OX=9823 GN=FABP4 PE=1 SV=3	O97788	2	1689.93	14
93833	False	Unambiguous	KPVTDAENCHLAR	1xCarbamidomethyl [C9]	1	1	9	Q29443	Q29443 [595-607]		Serotransferrin OS=Bos taurus OX=9913 GN=TF PE=2 SV=1	Q29443	0	1510.74	13
95838	False	Unambiguous	KVVATTQMQAADAR		1	4	9	P15144	P15144 [205-218]		Aminopeptidase N OS=Homo sapiens OX=9606 GN=ANPEP PE=1 SV=4	P15684; P15541; P97449; P15144	1	1489.78	14
95841	False	Unambiguous	KVVATTQMQAADARK	1xOxidation [M8]	1	4	9	P15144	P15144 [205-219]		Aminopeptidase N OS=Homo sapiens OX=9606 GN=ANPEP PE=1 SV=4	P15684; P15541; P97449; P15144	2	1633.87	15
97257	False	Unambiguous	IAFNTEDTREMPFSMTK	2xOxidation [M11; M15]	1	1	9	P01014	P01014 [187-203]		Ovalbumin-related protein Y OS=Gallus gallus OX=9031 GN=SERPINB14B PE=1 SV=1	P01014	1	2049.93	17
97322	False	Unambiguous	IAGDQSTLQR		1	1	9	Q92485	Q92485 [382-391]		Acid sphingomyelinase-like phosphodiesterase 3b OS=Homo sapiens OX=9606 GN=SMPDL3B PE=1 SV=2	Q92485	0	1088.57	10
98113	False	Unambiguous	LAMQEFMILPVGASSFR	1xOxidation [M3; M7]	2	6	9	Q3ZC09; Q1KYT0	Q3ZC09 [163-179]; Q1KYT0 [163-179]		Beta-enolase OS=Bos taurus OX=9913 GN=ENO3 PE=2 SV=1;Beta-enolase OS=Sus scrofa OX=9823 GN=ENO3 PE=2 SV=1	P17182; P25704; P04764; Q3ZC09; P86210; Q1KYT0	0	1912.97	17
99849	False	Unambiguous	LCVLHEKTPVSEKITK	1xCarbamidomethyl [C2]	2	2	9	P35747; Q5XLE4	P35747 [483-498]; Q5XLE4 [483-498]		Albumin OS=Equus caballus OX=9796 GN=ALB PE=1 SV=1;Albumin OS=Equus asinus OX=9793 GN=ALB PE=1 SV=1	P35747; Q5XLE4	2	1882.05	16
108625	False	Unambiguous	LKENIGNPERADIFSPR		2	2	9	E3SH28; Q43607	E3SH28 [378-394]; Q43607 [378-394]		Prunin 1 Pru du 6.0101 OS=Prunus dulcis OX=3755 PE=1 SV=1;Prunin 1 Pru du 6 OS=Prunus dulcis OX=3755 PE=1 SV=1	E3SH28; Q43607	2	1956.03	17
110612	False	Unambiguous	IIFSYVQLDPDGSCESENIKVFDGTSSNGPLLGQVCSK	2xCarbamidomethyl [C14; C36]	1	1	9	Q86UP6	Q86UP6 [72-109]		CUB and zona pellucida-like domain-containing protein 1 OS=Homo sapiens OX=9606 GN=CUZD1 PE=2 SV=1	Q86UP6	1	4160.98	38
111655	False	Unambiguous	LLIYDASNR		1	2	9	A0A0A0MRZ8	A0A0A0MRZ8 [66-74]		Immunoglobulin kappa variable 3D-11 OS=Homo sapiens OX=9606 GN=IGKV3D-11 PE=3 SV=6	A0A0A0MRZ8; P04433	0	1064.57	9
115448	False	Unambiguous	LNGYVDAGDSWR		1	3	9	P12821	P12821 [815-826]		Angiotensin-converting enzyme OS=Homo sapiens OX=9606 GN=ACE PE=1 SV=1	P12822; Q9GLN7; P12821	0	1352.62	12
116038	False	Unambiguous	LNRNPTIDGEESTCYSVDPVLK	1xCarbamidomethyl [C14]	1	1	9	P87498	P87498 [1830-1851]		Vitellogenin-1 OS=Gallus gallus OX=9031 GN=VTG1 PE=1 SV=1	P87498	1	2507.21	22
118465	False	Unambiguous	LQQLEDKLNNELLAK		2	2	9	P34955; P12725	P34955 [282-296]; P12725 [282-296]		Alpha-1-antiproteinase OS=Bos taurus OX=9913 GN=SERPINA1 PE=1 SV=1;Alpha-1-antiproteinase OS=Ovis aries OX=9940 PE=1 SV=1	P34955; P12725	1	1768.98	15
119738	False	Unambiguous	LSCAEDYLSLVLNRLCVLHEK	2xCarbamidomethyl [C3; C16]	1	1	9	P08835	P08835 [469-489]		Albumin OS=Sus scrofa OX=9823 GN=ALB PE=1 SV=2	P08835	1	2532.29	21
121043	False	Unambiguous	LSISETYDLK		2	2	9	P34955; P12725	P34955 [313-322]; P12725 [313-322]		Alpha-1-antiproteinase OS=Bos taurus OX=9913 GN=SERPINA1 PE=1 SV=1;Alpha-1-antiproteinase OS=Ovis aries OX=9940 PE=1 SV=1	P34955; P12725	0	1168.61	10
127375	False	Unambiguous	IYGKWYNLAIGSTCPWLK	1xCarbamidomethyl [C14]	1	1	9	P02760	P02760 [40-57]		Protein AMBP OS=Homo sapiens OX=9606 GN=AMBP PE=1 SV=1	P02760	1	2170.12	18
132916	False	Unambiguous	MASPDWGYDDKNGPEQWSK	1xMet-loss+Acetyl [N-Term]	1	5	9	P00915	P00915 [1-19]	P00915 1xMet-loss+Acetyl [N-Term]	Carbonic anhydrase 1 OS=Homo sapiens OX=9606 GN=CA1 PE=1 SV=2	P35217; Q7M317; P00915; Q7M316; P00916	1	2121.91	19
169376	False	Unambiguous	NLAVSQVVHK		1	1	9	P01011	P01011 [351-360]		Alpha-1-antichymotrypsin OS=Homo sapiens OX=9606 GN=SERPINA3 PE=1 SV=2	P01011	0	1094.63	10
169926	False	Unambiguous	NIHLGPTLPAFLSPNVAK		1	12	9	Q97DP4	Q97DP4 [526-543]		Hydroxylamine reductase 2 OS=Clostridium acetobutylicum (strain ATCC 824 / DSM 792 / JCM 1419 / LMG 5710 / VKM B-1787) OX=272562 GN=hcp2 PE=3 SV=1	B1IKK5; Q01770; Q8XHA1; Q97FI7; A7GH10; A0Q355; Q97DP4; A7FX38; C3L261; B1KYK8; C1FUX4; A6LCQ4	0	1889.06	18
172008	False	Unambiguous	NNLEALEDFEK		1	1	9	P31025	P31025 [140-150]		Lipocalin-1 OS=Homo sapiens OX=9606 GN=LCN1 PE=1 SV=1	P31025	0	1321.63	11
174309	False	Unambiguous	NSNIQVLLDVPRSDVQSLASNPSAAGDWIR		1	1	9	O22317	O22317 [73-102]		Glucan endo-1,3-beta-glucosidase OS=Musa acuminata OX=4641 GN=BANGLUC PE=1 SV=2	O22317	1	3222.65	30
174728	False	Unambiguous	NSWDTTWGEEGYMR		1	2	9	P00785	P00785 [308-321]		Actinidain OS=Actinidia chinensis var. chinensis OX=1590841 GN=ACT1A PE=1 SV=5	P00785; A5HII1	0	1731.71	14
175682	False	Unambiguous	NVGVSFYADKPEVTQEQKK		1	1	9	Q3SZR3	Q3SZR3 [140-158]		Alpha-1-acid glycoprotein OS=Bos taurus OX=9913 GN=ORM1 PE=2 SV=1	Q3SZR3	1	2167.1	19
176520	False	Unambiguous	NYLAWYQQKPGQPPK		1	1	9	P06312	P06312 [57-71]		Immunoglobulin kappa variable 4-1 OS=Homo sapiens OX=9606 GN=IGKV4-1 PE=1 SV=1	P06312	0	1817.93	15
176896	False	Unambiguous	QADEDYSHDLMLLR		1	2	9	P06870	P06870 [112-125]		Kallikrein-1 OS=Homo sapiens OX=9606 GN=KLK1 PE=1 SV=2	P06870; Q28773	0	1705.79	14
181491	False	Unambiguous	QLGCGWAMSAPGNAQFGQGSGPIVLDDVR	1xCarbamidomethyl [C4]; 1xOxidation [M8]	1	1	9	Q9UGM3	Q9UGM3 [274-302]; [1549-1577]		Deleted in malignant brain tumors 1 protein OS=Homo sapiens OX=9606 GN=DMBT1 PE=1 SV=2	Q9UGM3	0	3004.4	29
182523	False	Unambiguous	QMDFELLCQNGAR	1xCarbamidomethyl [C8]; 1xOxidation [M2]	1	1	9	P09571	P09571 [565-577]		Serotransferrin OS=Sus scrofa OX=9823 GN=TF PE=1 SV=2	P09571	0	1597.71	13
184907	False	Unambiguous	QSLGHGQHGSGSGQSPSPSR		1	1	9	Q86YZ3	Q86YZ3 [992-1011]; [1462-1481]; [1932-1951]; [2402-2421]		Hornerin OS=Homo sapiens OX=9606 GN=HRNR PE=1 SV=2	Q86YZ3	0	1947.9	20
189053	False	Unambiguous	RGEDPTIACQK	1xCarbamidomethyl [C9]	1	1	9	P20933	P20933 [278-288]		N(4)-(beta-N-acetylglucosaminyl)-L-asparaginase OS=Homo sapiens OX=9606 GN=AGA PE=1 SV=2	P20933	1	1274.62	11
189909	False	Unambiguous	RKPQMTEEQIK		1	1	9	P19121	P19121 [563-573]		Albumin OS=Gallus gallus OX=9031 GN=ALB PE=1 SV=2	P19121	1	1387.74	11
191393	False	Unambiguous	RNVVAYWPSVSFR		1	1	9	O22317	O22317 [103-115]		Glucan endo-1,3-beta-glucosidase OS=Musa acuminata OX=4641 GN=BANGLUC PE=1 SV=2	O22317	1	1580.83	13
191439	False	Unambiguous	RPCFSDLTLDETYVPKPFDEK	1xCarbamidomethyl [C3]	1	1	9	P14639	P14639 [508-528]		Albumin OS=Ovis aries OX=9940 GN=ALB PE=1 SV=1	P14639	0	2557.23	21
193289	False	Unambiguous	RVIIAAHGNSLR		4	18	9	Q5ZLN1; Q5RFB8; Q32KV0; P15259	Q5ZLN1 [180-191]; Q5RFB8 [180-191]; Q32KV0 [180-191]; P15259 [180-191]		Phosphoglycerate mutase 1 OS=Gallus gallus OX=9031 GN=PGAM1 PE=1 SV=3;Phosphoglycerate mutase 1 OS=Pongo abelii OX=9601 GN=PGAM1 PE=2 SV=3;Phosphoglycerate mutase 2 OS=Bos taurus OX=9913 GN=PGAM2 PE=2 SV=1;Phosphoglycerate mutase 2 OS=Homo sapiens OX=9606 GN=PGAM2 PE=1 SV=3	Q5ZLN1; C5BJ25; Q5RFB8; P18669; B3EN99; P16290; Q32KV0; B3QVL0; A1WBJ3; P25113; B2S101; B1Y3R5; P15259; A9KN01; B4RZM6; B9MEZ2; Q8R7C8; Q3SZ62	1	1306.77	12
194049	False	Unambiguous	SAFYQLELK		1	2	9	Q9BYE9	Q9BYE9 [197-205]		Cadherin-related family member 2 OS=Homo sapiens OX=9606 GN=CDHR2 PE=1 SV=2	E9Q7P9; Q9BYE9	0	1098.58	9
194449	False	Unambiguous	SAPEELVQQVLSAGWR		1	2	9	P93594	P93594 [355-370]		Beta-amylase Tri a 17 OS=Triticum aestivum OX=4565 GN=BMY1 PE=1 SV=1	P93594; P55005	0	1769.92	16
195011	False	Unambiguous	SCNVVVAQDCTEHPK	2xCarbamidomethyl [C2; C10]	1	1	9	P87498	P87498 [1664-1678]		Vitellogenin-1 OS=Gallus gallus OX=9031 GN=VTG1 PE=1 SV=1	P87498	0	1743.78	15
196545	False	Unambiguous	SEIAHRYNDLKEETFK		1	1	9	P19121	P19121 [32-47]		Albumin OS=Gallus gallus OX=9031 GN=ALB PE=1 SV=2	P19121	2	1979.98	16
198214	False	Unambiguous	SGGGFSSGSAGIINYQR		1	2	9	P04264	P04264 [13-29]		Keratin, type II cytoskeletal 1 OS=Homo sapiens OX=9606 GN=KRT1 PE=1 SV=6	P04264; A5A6M6	0	1657.79	17
201084	False	Unambiguous	SLGFDKVFMYLSDSR	1xOxidation [M9]	1	2	9	P07911	P07911 [351-365]		Uromodulin OS=Homo sapiens OX=9606 GN=UMOD PE=1 SV=1	Q5R5C1; P07911	1	1780.86	15
202735	False	Unambiguous	SLVNLGGSKSISISVAR		1	2	9	P04264	P04264 [66-82]		Keratin, type II cytoskeletal 1 OS=Homo sapiens OX=9606 GN=KRT1 PE=1 SV=6	P04264; A5A6M6	1	1687.97	17
206774	False	Unambiguous	SSDYFGNGRVTEFK		3	3	9	P0DUB6; P04746; P19961	P0DUB6 [259-272]; P04746 [259-272]; P19961 [259-272]		Alpha-amylase 1A OS=Homo sapiens OX=9606 GN=AMY1A PE=1 SV=1;Pancreatic alpha-amylase OS=Homo sapiens OX=9606 GN=AMY2A PE=1 SV=2;Alpha-amylase 2B OS=Homo sapiens OX=9606 GN=AMY2B PE=1 SV=1	P0DUB6; P04746; P19961	1	1606.75	14
207465	False	Unambiguous	SSQLGYNLLYCPFSSDDQFCLK	2xCarbamidomethyl [C11; C20]	1	1	9	Q41484	Q41484 [164-185]		Serine protease inhibitor 5 OS=Solanum tuberosum OX=4113 PE=1 SV=1	Q41484	0	2642.19	22
209005	False	Unambiguous	SVDGQEDSIWELLNQAQEHFGRDK		1	1	9	P09571	P09571 [259-282]		Serotransferrin OS=Sus scrofa OX=9823 GN=TF PE=1 SV=2	P09571	1	2801.31	24
217853	False	Unambiguous	TNCDLLHDHGEADFLKSILIR	1xCarbamidomethyl [C3]	1	1	9	P19121	P19121 [418-438]		Albumin OS=Gallus gallus OX=9031 GN=ALB PE=1 SV=2	P19121	1	2467.24	21
219964	False	Unambiguous	TSESGELHGLTTEDKFVEGLYKVELDTK		1	1	9	O46375	O46375 [69-96]		Transthyretin OS=Bos taurus OX=9913 GN=TTR PE=1 SV=1	O46375	2	3125.55	28
219966	False	Unambiguous	TSESGELHGLTTEEEFVEGIYKVEIDTK		1	4	9	P02766	P02766 [69-96]		Transthyretin OS=Homo sapiens OX=9606 GN=TTR PE=1 SV=1	Q5NVS2; Q8HXW1; P02766; Q5U7I5	1	3140.52	28
221993	False	Unambiguous	TVIIMELINNVAK	1xOxidation [M5]	2	49	9	P10719; P46561	P10719 [213-225]; P46561 [222-234]		ATP synthase subunit beta, mitochondrial OS=Rattus norvegicus OX=10116 GN=Atp5f1b PE=1 SV=2;ATP synthase subunit beta, mitochondrial OS=Caenorhabditis elegans OX=6239 GN=atp-2 PE=1 SV=2	A5CDA5; Q9PTY0; P37399; Q9TM41; A8GPZ4; A9M837; P19023; A6UDM1; Q4UK18; Q0QEP2; A8GTS6; Q8UC76; Q68VU8; A6WXX1; B3CRK6; P10719; Q9GPE9; P56480; P29685; P00829; A8GY40; Q05825; B3PQ68; C3M9S1; Q9C5A9; Q25117; Q01859; P83483; Q5ZLC5; Q24751; C3PLT1; A7IH31; P06576; P46561; O50290; P83484; Q92LK8; Q57B88; Q92G88; P38482; Q1RKD7; P17614; A8F2U0; Q1MAZ2; A8F004; C4K227; B5ZSN7; Q2K3H0; Q4FP38	0	1473.83	13
222385	False	Unambiguous	TVTINCPFKTENAQK	1xCarbamidomethyl [C6]	1	1	9	P01833	P01833 [147-161]		Polymeric immunoglobulin receptor OS=Homo sapiens OX=9606 GN=PIGR PE=1 SV=4	P01833	1	1750.88	15
222857	False	Unambiguous	TYLISSIPLQGAFNYK		1	2	9	P12273	P12273 [70-85]		Prolactin-inducible protein OS=Homo sapiens OX=9606 GN=PIP PE=1 SV=1	P12273; P60989	0	1814.97	16
225790	False	Unambiguous	VEDALHATR		6	224	9	A0L170; A6T1E5; B3E8G0; A1TKQ5; A9BXL3; Q5P7G2	A0L170 [396-404]; A6T1E5 [396-404]; B3E8G0 [396-404]; A1TKQ5 [396-404]; A9BXL3 [396-404]; Q5P7G2 [396-404]		60 kDa chaperonin OS=Shewanella sp. (strain ANA-3) OX=94122 GN=groL PE=3 SV=1;60 kDa chaperonin OS=Janthinobacterium sp. (strain Marseille) OX=375286 GN=groL PE=3 SV=1;60 kDa chaperonin OS=Geobacter lovleyi (strain ATCC BAA-1151 / DSM 17278 / SZ) OX=398767 GN=groL PE=3 SV=1;60 kDa chaperonin OS=Acidovorax citrulli (strain AAC00-1) OX=397945 GN=groL PE=3 SV=1;60 kDa chaperonin OS=Delftia acidovora…	Q0KDR7; Q93GT8; Q8Y1P8; Q39ZP5; A9I685; Q8KIX0; A3QA46; Q7WNS4; Q2LPJ8; A1WL05; Q3A0V2; P48215; A0L170; O33500; A7HGP8; Q73I71; C4LCA2; Q2GL94; B5FFY0; Q7NQX1; B3PLM6; Q493W7; Q0ACQ9; Q2Y6I6; Q8KIX2; Q1D3Y5; A1K828; Q2GDC6; A9GB11; Q2IFK0; B4SEN1; Q9ZFD8; A3D8W9; Q8RIT7; Q6MF95; P58723; P26194; Q62I82; A9MFR9; Q12S61; P29842; Q8KIX1; A8H8W3; Q83WI8; A5F4Y1; Q59687; Q7U348; Q39J12; P48219; P46398;…	0	1011.52	9
226947	False	Unambiguous	VFDKDGNGYISAAELR		1	15	9	Q6R520	Q6R520 [92-107]		Calmodulin OS=Oreochromis mossambicus OX=8127 GN=calm PE=2 SV=3	P02599; Q6R520; P62146; P11120; Q9HFY6; Q9U6D3; Q8X187; P84339; P21251; O94739; P02597; Q7T3T2; P62150; P62144; P02594	1	1754.87	16
231568	False	Unambiguous	VLVENEHR		1	1	9	Q9Y6R7	Q9Y6R7 [905-912]		IgGFc-binding protein OS=Homo sapiens OX=9606 GN=FCGBP PE=1 SV=3	Q9Y6R7	0	995.527	8
235320	False	Unambiguous	VSPICTMEYVPHCGSDGVTYSNR	2xCarbamidomethyl [C5; C13]; 1xOxidation [M7]	1	1	9	P10184	P10184 [473-495]		Ovoinhibitor OS=Gallus gallus OX=9031 GN=SPINK5 PE=1 SV=3	P10184	0	2645.14	23
235744	False	Unambiguous	VTAKVPSSYAEALCGLCGNFNGDPADDLALR	2xCarbamidomethyl [C14; C17]	1	1	9	Q9Y6R7	Q9Y6R7 [987-1017]		IgGFc-binding protein OS=Homo sapiens OX=9606 GN=FCGBP PE=1 SV=3	Q9Y6R7	1	3281.56	31
236831	False	Unambiguous	VTVNGVDMK		1	1	9	Q9Y6R7	Q9Y6R7 [1329-1337]; [2530-2538]; [3731-3739]		IgGFc-binding protein OS=Homo sapiens OX=9606 GN=FCGBP PE=1 SV=3	Q9Y6R7	0	962.498	9
237006	False	Unambiguous	VVATTQMQAADAR	1xOxidation [M7]	1	4	9	P15144	P15144 [206-218]		Aminopeptidase N OS=Homo sapiens OX=9606 GN=ANPEP PE=1 SV=4	P15684; P15541; P97449; P15144	0	1377.68	13
237731	False	Unambiguous	VVQNEFTLGEECEMETLTGEK	1xCarbamidomethyl [C12]	1	1	9	P49924	P49924 [58-78]		Fatty acid-binding protein, liver OS=Sus scrofa OX=9823 GN=FABP1 PE=2 SV=1	P49924	0	2443.1	21
238279	False	Unambiguous	VYDALKDAHPK		1	1	9	Q6UWV6	Q6UWV6 [296-306]		Ectonucleotide pyrophosphatase/phosphodiesterase family member 7 OS=Homo sapiens OX=9606 GN=ENPP7 PE=1 SV=3	Q6UWV6	1	1256.66	11
242650	False	Unambiguous	YEIHRDPTLDPSLMEMTEAALR	1xOxidation [M14; M16]	1	1	9	P09923	P09923 [295-316]		Intestinal-type alkaline phosphatase OS=Homo sapiens OX=9606 GN=ALPI PE=1 SV=2	P09923	1	2604.24	22
244357	False	Unambiguous	YICENQDTISTKLKECCDKPLLEK	3xCarbamidomethyl [C3; C16; C17]	1	1	9	P08835	P08835 [286-309]		Albumin OS=Sus scrofa OX=9823 GN=ALB PE=1 SV=2	P08835	2	2985.44	24
244406	False	Unambiguous	YLDGLTAER		1	1	9	P35908	P35908 [239-247]		Keratin, type II cytoskeletal 2 epidermal OS=Homo sapiens OX=9606 GN=KRT2 PE=1 SV=2	P35908	0	1037.53	9
1358	False	Unambiguous	AAQGLLACGVAQGALR	1xCarbamidomethyl [C8]	1	1	8	O75594	O75594 [147-162]		Peptidoglycan recognition protein 1 OS=Homo sapiens OX=9606 GN=PGLYRP1 PE=1 SV=1	O75594	0	1555.84	16
2637	False	Unambiguous	ADLFCDGEVNCPDGSDEDNKMCATVCDGR	4xCarbamidomethyl [C5; C11; C22; C26]	1	1	8	P98073	P98073 [200-228]		Enteropeptidase OS=Homo sapiens OX=9606 GN=TMPRSS15 PE=1 SV=3	P98073	1	3307.27	29
2705	False	Unambiguous	ADLNNENLEALEK		1	1	8	Q189R2	Q189R2 [344-356]		Formate--tetrahydrofolate ligase OS=Clostridioides difficile (strain 630) OX=272563 GN=fhs PE=3 SV=1	Q189R2	0	1472.72	13
3733	False	Unambiguous	AEFAEVSK		1	4	8	P02768	P02768 [250-257]		Albumin OS=Homo sapiens OX=9606 GN=ALB PE=1 SV=2	P02768; Q28522; Q5NVH5; A2V9Z4	0	880.441	8
4277	False	Unambiguous	AENFKQVEYLLIHGTADDNVHFQQSAQISK		2	5	8	P27487; P22411	P27487 [692-721]; P22411 [692-721]		Dipeptidyl peptidase 4 OS=Homo sapiens OX=9606 GN=DPP4 PE=1 SV=2;Dipeptidyl peptidase 4 OS=Sus scrofa OX=9823 GN=DPP4 PE=1 SV=3	Q9N2I7; P81425; P27487; P14740; P22411	1	3430.7	30
4704	False	Unambiguous	AETQSVDFQTK		1	2	8	P93693	P93693 [127-137]		Serpin-Z1B OS=Triticum aestivum OX=4565 PE=1 SV=1	P93693; Q41593	0	1253.6	11
5171	False	Unambiguous	AFKDEDTQAMPFRVTEQESKPVQMMYQIGLFR	2xOxidation [M10; M24; M25]	1	1	8	P01012	P01012 [188-219]		Ovalbumin OS=Gallus gallus OX=9031 GN=SERPINB14 PE=1 SV=2	P01012	2	3852.84	32
5239	False	Unambiguous	AFISIHSYSQLLMYPYGYKTEPVPDQDELDQLSK	1xOxidation [M13]	1	1	8	P15085	P15085 [301-334]		Carboxypeptidase A1 OS=Homo sapiens OX=9606 GN=CPA1 PE=1 SV=2	P15085	1	3991.93	34
5408	False	Unambiguous	AFSGILAEADIAAALK	1xAcetyl [N-Term]	2	6	8	P86758; P86769	P86758 [1-16]; P86769 [1-16]	P86758 1xAcetyl [N-Term]; P86769 1xAcetyl [N-Term]	Parvalbumin beta 3 (Fragments) OS=Merluccius gayi OX=89948 PE=1 SV=1;Parvalbumin beta 2 OS=Merluccius paradoxus OX=89950 PE=1 SV=1	P86758; P86775; P86771; P86750; P86757; P86769	0	1602.87	16
5810	False	Unambiguous	AGDDAAGLAISEK		1	3	8	P02968	P02968 [39-51]		Flagellin OS=Bacillus subtilis (strain 168) OX=224308 GN=hag PE=1 SV=2	P02968; Q05203; P80583	0	1217.6	13
6330	False	Unambiguous	AGHPFMWNEHLGYVLTCPSNLGTGLR	1xCarbamidomethyl [C17]	1	5	8	Q5XLD3	Q5XLD3 [267-292]		Creatine kinase M-type OS=Sus scrofa OX=9823 GN=CKM PE=2 SV=1	P07310; Q5XLD3; P00563; P05123; Q9XSC6	0	2927.41	26
10016	False	Unambiguous	ALNAITNPSTNSYKR		1	2	8	P25821	P25821 [311-325]		Glutamine synthetase OS=Neisseria gonorrhoeae OX=485 GN=glnA PE=3 SV=1	P25821; Q9KNJ2	1	1649.86	15
13065	False	Unambiguous	APNHAVVAR		1	1	8	P09571	P09571 [591-599]		Serotransferrin OS=Sus scrofa OX=9823 GN=TF PE=1 SV=2	P09571	0	934.522	9
14177	False	Unambiguous	ARDTASGSEAWAEVQR		1	1	8	Q9UQQ1	Q9UQQ1 [703-718]		Aminopeptidase NAALADL1 OS=Homo sapiens OX=9606 GN=NAALADL1 PE=1 SV=2	Q9UQQ1	1	1733.82	16
15918	False	Unambiguous	ATAVSLLEWQR		1	1	8	P87498	P87498 [1874-1884]		Vitellogenin-1 OS=Gallus gallus OX=9031 GN=VTG1 PE=1 SV=1	P87498	0	1273.69	11
17170	False	Unambiguous	AVEHINKTIGPALIEKK		3	6	8	P07322; Q3ZC09; Q1KYT0	P07322 [65-81]; Q3ZC09 [65-81]; Q1KYT0 [65-81]		Beta-enolase OS=Gallus gallus OX=9031 GN=ENO3 PE=1 SV=3;Beta-enolase OS=Bos taurus OX=9913 GN=ENO3 PE=2 SV=1;Beta-enolase OS=Sus scrofa OX=9823 GN=ENO3 PE=2 SV=1	P07322; P25704; P15429; Q3ZC09; P21550; Q1KYT0	2	1861.09	17
18584	False	Unambiguous	AYLVNTGWNGSGK		3	4	8	Q64MV4; O83023; A6LFQ4	Q64MV4 [431-443]; O83023 [434-446]; A6LFQ4 [431-443]		Phosphoenolpyruvate carboxykinase (ATP) OS=Bacteroides fragilis (strain YCH46) OX=295405 GN=pckA PE=3 SV=1;Phosphoenolpyruvate carboxykinase (ATP) OS=Selenomonas ruminantium OX=971 GN=pckA PE=3 SV=1;Phosphoenolpyruvate carboxykinase (ATP) OS=Parabacteroides distasonis (strain ATCC 8503 / DSM 20701 / CIP 104284 / JCM 5825 / NCTC 11152) OX=435591 GN=pckA PE=3 SV=1	Q64MV4; O83023; Q2NQI3; A6LFQ4	0	1366.67	13
18703	False	Unambiguous	AYSHSVSLTR		1	1	8	Q9Y6R7	Q9Y6R7 [535-544]		IgGFc-binding protein OS=Homo sapiens OX=9606 GN=FCGBP PE=1 SV=3	Q9Y6R7	0	1120.57	10
19233	False	Unambiguous	CCTKPESERMPCTEDYLSLILNR	3xCarbamidomethyl [C1; C2; C12]	1	1	8	P02769	P02769 [460-482]		Albumin OS=Bos taurus OX=9913 GN=ALB PE=1 SV=4	P02769	1	2872.31	23
22531	False	Unambiguous	CTVGDRWSSQQGSK	1xCarbamidomethyl [C1]	1	1	8	Q8WWA0	Q8WWA0 [94-107]		Intelectin-1 OS=Homo sapiens OX=9606 GN=ITLN1 PE=1 SV=1	Q8WWA0	1	1595.72	14
22763	False	Unambiguous	CVQYYEGSTVPEKK	1xCarbamidomethyl [C1]	1	1	8	Q8SPS7	Q8SPS7 [250-263]		Haptoglobin OS=Sus scrofa OX=9823 GN=HP PE=1 SV=1	Q8SPS7	1	1687.8	14
26083	False	Unambiguous	DELPADLNPLEHDFVEDK		1	1	8	P08835	P08835 [319-336]		Albumin OS=Sus scrofa OX=9823 GN=ALB PE=1 SV=2	P08835	0	2095.98	18
27083	False	Unambiguous	DFTYDSVDFKGFPEFVNELHNNGQK		1	1	8	O43451	O43451 [422-446]		Maltase-glucoamylase, intestinal OS=Homo sapiens OX=9606 GN=MGAM PE=1 SV=5	O43451	1	2947.35	25
27787	False	Unambiguous	DGLDPQGLLQQPEAGGIFK		1	1	8	Q06AA3	Q06AA3 [265-283]		Regucalcin OS=Sus scrofa OX=9823 GN=RGN PE=2 SV=1	Q06AA3	0	1983.02	19
28084	False	Unambiguous	DGPCGTVLTR	1xCarbamidomethyl [C4]	1	2	8	P07911	P07911 [386-395]		Uromodulin OS=Homo sapiens OX=9606 GN=UMOD PE=1 SV=1	Q5R5C1; P07911	0	1075.52	10
30319	False	Unambiguous	DLHNQAQSSGDR		1	1	8	P07597	P07597 [59-70]		Non-specific lipid-transfer protein 1 OS=Hordeum vulgare OX=4513 GN=LTP1 PE=1 SV=1	P07597	0	1327.6	12
31255	False	Unambiguous	DIQMTQSPSTLSASVGDR	1xOxidation [M4]	1	1	8	P0DOX7	P0DOX7 [1-18]		Immunoglobulin kappa light chain OS=Homo sapiens OX=9606 PE=1 SV=1	P0DOX7	0	1908.9	18
33683	False	Unambiguous	DPNNLAFNEIK		1	1	8	O43451	O43451 [893-903]		Maltase-glucoamylase, intestinal OS=Homo sapiens OX=9606 GN=MGAM PE=1 SV=5	O43451	0	1274.64	11
34041	False	Unambiguous	DQCQVDSQCPGQMK	2xCarbamidomethyl [C3; C9]; 1xOxidation [M13]	1	1	8	Q14508	Q14508 [95-108]		WAP four-disulfide core domain protein 2 OS=Homo sapiens OX=9606 GN=WFDC2 PE=1 SV=2	Q14508	0	1696.67	14
36107	False	Unambiguous	DSYGAMADCCSKADPERNECFLSFK	3xCarbamidomethyl [C9; C10; C20]; 1xOxidation [M6]	1	1	8	P19121	P19121 [109-133]		Albumin OS=Gallus gallus OX=9031 GN=ALB PE=1 SV=2	P19121	2	2974.21	25
37802	False	Unambiguous	DVRDYFMSCPGR	1xCarbamidomethyl [C9]; 1xOxidation [M7]	1	1	8	P50828	P50828 [224-235]		Hemopexin OS=Sus scrofa OX=9823 GN=HPX PE=1 SV=1	P50828	1	1518.65	12
39401	False	Unambiguous	EAFPEAFHYANNPR		1	1	8	Q6UWV6	Q6UWV6 [313-326]		Ectonucleotide pyrophosphatase/phosphodiesterase family member 7 OS=Homo sapiens OX=9606 GN=ENPP7 PE=1 SV=3	Q6UWV6	0	1662.77	14
41228	False	Unambiguous	ECLANNHER	1xCarbamidomethyl [C2]	1	1	8	P09571	P09571 [514-522]		Serotransferrin OS=Sus scrofa OX=9823 GN=TF PE=1 SV=2	P09571	0	1142.5	9
45056	False	Unambiguous	EGCVCDAGFVLSGDTCVPVGQCGCLHDGR	5xCarbamidomethyl [C3; C5; C16; C22; C24]	1	1	8	Q9Y6R7	Q9Y6R7 [4771-4799]		IgGFc-binding protein OS=Homo sapiens OX=9606 GN=FCGBP PE=1 SV=3	Q9Y6R7	0	3182.32	29
46648	False	Unambiguous	EHYGDLADCCEK	2xCarbamidomethyl [C9; C10]	1	1	8	P08835	P08835 [106-117]		Albumin OS=Sus scrofa OX=9823 GN=ALB PE=1 SV=2	P08835	0	1496.58	12
47317	False	Unambiguous	EKYLTWASR		2	4	8	P01876; P0DOX2	P01876 [274-282]; P0DOX2 [376-384]		Immunoglobulin heavy constant alpha 1 OS=Homo sapiens OX=9606 GN=IGHA1 PE=1 SV=2;Immunoglobulin alpha-2 heavy chain OS=Homo sapiens OX=9606 PE=1 SV=2	P01876; P01877; P0DOX2; P20758	1	1153.6	9
52666	False	Unambiguous	ENSLLFDPLSSSSSNK		1	1	8	P15144	P15144 [364-379]		Aminopeptidase N OS=Homo sapiens OX=9606 GN=ANPEP PE=1 SV=4	P15144	0	1724.83	16
53914	False	Unambiguous	EQLKAVMDDFAAFVEK		1	1	8	P02768	P02768 [566-581]		Albumin OS=Homo sapiens OX=9606 GN=ALB PE=1 SV=2	P02768	1	1840.91	16
54513	False	Unambiguous	ERGPEEEHLGILGPVIWAEVGDTIR		1	1	8	P00450	P00450 [438-462]		Ceruloplasmin OS=Homo sapiens OX=9606 GN=CP PE=1 SV=1	P00450	1	2772.43	25
57000	False	Unambiguous	ETWLALLTIMEHTLNHPY	1xOxidation [M10]	1	1	8	P15085	P15085 [402-419]		Carboxypeptidase A1 OS=Homo sapiens OX=9606 GN=CPA1 PE=1 SV=2	P15085	0	2198.1	18
57998	False	Unambiguous	EVNVSPCPTQPCQLSK	2xCarbamidomethyl [C7; C12]	1	1	8	P61918	P61918 [36-51]		NPC intracellular cholesterol transporter 2 OS=Macaca fascicularis OX=9541 GN=NPC2 PE=2 SV=1	P61918	0	1843.87	16
58593	False	Unambiguous	EWIAPAFCQWFVK	1xCarbamidomethyl [C8]	1	2	8	Q8IVL8	Q8IVL8 [111-123]		Carboxypeptidase O OS=Homo sapiens OX=9606 GN=CPO PE=1 SV=1	Q0II73; Q8IVL8	0	1681.82	13
59738	False	Unambiguous	FATNSTFTNAR		1	1	8	P35482	P35482 [183-193]		Alkaline phosphatase L OS=Pseudomonas aeruginosa (strain ATCC 15692 / DSM 22644 / CIP 104116 / JCM 14847 / LMG 12228 / 1C / PRS 101 / PAO1) OX=208964 GN=lapA PE=1 SV=2	P35482	0	1229.59	11
59806	False	Unambiguous	FCADHPFLFFIQHSK	1xCarbamidomethyl [C2]	1	3	8	P35237	P35237 [349-363]		Serpin B6 OS=Homo sapiens OX=9606 GN=SERPINB6 PE=1 SV=3	Q4R3G2; Q5R899; P35237	0	1893.91	15
59847	False	Unambiguous	FCFDVFNEMK	1xCarbamidomethyl [C2]	1	1	8	P01014	P01014 [11-20]		Ovalbumin-related protein Y OS=Gallus gallus OX=9031 GN=SERPINB14B PE=1 SV=1	P01014	0	1336.57	10
59911	False	Unambiguous	FCQAFMTELYR	1xCarbamidomethyl [C2]	1	1	8	P24295	P24295 [144-154]		NAD-specific glutamate dehydrogenase OS=Clostridium symbiosum OX=1512 GN=gdh PE=1 SV=4	P24295	0	1465.66	11
60128	False	Unambiguous	FDFQGTCNYVLATTGCPGVSTQGLTPFTVTTK	2xCarbamidomethyl [C7; C16]	1	1	8	Q9Y6R7	Q9Y6R7 [1689-1720]; [2890-2921]; [4091-4122]		IgGFc-binding protein OS=Homo sapiens OX=9606 GN=FCGBP PE=1 SV=3	Q9Y6R7	0	3468.65	32
61455	False	Unambiguous	FFTFHADICTLPDTEK	1xCarbamidomethyl [C9]	1	1	8	P14639	P14639 [529-544]		Albumin OS=Ovis aries OX=9940 GN=ALB PE=1 SV=1	P14639	0	1941.91	16
62988	False	Unambiguous	FIEDAQVLYSSEAFPTNFR		1	2	8	Q9TTE1	Q9TTE1 [147-165]		Serpin A3-1 OS=Bos taurus OX=9913 GN=SERPINA3-1 PE=1 SV=3	Q9TTE1; A2I7M9	0	2234.08	19
63079	False	Unambiguous	FLEQQNQVLETK		1	8	8	Q86Y46	Q86Y46 [152-163]		Keratin, type II cytoskeletal 73 OS=Homo sapiens OX=9606 GN=KRT73 PE=1 SV=1	Q7RTS7; Q86Y46; E1AB55; Q6IG04; Q148H5; Q6IME9; Q3SY84; Q14CN4	0	1476.77	12
64018	False	Unambiguous	FMFDLFQQFR		2	2	8	P48594; P29508	P48594 [11-20]; P29508 [11-20]		Serpin B4 OS=Homo sapiens OX=9606 GN=SERPINB4 PE=1 SV=2;Serpin B3 OS=Homo sapiens OX=9606 GN=SERPINB3 PE=1 SV=2	P48594; P29508	0	1378.66	10
64865	False	Unambiguous	FPKAEFVEVTK		1	1	8	P02769	P02769 [246-256]		Albumin OS=Bos taurus OX=9913 GN=ALB PE=1 SV=4	P02769	1	1294.7	11
65912	False	Unambiguous	FSIKSNYELNDILSQLGIR		1	2	8	Q9TTE1	Q9TTE1 [309-327]		Serpin A3-1 OS=Bos taurus OX=9913 GN=SERPINA3-1 PE=1 SV=3	Q9TTE1; A2I7M9	1	2210.18	19
66305	False	Unambiguous	FTCKEATDVIIIHSK	1xCarbamidomethyl [C3]	1	1	8	P15144	P15144 [111-125]		Aminopeptidase N OS=Homo sapiens OX=9606 GN=ANPEP PE=1 SV=4	P15144	1	1761.92	15
67137	False	Unambiguous	FVSEDGIDNVR		1	5	8	Q945K2	Q945K2 [116-126]		(R)-mandelonitrile lyase 2 OS=Prunus dulcis OX=3755 GN=MDL2 PE=1 SV=1	P52706; O24243; O82784; Q945K2; P52707	0	1250.6	11
69150	False	Unambiguous	GCVLDVCMGGGDRDILCK	3xCarbamidomethyl [C2; C7; C17]; 1xOxidation [M8]	1	1	8	Q9Y6R7	Q9Y6R7 [1904-1921]; [3105-3122]; [4306-4323]		IgGFc-binding protein OS=Homo sapiens OX=9606 GN=FCGBP PE=1 SV=3	Q9Y6R7	1	2040.9	18
69525	False	Unambiguous	GDGPVQGTIYFELKGEK		1	1	8	P04178	P04178 [11-27]		Superoxide dismutase [Cu-Zn] OS=Sus scrofa OX=9823 GN=SOD1 PE=1 SV=2	P04178	1	1837.93	17
69870	False	Unambiguous	GDNQSPIELHTK		2	4	8	Q5S1S4; P16015	Q5S1S4 [25-36]; P16015 [25-36]		Carbonic anhydrase 3 OS=Sus scrofa OX=9823 GN=CA3 PE=2 SV=3;Carbonic anhydrase 3 OS=Mus musculus OX=10090 GN=Ca3 PE=1 SV=3	P07450; Q5S1S4; P16015; P14141	0	1338.66	12
72243	False	Unambiguous	GGDDLDPNYVISSR		5	8	8	Q5XLD3; P06732; P00566; P04414; P24722	Q5XLD3 [117-130]; P06732 [117-130]; P00566 [117-130]; P04414 [117-130]; P24722 [119-132]		Creatine kinase M-type OS=Sus scrofa OX=9823 GN=CKM PE=2 SV=1;Creatine kinase M-type OS=Homo sapiens OX=9606 GN=CKM PE=1 SV=2;Creatine kinase M-type OS=Torpedo marmorata OX=7788 PE=2 SV=1;Creatine kinase M-type OS=Tetronarce californica OX=7787 PE=1 SV=1;Creatine kinase, testis isozyme OS=Oncorhynchus mykiss OX=8022 GN=tck1 PE=2 SV=1	P07310; Q5XLD3; P06732; P00566; P04414; P05123; Q9XSC6; P24722	0	1507.7	14
75451	False	Unambiguous	GLIAAICAGPTALLAHEIGFGSK	1xCarbamidomethyl [C7]	1	4	8	Q5E946	Q5E946 [100-122]		Parkinson disease protein 7 homolog OS=Bos taurus OX=9913 GN=PARK7 PE=2 SV=1	Q95LI9; Q5E946; Q7TQ35; Q99497	0	2267.22	23
80136	False	Unambiguous	GSFTSSSNFMSIR		1	1	8	Q9UGM3	Q9UGM3 [2086-2098]		Deleted in malignant brain tumors 1 protein OS=Homo sapiens OX=9606 GN=DMBT1 PE=1 SV=2	Q9UGM3	0	1420.65	13
80655	False	Unambiguous	GSNFQWNQLQGKR		1	1	8	P09571	P09571 [103-115]		Serotransferrin OS=Sus scrofa OX=9823 GN=TF PE=1 SV=2	P09571	1	1562.78	13
81908	False	Unambiguous	GTVCGLCGNFDHR	2xCarbamidomethyl [C4; C7]	1	1	8	Q02817	Q02817 [986-998]		Mucin-2 OS=Homo sapiens OX=9606 GN=MUC2 PE=1 SV=2	Q02817	0	1492.64	13
85434	False	Unambiguous	HIADLAGNPELILPVPAFNVINGGSHAGNK		1	1	8	Q3ZC09	Q3ZC09 [133-162]		Beta-enolase OS=Bos taurus OX=9913 GN=ENO3 PE=2 SV=1	Q3ZC09	0	3035.61	30
86765	False	Unambiguous	HPYFYAPELLYYANKYNGVFQECCQAEDKGACLLPK	3xCarbamidomethyl [C23; C24; C32]	2	2	8	P02769; P14639	P02769 [169-204]; P14639 [169-204]		Albumin OS=Bos taurus OX=9913 GN=ALB PE=1 SV=4;Albumin OS=Ovis aries OX=9940 GN=ALB PE=1 SV=1	P02769; P14639	2	4357.02	36
87360	False	Unambiguous	HSTVFDNLPNPEDRK		1	1	8	Q29443	Q29443 [230-244]		Serotransferrin OS=Bos taurus OX=9913 GN=TF PE=2 SV=1	Q29443	1	1768.86	15
90014	False	Unambiguous	KEGGLGPLKIPLLADVTR		1	1	8	P52552	P52552 [53-70]		Peroxiredoxin-2 (Fragment) OS=Sus scrofa OX=9823 GN=PRDX2 PE=2 SV=1	P52552	2	1877.12	18
90825	False	Unambiguous	KGETFSCMVGHEALPLAFTQK	1xCarbamidomethyl [C7]	1	2	8	P0DOX2	P0DOX2 [409-429]		Immunoglobulin alpha-2 heavy chain OS=Homo sapiens OX=9606 PE=1 SV=2	P01877; P0DOX2	1	2351.15	21
91171	False	Unambiguous	KGSNFQWNQLQGKR		1	1	8	P09571	P09571 [102-115]		Serotransferrin OS=Sus scrofa OX=9823 GN=TF PE=1 SV=2	P09571	2	1690.88	14
95840	False	Unambiguous	KVVATTQMQAADARK		1	4	8	P15144	P15144 [205-219]		Aminopeptidase N OS=Homo sapiens OX=9606 GN=ANPEP PE=1 SV=4	P15684; P15541; P97449; P15144	2	1617.87	15
96203	False	Unambiguous	KYSDASDCHGEDSQAFCEK	2xCarbamidomethyl [C8; C17]	1	1	8	P01023	P01023 [271-289]		Alpha-2-macroglobulin OS=Homo sapiens OX=9606 GN=A2M PE=1 SV=3	P01023	1	2233.88	19
96367	False	Unambiguous	IAAFNIQTFGETK		1	1	8	P24855	P24855 [25-37]		Deoxyribonuclease-1 OS=Homo sapiens OX=9606 GN=DNASE1 PE=1 SV=1	P24855	0	1439.75	13
99598	False	Unambiguous	LCMGSGLNLCEPNNKEGYYGYTGAFR	2xCarbamidomethyl [C2; C10]; 1xOxidation [M3]	1	1	8	P02787	P02787 [516-541]		Serotransferrin OS=Homo sapiens OX=9606 GN=TF PE=1 SV=3	P02787	1	2987.31	26
101014	False	Unambiguous	LDLPINIVGLAPLCENMPSGK	1xCarbamidomethyl [C14]; 1xOxidation [M17]	1	2	8	P28839	P28839 [322-342]		Cytosol aminopeptidase OS=Sus scrofa OX=9823 GN=LAP3 PE=1 SV=2	P00727; P28839	0	2267.18	21
101948	False	Unambiguous	IDWWGFR		1	1	8	Q99895	Q99895 [189-195]		Chymotrypsin-C OS=Homo sapiens OX=9606 GN=CTRC PE=1 SV=2	Q99895	0	979.478	7
102109	False	Unambiguous	IEAGQPTVCSETCVGR	2xCarbamidomethyl [C9; C13]	1	2	8	P11349	P11349 [251-266]		Respiratory nitrate reductase 1 beta chain OS=Escherichia coli (strain K12) OX=83333 GN=narH PE=1 SV=3	P11349; Q83RN5	0	1763.81	16
104462	False	Unambiguous	IFDKNADGFIDIEELGEILR		1	2	8	P10246	P10246 [104-123]		Troponin C, skeletal muscle OS=Meleagris gallopavo OX=9103 GN=TNNC2 PE=1 SV=2	P10246; P02588	1	2307.19	20
107674	False	Unambiguous	LGVEFDETTADDRKVK		3	3	8	P10790; P05413; O02772	P10790 [67-82]; P05413 [67-82]; O02772 [67-82]		Fatty acid-binding protein, heart OS=Bos taurus OX=9913 GN=FABP3 PE=1 SV=2;Fatty acid-binding protein, heart OS=Homo sapiens OX=9606 GN=FABP3 PE=1 SV=4;Fatty acid-binding protein, heart OS=Sus scrofa OX=9823 GN=FABP3 PE=2 SV=3	P10790; P05413; O02772	2	1822.92	16
108255	False	Unambiguous	IHQVLNPSCLDAFPLLSAYVAR	1xCarbamidomethyl [C9]	1	1	8	P80031	P80031 [159-180]		Glutathione S-transferase P OS=Sus scrofa OX=9823 GN=GSTP1 PE=1 SV=2	P80031	0	2484.31	22
108571	False	Unambiguous	LKECCDKPLLEKSHCIAEAK	3xCarbamidomethyl [C4; C5; C15]	1	1	8	P08835	P08835 [298-317]		Albumin OS=Sus scrofa OX=9823 GN=ALB PE=1 SV=2	P08835	2	2429.2	20
111602	False	Unambiguous	LILTLTHGSAVCTR	1xCarbamidomethyl [C12]	1	1	8	O02772	O02772 [114-127]		Fatty acid-binding protein, heart OS=Sus scrofa OX=9823 GN=FABP3 PE=2 SV=3	O02772	0	1541.85	14
111647	False	Unambiguous	LLIVYPWTQR		2	65	8	P02127; P30893	P02127 [32-41]; P30893 [31-40]		Hemoglobin subunit rho OS=Gallus gallus OX=9031 PE=1 SV=2;Hemoglobin subunit beta OS=Coturnix japonica OX=93934 GN=HBB PE=1 SV=1	P60525; P02118; P08261; P14524; P02126; P82113; Q45XH5; B3EWE0; P68063; P83123; P04444; P08851; P02123; P0C0U8; P07406; P21668; P02122; P18996; P84792; P10061; P02133; P83133; P02117; Q28775; P07411; P13274; P10782; P15165; P02105; P22742; P04443; Q7LZB9; P83114; P02121; P02114; P02115; P02128; P14521; Q45XH6; P02124; P02113; P21201; Q9PVM1; P14261; P02127; P80216; P02116; P30893; P02135; P06643;…	0	1288.74	10
111661	False	Unambiguous	LLIYGASTR		2	3	8	P01624; A0A075B6H7	P01624 [66-74]; A0A075B6H7 [67-75]		Immunoglobulin kappa variable 3-15 OS=Homo sapiens OX=9606 GN=IGKV3-15 PE=1 SV=2;Probable non-functional immunoglobulin kappa variable 3-7 OS=Homo sapiens OX=9606 GN=IGKV3-7 PE=1 SV=1	P01624; A0A075B6H7; A0A0C4DH55	0	993.573	9
112625	False	Unambiguous	LLSHCLLVTLAAHHPDDFNPSVHASLDKFLANVSTVLTSK	1xCarbamidomethyl [C5]	1	1	8	P01965	P01965 [100-139]		Hemoglobin subunit alpha OS=Sus scrofa OX=9823 GN=HBA PE=1 SV=1	P01965	1	4368.28	40
112837	False	Unambiguous	LISWYDNEFGYSNR		2	19	8	P04406; Q9N2D5	P04406 [310-323]; Q9N2D5 [308-321]		Glyceraldehyde-3-phosphate dehydrogenase OS=Homo sapiens OX=9606 GN=GAPDH PE=1 SV=3;Glyceraldehyde-3-phosphate dehydrogenase OS=Felis catus OX=9685 GN=GAPDH PE=2 SV=3	P51640; P32810; Q5RAB4; P00355; Q28259; Q28554; Q4KYY3; A3FKF7; P07487; P07486; P04406; Q4U3L0; Q9N2D5; P17244; Q01597; O44104; P32809; P46406; P10096	0	1763.8	14
115575	False	Unambiguous	LNLGDIGGIPR		1	5	8	Q97DP4	Q97DP4 [457-467]		Hydroxylamine reductase 2 OS=Clostridium acetobutylicum (strain ATCC 824 / DSM 792 / JCM 1419 / LMG 5710 / VKM B-1787) OX=272562 GN=hcp2 PE=3 SV=1	Q898N5; A8ZYF3; Q01770; Q97DP4; P31101	0	1124.64	11
119580	False	Unambiguous	LSAEPDFLER		2	3	8	P93693; Q9ST58	P93693 [262-271]; Q9ST58 [261-270]		Serpin-Z1B OS=Triticum aestivum OX=4565 PE=1 SV=1;Serpin-Z1C OS=Triticum aestivum OX=4565 PE=1 SV=1	P93693; Q9ST58; Q41593	0	1176.59	10
120600	False	Unambiguous	LSGPQAGLGEYLFER		1	1	8	P19133	P19133 [58-72]		Ferritin light chain (Fragment) OS=Sus scrofa OX=9823 GN=FTL PE=1 SV=1	P19133	0	1636.83	15
121063	False	Unambiguous	ISISTSGGSFR		1	1	8	P13647	P13647 [74-84]		Keratin, type II cytoskeletal 5 OS=Homo sapiens OX=9606 GN=KRT5 PE=1 SV=3	P13647	0	1111.57	11
126452	False	Unambiguous	IVTENIPCGTTGTTCSK	2xCarbamidomethyl [C8; C15]	1	1	8	Q9HC84	Q9HC84 [937-953]		Mucin-5B OS=Homo sapiens OX=9606 GN=MUC5B PE=1 SV=3	Q9HC84	0	1838.86	17
126465	False	Unambiguous	IVTGVLISLSEQELIDCGR	1xCarbamidomethyl [C17]	1	2	8	P00785	P00785 [166-184]		Actinidain OS=Actinidia chinensis var. chinensis OX=1590841 GN=ACT1A PE=1 SV=5	P00785; A5HII1	0	2102.12	19
126539	False	Unambiguous	IVVAGMLLR		1	1	8	P24855	P24855 [236-244]		Deoxyribonuclease-1 OS=Homo sapiens OX=9606 GN=DNASE1 PE=1 SV=1	P24855	0	971.607	9
127415	False	Unambiguous	LYGSEAFATDFQDSAAAKK		1	2	8	P01011	P01011 [160-178]		Alpha-1-antichymotrypsin OS=Homo sapiens OX=9606 GN=SERPINA3 PE=1 SV=2	Q5R536; P01011	1	2019.97	19
130823	False	Unambiguous	MAKEWGYADHNGPDHWHELYPIAK	1xMet-loss+Acetyl [N-Term]	1	1	8	Q5S1S4	Q5S1S4 [1-24]	Q5S1S4 1xMet-loss+Acetyl [N-Term]	Carbonic anhydrase 3 OS=Sus scrofa OX=9823 GN=CA3 PE=2 SV=3	Q5S1S4	1	2776.29	24
139625	False	Unambiguous	MFLGFPTTK	1xOxidation [M1]	1	14	8	P01965	P01965 [32-40]		Hemoglobin subunit alpha OS=Sus scrofa OX=9823 GN=HBA PE=1 SV=1	Q7JFN6; P01973; P07425; P01965; P01962; Q9XSN2; P01958; P63106; Q9XSE9; P01961; Q9TVA3; Q9XSN3; P01948; P67816	0	1057.54	9
139976	False	Unambiguous	MFVPDCPELQGNLSQFLQR	1xCarbamidomethyl [C6]	1	1	8	P20136	P20136 [169-187]		Glutathione S-transferase 2 OS=Gallus gallus OX=9031 GN=GSTM2 PE=1 SV=4	P20136	0	2279.09	19
152716	False	Unambiguous	MQKEITALAPSTMK	2xOxidation [M1; M13]	3	66	8	P10984; P63258; P79818	P10984 [314-327]; P63258 [313-326]; P79818 [313-326]		Actin-2 OS=Caenorhabditis elegans OX=6239 GN=act-2 PE=3 SV=3;Actin, cytoplasmic 2 OS=Bos taurus OX=9913 GN=ACTG1 PE=1 SV=1;Actin, cytoplasmic 1 OS=Oryzias latipes OX=8090 GN=actb PE=2 SV=2	Q93129; P53480; P10984; Q6NVA9; Q0PGG4; P53486; P18603; Q00214; P30163; P53467; P63267; Q5JAK2; Q6P378; P20399; P63256; P29751; P53506; Q26065; P84184; P90689; Q6P8G3; P02572; Q03342; P53460; Q90X97; P68140; P41340; P53483; P53478; P10994; P84336; P10986; O17503; P60707; Q93131; P53471; Q8JJB8; P04751; P0DM41; P62739; Q25010; P53482; P68134; O15998; P53505; P02578; P68143; P84856; P53479; Q91ZK5;…	1	1580.8	14
155806	False	Unambiguous	MSETCVQVHR	1xCarbamidomethyl [C5]; 1xOxidation [M1]	1	1	8	P55259	P55259 [103-112]		Pancreatic secretory granule membrane major glycoprotein GP2 OS=Homo sapiens OX=9606 GN=GP2 PE=1 SV=3	P55259	0	1262.56	10
165717	False	Unambiguous	NCGYPGISPEECASRK	2xCarbamidomethyl [C2; C12]	1	1	8	Q03403	Q03403 [90-105]		Trefoil factor 2 OS=Homo sapiens OX=9606 GN=TFF2 PE=1 SV=2	Q03403	1	1824.8	16
166419	False	Unambiguous	NDYVPVFESSSSTLTFQIVTDSAR		1	1	8	Q86UP6	Q86UP6 [110-133]		CUB and zona pellucida-like domain-containing protein 1 OS=Homo sapiens OX=9606 GN=CUZD1 PE=2 SV=1	Q86UP6	0	2663.28	24
168769	False	Unambiguous	NHLKNTATSLGSTNLYGSGLVNAEAATR		2	4	8	P27693; P29599	P27693 [353-380]; P29599 [242-269]		Alkaline protease OS=Alkalihalobacillus alcalophilus OX=1445 PE=1 SV=1;Subtilisin BL OS=Lederbergia lentus OX=1467 PE=1 SV=1	P27693; P41362; P29599; P29600	1	2860.45	28
170616	False	Unambiguous	NLREGTCPEAPTDECKPVK	2xCarbamidomethyl [C7; C15]	1	1	8	P02787	P02787 [344-362]		Serotransferrin OS=Homo sapiens OX=9606 GN=TF PE=1 SV=3	P02787	1	2201.03	19
173608	False	Unambiguous	NRIIEVENQQNPTTAETLDATR		1	1	8	Q9WDG4	Q9WDG4 [92-113]		Capsid protein OS=Pepper mild mottle virus (strain P1) OX=138304 GN=CP PE=2 SV=3	Q9WDG4	1	2513.26	22
174735	False	Unambiguous	NSWGSSWGEGGYVR		1	1	8	O23791	O23791 [300-313]		Fruit bromelain OS=Ananas comosus OX=4615 PE=1 SV=1	O23791	0	1541.68	14
174752	False	Unambiguous	NSYGVHPYYMGLEEDGSAHGVLLLNSNAMDVTFQPLPALTYR		1	1	8	O43451	O43451 [1165-1206]		Maltase-glucoamylase, intestinal OS=Homo sapiens OX=9606 GN=MGAM PE=1 SV=5	O43451	0	4640.22	42
176121	False	Unambiguous	NVTLHCTDGSSR	1xCarbamidomethyl [C6]	1	1	8	P98088	P98088 [5591-5602]		Mucin-5AC OS=Homo sapiens OX=9606 GN=MUC5AC PE=1 SV=4	P98088	0	1346.61	12
176751	False	Unambiguous	QAAEALDAAK		1	1	8	P09923	P09923 [34-43]		Intestinal-type alkaline phosphatase OS=Homo sapiens OX=9606 GN=ALPI PE=1 SV=2	P09923	0	987.511	10
176897	False	Unambiguous	QADEDYSHDLMLLR	1xOxidation [M11]	1	2	8	P06870	P06870 [112-125]		Kallikrein-1 OS=Homo sapiens OX=9606 GN=KLK1 PE=1 SV=2	P06870; Q28773	0	1721.78	14
178409	False	Unambiguous	QDPPSVVVTSHQAPGEK		1	1	8	P25311	P25311 [204-220]		Zinc-alpha-2-glycoprotein OS=Homo sapiens OX=9606 GN=AZGP1 PE=1 SV=2	P25311	0	1775.89	17
179509	False	Unambiguous	QFHLHWGSSDDHGSEHTVDGVK		2	5	8	Q5S1S4; P16015	Q5S1S4 [92-113]; P16015 [92-113]		Carbonic anhydrase 3 OS=Sus scrofa OX=9823 GN=CA3 PE=2 SV=3;Carbonic anhydrase 3 OS=Mus musculus OX=10090 GN=Ca3 PE=1 SV=3	P07450; Q5S1S4; P16015; P07451; P14141	0	2475.11	22
180270	False	Unambiguous	QGQCQALVQR	1xCarbamidomethyl [C4]	1	1	8	Q6T8D8	Q6T8D8 [54-63]		Telethonin OS=Bos taurus OX=9913 GN=TCAP PE=2 SV=1	Q6T8D8	0	1187.59	10
181356	False	Unambiguous	QLEKELGSPHGISLDAVDATFVCPGTSR	1xCarbamidomethyl [C23]	1	1	8	P50828	P50828 [337-364]		Hemopexin OS=Sus scrofa OX=9823 GN=HPX PE=1 SV=1	P50828	1	2984.48	28
181492	False	Unambiguous	QLGCGWAMSAPGNAR	1xCarbamidomethyl [C4]	1	1	8	Q9UGM3	Q9UGM3 [1033-1047]; [1162-1176]; [1680-1694]		Deleted in malignant brain tumors 1 protein OS=Homo sapiens OX=9606 GN=DMBT1 PE=1 SV=2	Q9UGM3	0	1575.72	15
183840	False	Unambiguous	QQCCGELANIPQQCR	3xCarbamidomethyl [C3; C4; C14]	1	2	8	P32936	P32936 [66-80]		Alpha-amylase/trypsin inhibitor CMb OS=Hordeum vulgare OX=4513 GN=IAT2 PE=1 SV=2	P32936; P16159	0	1861.81	15
186181	False	Unambiguous	QVLSSETTTLNNANNYLSTVNIKIPASK		1	1	8	P01025	P01025 [67-94]		Complement C3 OS=Sus scrofa OX=9823 GN=C3 PE=1 SV=2	P01025	1	3020.59	28
186620	False	Unambiguous	QWMENPNNNPIHPNLR		1	1	8	P15144	P15144 [778-793]		Aminopeptidase N OS=Homo sapiens OX=9606 GN=ANPEP PE=1 SV=4	P15144	0	1973.94	16
188887	False	Unambiguous	RFSTEYELQQLEQFKK		1	1	8	P15144	P15144 [908-923]		Aminopeptidase N OS=Homo sapiens OX=9606 GN=ANPEP PE=1 SV=4	P15144	2	2074.06	16
189912	False	Unambiguous	RKPQMTEEQIKTIADGFTAMVDK	1xOxidation [M5; M20]	1	1	8	P19121	P19121 [563-585]		Albumin OS=Gallus gallus OX=9031 GN=ALB PE=1 SV=2	P19121	2	2653.33	23
190811	False	Unambiguous	RMACSEGYLSIVIHDTCR	2xCarbamidomethyl [C4; C17]	1	1	8	P19121	P19121 [473-490]		Albumin OS=Gallus gallus OX=9031 GN=ALB PE=1 SV=2	P19121	1	2168	18
196276	False	Unambiguous	SEDTAVYYCAR	1xCarbamidomethyl [C9]	1	5	8	P01742	P01742 [107-117]		Immunoglobulin heavy variable 1-69 OS=Homo sapiens OX=9606 GN=IGHV1-69 PE=1 SV=2	P01742; A0A0C4DH29; A0A0B4J2H0; P01743; P0DP01	0	1334.57	11
200305	False	Unambiguous	SLAAYTAACQAAGVAVKPWR	1xCarbamidomethyl [C9]	1	1	8	Q9Y6R7	Q9Y6R7 [5093-5112]		IgGFc-binding protein OS=Homo sapiens OX=9606 GN=FCGBP PE=1 SV=3	Q9Y6R7	0	2091.08	20
201965	False	Unambiguous	SLPGQNEDLVLTGYQVDK		1	1	8	P01040	P01040 [72-89]		Cystatin-A OS=Homo sapiens OX=9606 GN=CSTA PE=1 SV=1	P01040	0	1976	18
203542	False	Unambiguous	SMTEQEQQQLIDDHFLFDKPVSPLLLASGMAR	1xOxidation [M2; M30]	1	5	8	Q5XLD3	Q5XLD3 [178-209]		Creatine kinase M-type OS=Sus scrofa OX=9823 GN=CKM PE=2 SV=1	P07310; Q5XLD3; P00563; P05123; Q9XSC6	0	3660.8	32
203689	False	Unambiguous	SNCCQHSSALGLAR	2xCarbamidomethyl [C3; C4]	1	1	8	P04118	P04118 [42-55]		Colipase OS=Homo sapiens OX=9606 GN=CLPS PE=1 SV=2	P04118	0	1560.7	14
204216	False	Unambiguous	SNSFVYLEPLPR		1	1	8	Q7SIH1	Q7SIH1 [455-466]		Alpha-2-macroglobulin OS=Bos taurus OX=9913 GN=A2M PE=1 SV=2	Q7SIH1	0	1421.74	12
208185	False	Unambiguous	STENSAGSQGCDKNMSGWYR	1xCarbamidomethyl [C11]; 1xOxidation [M15]	1	1	8	P55259	P55259 [75-94]		Pancreatic secretory granule membrane major glycoprotein GP2 OS=Homo sapiens OX=9606 GN=GP2 PE=1 SV=3	P55259	1	2250.91	20
209360	False	Unambiguous	SVLGQLGITKVFSNGADLSGVTEEAPLK		1	1	8	P01009	P01009 [325-352]		Alpha-1-antitrypsin OS=Homo sapiens OX=9606 GN=SERPINA1 PE=1 SV=3	P01009	1	2830.52	28
210939	False	Unambiguous	TAGWNIPMGLLYSK	1xOxidation [M8]	1	1	8	Q29443	Q29443 [480-493]		Serotransferrin OS=Bos taurus OX=9913 GN=TF PE=2 SV=1	Q29443	0	1566.8	14
211706	False	Unambiguous	TCIDFKPWAGETNYISVFK	1xCarbamidomethyl [C2]	1	1	8	Q16820	Q16820 [102-120]		Meprin A subunit beta OS=Homo sapiens OX=9606 GN=MEP1B PE=1 SV=3	Q16820	0	2276.11	19
212581	False	Unambiguous	TEAESWYQTKYEELQQTAGR		1	5	8	P13647	P13647 [355-374]		Keratin, type II cytoskeletal 5 OS=Homo sapiens OX=9606 GN=KRT5 PE=1 SV=3	Q6P6Q2; Q5XQN5; A5A6M8; Q922U2; P13647	1	2418.12	20
212971	False	Unambiguous	TELMQASLDQSVTHLMGLFEPGDTK	1xOxidation [M4; M16]	1	1	8	P09923	P09923 [270-294]		Intestinal-type alkaline phosphatase OS=Homo sapiens OX=9606 GN=ALPI PE=1 SV=2	P09923	0	2764.32	25
213930	False	Unambiguous	TGCCYSCEEDSCQVR	4xCarbamidomethyl [C3; C4; C7; C12]	1	1	8	Q9HC84	Q9HC84 [5647-5661]		Mucin-5B OS=Homo sapiens OX=9606 GN=MUC5B PE=1 SV=3	Q9HC84	0	1910.68	15
214633	False	Unambiguous	TGSSGTTELFTR		1	1	8	P35482	P35482 [162-173]		Alkaline phosphatase L OS=Pseudomonas aeruginosa (strain ATCC 15692 / DSM 22644 / CIP 104116 / JCM 14847 / LMG 12228 / 1C / PRS 101 / PAO1) OX=208964 GN=lapA PE=1 SV=2	P35482	0	1256.61	12
214841	False	Unambiguous	THDDCSGAWFCQACWNSAR	3xCarbamidomethyl [C5; C11; C14]	1	1	8	P01075	P01075 [14-32]		Metallocarboxypeptidase inhibitor OS=Solanum tuberosum OX=4113 PE=1 SV=1	P01075	0	2328.9	19
219007	False	Unambiguous	TPVSEKVTK		5	7	8	P02769; P08835; P02770; P49065; P14639	P02769 [490-498]; P08835 [490-498]; P02770 [491-499]; P49065 [491-499]; P14639 [490-498]		Albumin OS=Bos taurus OX=9913 GN=ALB PE=1 SV=4;Albumin OS=Sus scrofa OX=9823 GN=ALB PE=1 SV=2;Albumin OS=Rattus norvegicus OX=10116 GN=Alb PE=1 SV=2;Albumin OS=Oryctolagus cuniculus OX=9986 GN=ALB PE=1 SV=2;Albumin OS=Ovis aries OX=9940 GN=ALB PE=1 SV=1	P02769; Q28522; A2V9Z4; P08835; P02770; P49065; P14639	1	988.567	9
219932	False	Unambiguous	TSEFGELHGLTTDEK		1	2	8	P50390	P50390 [69-83]		Transthyretin OS=Sus scrofa OX=9823 GN=TTR PE=1 SV=1	P50390; O46654	0	1663.78	15
222041	False	Unambiguous	TVLVTGTIK		1	1	8	P04178	P04178 [28-36]		Superoxide dismutase [Cu-Zn] OS=Sus scrofa OX=9823 GN=SOD1 PE=1 SV=2	P04178	0	931.582	9
222815	False	Unambiguous	TYHFLPEFLASTQK		1	1	8	P80229	P80229 [97-110]		Leukocyte elastase inhibitor OS=Sus scrofa OX=9823 GN=SERPINB1 PE=1 SV=1	P80229	0	1681.86	14
223085	False	Unambiguous	VAAEDWKKGDTFSCMVGHEALPLAFTQK	1xCarbamidomethyl [C14]	1	2	8	P01876	P01876 [300-327]		Immunoglobulin heavy constant alpha 1 OS=Homo sapiens OX=9606 GN=IGHA1 PE=1 SV=2	P01876; P20758	2	3136.52	28
223569	False	Unambiguous	VAGMAKPNLIITVNGDMITIR	1xOxidation [M4; M17]	1	1	8	O97788	O97788 [33-53]		Fatty acid-binding protein, adipocyte OS=Sus scrofa OX=9823 GN=FABP4 PE=1 SV=3	O97788	0	2243.23	21
224101	False	Unambiguous	VASLRETYGDMADCCEK	2xCarbamidomethyl [C14; C15]	1	1	8	P02769	P02769 [101-117]		Albumin OS=Bos taurus OX=9913 GN=ALB PE=1 SV=4	P02769	1	2004.85	17
224102	False	Unambiguous	VASLRETYGDMADCCEK	2xCarbamidomethyl [C14; C15]; 1xOxidation [M11]	1	1	8	P02769	P02769 [101-117]		Albumin OS=Bos taurus OX=9913 GN=ALB PE=1 SV=4	P02769	1	2020.84	17
224603	False	Unambiguous	VDAALCTEK	1xCarbamidomethyl [C6]	1	1	8	P50828	P50828 [396-404]		Hemopexin OS=Sus scrofa OX=9823 GN=HPX PE=1 SV=1	P50828	0	1006.49	9
225771	False	Unambiguous	VECEPPPMPTCSNGLQPVR	2xCarbamidomethyl [C3; C11]	1	1	8	Q02817	Q02817 [4446-4464]		Mucin-2 OS=Homo sapiens OX=9606 GN=MUC2 PE=1 SV=2	Q02817	0	2167.99	19
227662	False	Unambiguous	VGDYDASLGTMLLETGGTIGQADSSWFK		3	6	8	Q41484; P58515; P58514	Q41484 [133-160]; P58515 [105-132]; P58514 [133-160]		Serine protease inhibitor 5 OS=Solanum tuberosum OX=4113 PE=1 SV=1;Serine protease inhibitor 2 OS=Solanum tuberosum OX=4113 PE=1 SV=1;Serine protease inhibitor 1 OS=Solanum tuberosum OX=4113 PE=1 SV=2	Q41433; Q41484; P58515; P30941; P58514; P58517	0	2919.37	28
227937	False	Unambiguous	VGKTTYESYLGADYITAVANLRK		1	1	8	P09571	P09571 [650-672]		Serotransferrin OS=Sus scrofa OX=9823 GN=TF PE=1 SV=2	P09571	2	2533.33	23
229467	False	Unambiguous	VLDEFKPLVDEPQNLVK		1	1	8	P49822	P49822 [397-413]		Albumin OS=Canis lupus familiaris OX=9615 GN=ALB PE=1 SV=3	P49822	0	1983.08	17
230402	False	Unambiguous	VLICDSSDHQSR	1xCarbamidomethyl [C4]	1	1	8	Q86UP6	Q86UP6 [500-511]		CUB and zona pellucida-like domain-containing protein 1 OS=Homo sapiens OX=9606 GN=CUZD1 PE=2 SV=1	Q86UP6	0	1416.65	12
230835	False	Unambiguous	VINLDKESEPDIYNAIKR		1	1	8	A6LFQ4	A6LFQ4 [284-301]		Phosphoenolpyruvate carboxykinase (ATP) OS=Parabacteroides distasonis (strain ATCC 8503 / DSM 20701 / CIP 104284 / JCM 5825 / NCTC 11152) OX=435591 GN=pckA PE=3 SV=1	A6LFQ4	2	2117.12	18
233128	False	Unambiguous	VNVAECGAEALAR	1xCarbamidomethyl [C6]	1	8	8	P30893	P30893 [18-30]		Hemoglobin subunit beta OS=Coturnix japonica OX=93934 GN=HBB PE=1 SV=1	P02126; P21668; P07411; P10782; P22742; P80216; P30893; P02112	0	1359.67	13
233138	False	Unambiguous	VNVDEVGGEALGR		2	64	8	P02067; B2KHZ4	P02067 [19-31]; B2KHZ4 [19-31]		Hemoglobin subunit beta OS=Sus scrofa OX=9823 GN=HBB PE=1 SV=3;Hemoglobin subunit beta OS=Rhinolophus ferrumequinum OX=59479 GN=HBB PE=2 SV=1	P60525; P67822; P68015; Q6WN27; P18983; P23020; P02029; P02044; P02032; P02040; Q6WN26; P02030; Q6WN25; P18982; P18985; P02067; P02028; Q5XLE5; P68064; Q6WN21; P19885; P26916; P68873; P68225; P02025; P68052; P68050; P02031; P41328; P68014; P02033; P68234; P28781; P23602; P68051; P02024; P67821; Q6WN29; P21201; P02035; Q6WN22; P68065; P08259; P33499; P02055; P19646; P10893; P09909; P11758; Q9TSP1;…	0	1314.66	13
233639	False	Unambiguous	VPTPNVSVVDLTCR	1xCarbamidomethyl [C13]	3	21	8	P04797; Q5R2J2; Q9N2D5	P04797 [233-246]; Q5R2J2 [233-246]; Q9N2D5 [233-246]		Glyceraldehyde-3-phosphate dehydrogenase OS=Rattus norvegicus OX=10116 GN=Gapdh PE=1 SV=3;Glyceraldehyde-3-phosphate dehydrogenase OS=Pelodiscus sinensis OX=13735 GN=GAPDH PE=2 SV=1;Glyceraldehyde-3-phosphate dehydrogenase OS=Felis catus OX=9685 GN=GAPDH PE=2 SV=3	P51640; P00356; P04797; P00355; O57479; Q28259; Q28554; P51469; Q4KYY3; Q5R2J2; Q05025; A3FKF7; Q9ESV6; Q5E924; P70685; Q64467; P16858; Q9N2D5; P17244; P46406; P10096	0	1556.81	14
236139	False	Unambiguous	VTGIPTPVVK		2	2	8	A2ASS6; Q8WZ42	A2ASS6 [127-136]; Q8WZ42 [127-136]		Titin OS=Mus musculus OX=10090 GN=Ttn PE=1 SV=1;Titin OS=Homo sapiens OX=9606 GN=TTN PE=1 SV=4	A2ASS6; Q8WZ42	0	1010.62	10
237003	False	Unambiguous	VVATQGDPDAPVNR		1	5	8	A4SPG7	A4SPG7 [66-79]		Periplasmic nitrate reductase OS=Aeromonas salmonicida (strain A449) OX=382245 GN=napA PE=3 SV=1	A4SPG7; A0KIM1; A8LLY9; Q47A87; C1D9G3	0	1438.73	14
237732	False	Unambiguous	VVQNEFTLGEECEMETLTGEK	1xCarbamidomethyl [C12]; 1xOxidation [M14]	1	1	8	P49924	P49924 [58-78]		Fatty acid-binding protein, liver OS=Sus scrofa OX=9823 GN=FABP1 PE=2 SV=1	P49924	0	2459.1	21
238659	False	Unambiguous	WADIALECER	1xCarbamidomethyl [C8]	1	1	8	P83053	P83053 [21-30]		Pancreatic alpha-amylase OS=Struthio camelus OX=8801 PE=1 SV=1	P83053	0	1262.58	10
238836	False	Unambiguous	WCAIGHEETQKCDAWSINSGGKIECVSAENTEDCIAK	4xCarbamidomethyl [C2; C12; C25; C34]	1	1	8	P09571	P09571 [348-384]		Serotransferrin OS=Sus scrofa OX=9823 GN=TF PE=1 SV=2	P09571	2	4253.86	37
238882	False	Unambiguous	WCTISTHEANK	1xCarbamidomethyl [C2]	1	1	8	Q29443	Q29443 [27-37]		Serotransferrin OS=Bos taurus OX=9913 GN=TF PE=2 SV=1	Q29443	0	1346.62	11
239367	False	Unambiguous	WGGHWLGDNYAR		1	1	8	P14410	P14410 [1493-1504]		Sucrase-isomaltase, intestinal OS=Homo sapiens OX=9606 GN=SI PE=1 SV=6	P14410	0	1431.66	12
241310	False	Unambiguous	YAAELHLVHWNTK		3	6	8	P00921; P00920; P00922	P00921 [114-126]; P00920 [114-126]; P00922 [114-126]		Carbonic anhydrase 2 OS=Bos taurus OX=9913 GN=CA2 PE=1 SV=3;Carbonic anhydrase 2 OS=Mus musculus OX=10090 GN=Ca2 PE=1 SV=4;Carbonic anhydrase 2 OS=Ovis aries OX=9940 GN=CA2 PE=1 SV=2	P00921; P00919; P00920; P27139; P00922; P00918	0	1581.82	13
242865	False	Unambiguous	YFAGTMAEETAPAVLER		2	8	8	Q9TTJ5; Q06AA3	Q9TTJ5 [113-129]; Q06AA3 [113-129]		Regucalcin OS=Bos taurus OX=9913 GN=RGN PE=2 SV=1;Regucalcin OS=Sus scrofa OX=9823 GN=RGN PE=2 SV=1	Q9TTJ5; Q64374; Q9TTJ6; Q2PFX5; Q06AA3; Q03336; Q5R837; Q15493	0	1855.89	17
245934	False	Unambiguous	YNSFATALKHPDGVAVVGIFLK		1	1	8	Q5S1S4	Q5S1S4 [127-148]		Carbonic anhydrase 3 OS=Sus scrofa OX=9823 GN=CA3 PE=2 SV=3	Q5S1S4	1	2347.28	22
247367	False	Unambiguous	YTKKVPQVSTPTLVEVSR		2	5	8	P02768; P49064	P02768 [435-452]; P49064 [435-452]		Albumin OS=Homo sapiens OX=9606 GN=ALB PE=1 SV=2;Albumin OS=Felis catus OX=9685 GN=ALB PE=1 SV=1	P02768; Q28522; Q5NVH5; A2V9Z4; P49064	2	2032.14	18
1371	False	Unambiguous	AAQLPYDVQHADIDYMDERR		1	1	7	O43451	O43451 [402-421]		Maltase-glucoamylase, intestinal OS=Homo sapiens OX=9606 GN=MGAM PE=1 SV=5	O43451	1	2406.11	20
1752	False	Unambiguous	AAVYNHFISDGVKK		2	2	7	P01025; Q2UVX4	P01025 [912-925]; Q2UVX4 [913-926]		Complement C3 OS=Sus scrofa OX=9823 GN=C3 PE=1 SV=2;Complement C3 OS=Bos taurus OX=9913 GN=C3 PE=1 SV=2	P01025; Q2UVX4	1	1548.82	14
2406	False	Unambiguous	ADFSGMSQTDLSLSK	1xOxidation [M6]	1	2	7	P35237	P35237 [300-314]		Serpin B6 OS=Homo sapiens OX=9606 GN=SERPINB6 PE=1 SV=3	Q5R899; P35237	0	1602.73	15
2549	False	Unambiguous	ADHPFLFFIR		1	1	7	P01014	P01014 [363-372]		Ovalbumin-related protein Y OS=Gallus gallus OX=9031 GN=SERPINB14B PE=1 SV=1	P01014	0	1262.67	10
2732	False	Unambiguous	ADLSGMSGAR		1	2	7	P30740	P30740 [302-311]		Leukocyte elastase inhibitor OS=Homo sapiens OX=9606 GN=SERPINB1 PE=1 SV=1	P05619; P30740	0	964.452	10
4041	False	Unambiguous	AEIDNLIESISK		1	1	7	P69474	P69474 [124-135]		Capsid protein OS=Cucumber green mottle mosaic virus (strain watermelon SH) OX=12236 GN=CP PE=3 SV=2	P69474	0	1331.71	12
8825	False	Unambiguous	ALEEANADLEVK		2	7	7	P02533; P08779	P02533 [135-146]; P08779 [137-148]		Keratin, type I cytoskeletal 14 OS=Homo sapiens OX=9606 GN=KRT14 PE=1 SV=4;Keratin, type I cytoskeletal 16 OS=Homo sapiens OX=9606 GN=KRT16 PE=1 SV=4	P02533; Q6IFX2; O77727; P19012; P51856; P13646; P08779	0	1301.66	12
9547	False	Unambiguous	ALLAYAFALAGNQER		1	1	7	Q7SIH1	Q7SIH1 [1185-1199]		Alpha-2-macroglobulin OS=Bos taurus OX=9913 GN=A2M PE=1 SV=2	Q7SIH1	0	1607.85	15
9568	False	Unambiguous	AILDKLHNLNSNWFPAGSKPFIYQEVIDLGGEPIKSSDYFGNGR		2	2	7	P04746; P19961	P04746 [224-267]; P19961 [224-267]		Pancreatic alpha-amylase OS=Homo sapiens OX=9606 GN=AMY2A PE=1 SV=2;Alpha-amylase 2B OS=Homo sapiens OX=9606 GN=AMY2B PE=1 SV=1	P04746; P19961	2	4907.48	44
12669	False	Unambiguous	ANVMDYRECNLAEVPTHAVVVRPEK	1xCarbamidomethyl [C9]	1	1	7	P02789	P02789 [595-619]		Ovotransferrin OS=Gallus gallus OX=9031 PE=1 SV=2	P02789	1	2897.44	25
13112	False	Unambiguous	APQLRETLLQDFR		1	1	7	P02760	P02760 [154-166]		Protein AMBP OS=Homo sapiens OX=9606 GN=AMBP PE=1 SV=1	P02760	1	1586.86	13
13127	False	Unambiguous	APQVSTPTLVEISR		1	2	7	P14639	P14639 [438-451]		Albumin OS=Ovis aries OX=9940 GN=ALB PE=1 SV=1	P85295; P14639	0	1497.83	14
13911	False	Unambiguous	AQQTADEANER		1	1	7	P11221	P11221 [62-72]		Major outer membrane lipoprotein OS=Pseudomonas aeruginosa (strain ATCC 15692 / DSM 22644 / CIP 104116 / JCM 14847 / LMG 12228 / 1C / PRS 101 / PAO1) OX=208964 GN=oprI PE=3 SV=1	P11221	0	1232.55	11
14055	False	Unambiguous	AQYEEIANR		2	7	7	P05786; P13647	P05786 [272-280]; P13647 [344-352]		Keratin, type II cytoskeletal 8 OS=Bos taurus OX=9913 GN=KRT8 PE=2 SV=3;Keratin, type II cytoskeletal 5 OS=Homo sapiens OX=9606 GN=KRT5 PE=1 SV=3	Q08D91; Q29S21; A5A6M8; Q28810; P05786; Q10758; P13647	0	1093.53	9
14992	False	Unambiguous	ASFSSVGPELDVMAPGVSIQSTLPGNK		1	1	7	P00782	P00782 [294-320]		Subtilisin BPN' OS=Bacillus amyloliquefaciens OX=1390 GN=apr PE=1 SV=1	P00782	0	2688.35	27
15129	False	Unambiguous	ASGVPDRFSGSGSGTDFTLR		1	1	7	P01618	P01618 [55-74]		Ig kappa chain V region GOM OS=Canis lupus familiaris OX=9615 PE=1 SV=1	P01618	1	2013.96	20
15959	False	Unambiguous	ATDEQLKTVMENFVAFVDK		1	1	7	P14639	P14639 [562-580]		Albumin OS=Ovis aries OX=9940 GN=ALB PE=1 SV=1	P14639	1	2185.08	19
17331	False	Unambiguous	AVGFGGDFDGVPR		1	1	7	P16444	P16444 [298-310]		Dipeptidase 1 OS=Homo sapiens OX=9606 GN=DPEP1 PE=1 SV=3	P16444	0	1293.62	13
19271	False	Unambiguous	CDAWSINSGGK	1xCarbamidomethyl [C1]	1	1	7	P09571	P09571 [359-369]		Serotransferrin OS=Sus scrofa OX=9823 GN=TF PE=1 SV=2	P09571	0	1194.52	11
19887	False	Unambiguous	CFLAFVQAK	1xCarbamidomethyl [C1]	1	1	7	Q2KIS7	Q2KIS7 [81-89]		Tetranectin OS=Bos taurus OX=9913 GN=CLEC3B PE=2 SV=1	Q2KIS7	0	1083.57	9
21150	False	Unambiguous	CLVEKGDVAFIQHSTVEENTGGK	1xCarbamidomethyl [C1]	1	1	7	P02789	P02789 [549-571]		Ovotransferrin OS=Gallus gallus OX=9031 PE=1 SV=2	P02789	1	2518.22	23
21661	False	Unambiguous	CPNPPVQENFDVNK	1xCarbamidomethyl [C1]	1	1	7	P05090	P05090 [28-41]		Apolipoprotein D OS=Homo sapiens OX=9606 GN=APOD PE=1 SV=1	P05090	0	1657.76	14
22088	False	Unambiguous	CSDGWGFDASTLDEHGAMLFFK	1xCarbamidomethyl [C1]	1	1	7	P50828	P50828 [52-73]		Hemopexin OS=Sus scrofa OX=9823 GN=HPX PE=1 SV=1	P50828	0	2491.07	22
22507	False	Unambiguous	CTSMASENSECSVK	2xCarbamidomethyl [C1; C11]	1	1	7	P04118	P04118 [56-69]		Colipase OS=Homo sapiens OX=9606 GN=CLPS PE=1 SV=2	P04118	0	1589.62	14
24085	False	Unambiguous	DATNVGDEGGFAPNILENKEALELLK		1	11	7	P08734	P08734 [203-228]		Alpha-enolase OS=Xenopus laevis OX=8355 GN=eno1 PE=2 SV=2	P17182; P51913; P04764; Q9PVK2; Q9W7L0; Q9W7L2; P19140; P42897; Q9XSJ4; P86210; P08734	1	2757.39	26
27756	False	Unambiguous	DGKYDLDFKSPDDPSR		2	8	7	O57391; P08734	O57391 [254-269]; P08734 [254-269]		Gamma-enolase OS=Gallus gallus OX=9031 GN=ENO2 PE=2 SV=1;Alpha-enolase OS=Xenopus laevis OX=8355 GN=eno1 PE=2 SV=2	P51913; Q9PVK2; Q9W7L2; Q9W7L1; P19140; O57391; P42897; P08734	2	1854.85	16
28722	False	Unambiguous	DHMVVSSELDFGNSWK	1xOxidation [M3]	1	1	7	Q02817	Q02817 [1007-1022]		Mucin-2 OS=Homo sapiens OX=9606 GN=MUC2 PE=1 SV=2	Q02817	0	1866.83	16
30088	False	Unambiguous	DLGATWVVLGHSER		2	4	7	Q5E956; Q29371	Q5E956 [86-99]; Q29371 [86-99]		Triosephosphate isomerase OS=Bos taurus OX=9913 GN=TPI1 PE=2 SV=3;Triosephosphate isomerase OS=Sus scrofa OX=9823 GN=TPI1 PE=2 SV=4	P48500; P17751; Q5E956; Q29371	0	1539.79	14
30764	False	Unambiguous	DILSQLGIK		1	1	7	A2I7N3	A2I7N3 [322-330]		Serpin A3-7 OS=Bos taurus OX=9913 GN=SERPINA3-7 PE=3 SV=1	A2I7N3	0	986.588	9
31616	False	Unambiguous	DLTEGKEYTFR		1	1	7	Q8WZ42	Q8WZ42 [20871-20881]		Titin OS=Homo sapiens OX=9606 GN=TTN PE=1 SV=4	Q8WZ42	1	1358.66	11
34191	False	Unambiguous	DQGTCLLLTEVAK	1xCarbamidomethyl [C5]	1	1	7	Q28133	Q28133 [75-87]		Allergen Bos d 2 OS=Bos taurus OX=9913 PE=1 SV=1	Q28133	0	1447.75	13
35378	False	Unambiguous	DSGVPDRFSGSGSGTDFTLK		1	1	7	P06310	P06310 [80-99]		Immunoglobulin kappa variable 2-30 OS=Homo sapiens OX=9606 GN=IGKV2-30 PE=3 SV=2	P06310	1	2029.95	20
37801	False	Unambiguous	DVRDYFMSCPGR	1xCarbamidomethyl [C9]	1	1	7	P50828	P50828 [224-235]		Hemopexin OS=Sus scrofa OX=9823 GN=HPX PE=1 SV=1	P50828	1	1502.65	12
43007	False	Unambiguous	EEFCGLLSSPTGPLSSCHK	2xCarbamidomethyl [C4; C17]	1	1	7	Q9Y6R7	Q9Y6R7 [1458-1476]; [2659-2677]; [3860-3878]		IgGFc-binding protein OS=Homo sapiens OX=9606 GN=FCGBP PE=1 SV=3	Q9Y6R7	0	2105.96	19
45376	False	Unambiguous	EGGLGPLKIPLLADVTR		1	1	7	P52552	P52552 [54-70]		Peroxiredoxin-2 (Fragment) OS=Sus scrofa OX=9823 GN=PRDX2 PE=2 SV=1	P52552	1	1749.03	17
49150	False	Unambiguous	EIINVGHSFHVNFEDNDNR		1	4	7	P00915	P00915 [59-77]		Carbonic anhydrase 1 OS=Homo sapiens OX=9606 GN=CA1 PE=1 SV=2	P35217; Q7M317; P00915; P00916	0	2256.04	19
49948	False	Unambiguous	ELSEALGQIFDSQR		1	2	7	Q08380	Q08380 [138-151]		Galectin-3-binding protein OS=Homo sapiens OX=9606 GN=LGALS3BP PE=1 SV=1	Q08380; Q5RDA4	0	1592.79	14
53966	False	Unambiguous	EQLSLLDRFTEDAKR		1	1	7	P01011	P01011 [145-159]		Alpha-1-antichymotrypsin OS=Homo sapiens OX=9606 GN=SERPINA3 PE=1 SV=2	P01011	2	1820.95	15
57177	False	Unambiguous	EVATNSELVQSGK		2	7	7	P02533; Q04695	P02533 [316-328]; Q04695 [285-297]		Keratin, type I cytoskeletal 14 OS=Homo sapiens OX=9606 GN=KRT14 PE=1 SV=4;Keratin, type I cytoskeletal 17 OS=Homo sapiens OX=9606 GN=KRT17 PE=1 SV=2	P02533; Q6IFU8; A1L595; Q6IFV1; Q04695; Q61781; Q9QWL7	0	1361.69	13
58290	False	Unambiguous	EVTINPDTTCGNDWVCEHRWR	2xCarbamidomethyl [C10; C16]	4	4	7	P00689; P0DUB6; P04746; P19961	P00689 [381-401]; P0DUB6 [384-404]; P04746 [384-404]; P19961 [384-404]		Pancreatic alpha-amylase OS=Rattus norvegicus OX=10116 GN=Amy2 PE=2 SV=2;Alpha-amylase 1A OS=Homo sapiens OX=9606 GN=AMY1A PE=1 SV=1;Pancreatic alpha-amylase OS=Homo sapiens OX=9606 GN=AMY2A PE=1 SV=2;Alpha-amylase 2B OS=Homo sapiens OX=9606 GN=AMY2B PE=1 SV=1	P00689; P0DUB6; P04746; P19961	1	2645.16	21
58659	False	Unambiguous	EWTSTNAMAK	1xOxidation [M8]	1	1	7	P01014	P01014 [267-276]		Ovalbumin-related protein Y OS=Gallus gallus OX=9031 GN=SERPINB14B PE=1 SV=1	P01014	0	1154.51	10
58750	False	Unambiguous	EYEATLEDCCAK	2xCarbamidomethyl [C9; C10]	1	1	7	P14639	P14639 [375-386]		Albumin OS=Ovis aries OX=9940 GN=ALB PE=1 SV=1	P14639	0	1488.6	12
60217	False	Unambiguous	FDKLPGFGDSIEAQCGTSVNVHSSLR	1xCarbamidomethyl [C15]	1	1	7	P01012	P01012 [60-85]		Ovalbumin OS=Gallus gallus OX=9031 GN=SERPINB14 PE=1 SV=2	P01012	1	2821.36	26
62493	False	Unambiguous	FHVEEEGKGKDASGSK		1	1	7	Q7SIB7	Q7SIB7 [124-139]		Phosphoglycerate kinase 1 OS=Sus scrofa OX=9823 GN=PGK1 PE=1 SV=3	Q7SIB7	2	1704.82	16
64302	False	Unambiguous	FNDGKVDPAGR		3	10	7	Q9TTJ5; Q9I923; Q06AA3	Q9TTJ5 [102-112]; Q9I923 [102-112]; Q06AA3 [102-112]		Regucalcin OS=Bos taurus OX=9913 GN=RGN PE=2 SV=1;Regucalcin OS=Gallus gallus OX=9031 GN=RGN PE=2 SV=1;Regucalcin OS=Sus scrofa OX=9823 GN=RGN PE=2 SV=1	Q9TTJ5; Q6TLF6; Q64374; Q9TTJ6; Q9I923; Q2PFX5; Q06AA3; Q03336; Q5R837; Q15493	1	1175.58	11
64862	False	Unambiguous	FPKADFTEISKIVTDLAK		1	1	7	P08835	P08835 [246-263]		Albumin OS=Sus scrofa OX=9823 GN=ALB PE=1 SV=2	P08835	2	2023.11	18
65818	False	Unambiguous	FSGVPDRFSGSGAGTDFTLK		1	2	7	A0A075B6R9	A0A075B6R9 [80-99]		Probable non-functional immunoglobulin kappa variable 2D-24 OS=Homo sapiens OX=9606 GN=IGKV2D-24 PE=1 SV=1	A0A075B6R9; A0A0C4DH68	1	2045.99	20
65952	False	Unambiguous	FSISSHYQLKDILSQLGIKK		1	1	7	A2I7N3	A2I7N3 [312-331]		Serpin A3-7 OS=Bos taurus OX=9913 GN=SERPINA3-7 PE=3 SV=1	A2I7N3	2	2305.29	20
66161	False	Unambiguous	FSSSGGGGGGGR		1	1	7	P35527	P35527 [35-46]		Keratin, type I cytoskeletal 9 OS=Homo sapiens OX=9606 GN=KRT9 PE=1 SV=3	P35527	0	982.434	12
67535	False	Unambiguous	FYQAEMEELDFISAVEK	1xOxidation [M6]	1	3	7	P35237	P35237 [113-129]		Serpin B6 OS=Homo sapiens OX=9606 GN=SERPINB6 PE=1 SV=3	Q4R3G2; Q5R899; P35237	0	2064.95	17
68039	False	Unambiguous	GAGAFGYFEVTHDITR		3	6	7	P00432; O62839; P24270	P00432 [78-93]; O62839 [78-93]; P24270 [78-93]		Catalase OS=Bos taurus OX=9913 GN=CAT PE=1 SV=3;Catalase OS=Sus scrofa OX=9823 GN=CAT PE=1 SV=4;Catalase OS=Mus musculus OX=10090 GN=Cat PE=1 SV=4	P00432; O62839; P24270; Q9PT92; P04762; Q9PWF7	0	1740.83	16
68677	False	Unambiguous	GASQNIIPSSTGAAK		2	12	7	P0A9B2; P0A1P0	P0A9B2 [199-213]; P0A1P0 [199-213]		Glyceraldehyde-3-phosphate dehydrogenase A OS=Escherichia coli (strain K12) OX=83333 GN=gapA PE=1 SV=2;Glyceraldehyde-3-phosphate dehydrogenase OS=Salmonella typhimurium (strain LT2 / SGSC1412 / ATCC 700720) OX=99287 GN=gapA PE=3 SV=2	P24753; I2BA89; P0A9B2; Q5E924; P0C8Z1; B7LQ20; Q9SAJ6; P24748; P24166; P44304; P0A1P0; P0DJO7	0	1401.73	15
72443	False	Unambiguous	GGFVLLDGETFEVK		3	6	7	Q13228; Q569D5; Q2KJ32	Q13228 [161-174]; Q569D5 [160-173]; Q2KJ32 [161-174]		Methanethiol oxidase OS=Homo sapiens OX=9606 GN=SELENBP1 PE=1 SV=2;Methanethiol oxidase OS=Xenopus tropicalis OX=8364 GN=selenbp1 PE=2 SV=1;Methanethiol oxidase OS=Bos taurus OX=9913 GN=SELENBP1 PE=1 SV=1	Q13228; Q569D5; Q6DCH7; Q52KZ7; Q2KJ32; Q8VIF7	0	1510.78	14
75840	False	Unambiguous	GLNQALVDLHALGSAR		1	1	7	P19133	P19133 [9-24]		Ferritin light chain (Fragment) OS=Sus scrofa OX=9823 GN=FTL PE=1 SV=1	P19133	0	1634.9	16
76280	False	Unambiguous	GLTEGLHGFHVHEFGDNTAGCTSAGPHFNPLSR	1xCarbamidomethyl [C21]	1	1	7	P00441	P00441 [38-70]		Superoxide dismutase [Cu-Zn] OS=Homo sapiens OX=9606 GN=SOD1 PE=1 SV=2	P00441	0	3519.62	33
76799	False	Unambiguous	GMFSMMNYFLPLK		1	8	7	O83023	O83023 [207-219]		Phosphoenolpyruvate carboxykinase (ATP) OS=Selenomonas ruminantium OX=971 GN=pckA PE=3 SV=1	Q9CKR4; A5UHW1; O83023; A6VKV4; Q5QUN4; B4F025; Q0I554; Q4QM91	0	1578.75	13
79934	False	Unambiguous	GSCPTCPEDR	2xCarbamidomethyl [C3; C6]	1	1	7	Q9Y6R7	Q9Y6R7 [1859-1868]; [3060-3069]; [4261-4270]		IgGFc-binding protein OS=Homo sapiens OX=9606 GN=FCGBP PE=1 SV=3	Q9Y6R7	0	1178.46	10
80541	False	Unambiguous	GSLPTAYPNVLTADGFVYNLQQEDDGKTPVER		1	2	7	Q945K2	Q945K2 [84-115]		(R)-mandelonitrile lyase 2 OS=Prunus dulcis OX=3755 GN=MDL2 PE=1 SV=1	P52706; Q945K2	1	3494.71	32
81060	False	Unambiguous	GSTLTEILEGLK		1	2	7	Q9TTE1	Q9TTE1 [87-98]		Serpin A3-1 OS=Bos taurus OX=9913 GN=SERPINA3-1 PE=1 SV=3	Q9TTE1; A2I7M9	0	1260.7	12
81848	False	Unambiguous	GTSVDGHSLASSNTDFAFSLYK		1	1	7	A6QPQ2	A6QPQ2 [38-59]		Serpin A3-8 OS=Bos taurus OX=9913 GN=SERPINA3-8 PE=2 SV=1	A6QPQ2	0	2304.08	22
81894	False	Unambiguous	GTTVTVSSASPTSPK		1	1	7	P0DOX2	P0DOX2 [108-122]		Immunoglobulin alpha-2 heavy chain OS=Homo sapiens OX=9606 PE=1 SV=2	P0DOX2	0	1419.73	15
81967	False	Unambiguous	GTWERPGGAAPLGYDFWYQPR		1	1	7	Q13228	Q13228 [175-195]		Methanethiol oxidase OS=Homo sapiens OX=9606 GN=SELENBP1 PE=1 SV=2	Q13228	0	2424.15	21
83619	False	Unambiguous	GYTLPPHCSR	1xCarbamidomethyl [C8]	2	5	7	Q5XLD3; P06732	Q5XLD3 [139-148]; P06732 [139-148]		Creatine kinase M-type OS=Sus scrofa OX=9823 GN=CKM PE=2 SV=1;Creatine kinase M-type OS=Homo sapiens OX=9606 GN=CKM PE=1 SV=2	P07310; Q5XLD3; P06732; P00563; P05123	0	1187.56	10
83737	False	Unambiguous	HAEDKLITR		1	1	7	Q3SZR3	Q3SZR3 [74-82]		Alpha-1-acid glycoprotein OS=Bos taurus OX=9913 GN=ORM1 PE=2 SV=1	Q3SZR3	1	1082.6	9
85141	False	Unambiguous	HGVAGVLVYTDPADINDGLSSPDETFPNSWYLPPSGVER		1	1	7	Q9UQQ1	Q9UQQ1 [208-246]		Aminopeptidase NAALADL1 OS=Homo sapiens OX=9606 GN=NAALADL1 PE=1 SV=2	Q9UQQ1	0	4171.99	39
86272	False	Unambiguous	HMWPGDIK		7	8	7	P00689; P0DUB6; P00687; P83053; P04746; P19961; P00690	P00689 [213-220]; P0DUB6 [216-223]; P00687 [216-223]; P83053 [201-208]; P04746 [216-223]; P19961 [216-223]; P00690 [216-223]		Pancreatic alpha-amylase OS=Rattus norvegicus OX=10116 GN=Amy2 PE=2 SV=2;Alpha-amylase 1A OS=Homo sapiens OX=9606 GN=AMY1A PE=1 SV=1;Alpha-amylase 1 OS=Mus musculus OX=10090 GN=Amy1 PE=1 SV=2;Pancreatic alpha-amylase OS=Struthio camelus OX=8801 PE=1 SV=1;Pancreatic alpha-amylase OS=Homo sapiens OX=9606 GN=AMY2A PE=1 SV=2;Alpha-amylase 2B OS=Homo sapiens OX=9606 GN=AMY2B PE=1 SV=1;Pancreatic alpha…	P00689; P0DUB6; P00688; P00687; P83053; P04746; P19961; P00690	0	983.477	8
86607	False	Unambiguous	HPKFEEILTR		2	6	7	Q5XLD3; P06732	Q5XLD3 [305-314]; P06732 [305-314]		Creatine kinase M-type OS=Sus scrofa OX=9823 GN=CKM PE=2 SV=1;Creatine kinase M-type OS=Homo sapiens OX=9606 GN=CKM PE=1 SV=2	P07310; Q5XLD3; P06732; P00563; P05123; Q9XSC6	1	1269.69	10
87560	False	Unambiguous	HTTVNENAPDQKDEYELLCLDGSR	1xCarbamidomethyl [C19]	1	1	7	P02789	P02789 [229-252]		Ovotransferrin OS=Gallus gallus OX=9031 PE=1 SV=2	P02789	1	2804.28	24
88157	False	Unambiguous	KAADGTWEPFALGK		1	1	7	P50390	P50390 [55-68]		Transthyretin OS=Sus scrofa OX=9823 GN=TTR PE=1 SV=1	P50390	1	1490.76	14
89565	False	Unambiguous	KDNEETGFGSGTR		1	1	7	P15144	P15144 [923-935]		Aminopeptidase N OS=Homo sapiens OX=9606 GN=ANPEP PE=1 SV=4	P15144	1	1397.63	13
93887	False	Unambiguous	KQDATSTINSIASNVVGQPLAWDFIR		1	1	7	O57579	O57579 [859-884]		Aminopeptidase Ey OS=Gallus gallus OX=9031 GN=ANPEP PE=1 SV=2	O57579	1	2831.47	26
95601	False	Unambiguous	KVLHFDSITGAGSTTDSQCGSSEYVHNLFK	1xCarbamidomethyl [C19]	1	1	7	P01014	P01014 [56-85]		Ovalbumin-related protein Y OS=Gallus gallus OX=9031 GN=SERPINB14B PE=1 SV=1	P01014	1	3285.55	30
96159	False	Unambiguous	KYMFPMGTPDPEYPADASQNGIR		1	1	7	P09923	P09923 [224-246]		Intestinal-type alkaline phosphatase OS=Homo sapiens OX=9606 GN=ALPI PE=1 SV=2	P09923	1	2585.18	23
97630	False	Unambiguous	LAKEYEATLEDCCAK	2xCarbamidomethyl [C12; C13]	1	1	7	P14639	P14639 [372-386]		Albumin OS=Ovis aries OX=9940 GN=ALB PE=1 SV=1	P14639	1	1800.81	15
97726	False	Unambiguous	LALANNLKPIFCIGEVLEER	1xCarbamidomethyl [C12]	1	1	7	A6KXL2	A6KXL2 [116-135]		Triosephosphate isomerase OS=Bacteroides vulgatus (strain ATCC 8482 / DSM 1447 / JCM 5826 / NBRC 14291 / NCTC 11154) OX=435590 GN=tpiA PE=3 SV=1	A6KXL2	0	2299.25	20
98526	False	Unambiguous	IAQWQNLEVENGLQQLTFPLSSEPFQGSYK		1	1	7	Q7SIH1	Q7SIH1 [175-204]		Alpha-2-macroglobulin OS=Bos taurus OX=9913 GN=A2M PE=1 SV=2	Q7SIH1	0	3451.72	30
98826	False	Unambiguous	LASTISSNPK		2	3	7	P93693; Q9ST58	P93693 [23-32]; Q9ST58 [23-32]		Serpin-Z1B OS=Triticum aestivum OX=4565 PE=1 SV=1;Serpin-Z1C OS=Triticum aestivum OX=4565 PE=1 SV=1	P93693; Q9ST58; Q41593	0	1017.56	10
99597	False	Unambiguous	LCMGSGLNLCEPNNKEGYYGYTGAFR	2xCarbamidomethyl [C2; C10]	1	1	7	P02787	P02787 [516-541]		Serotransferrin OS=Homo sapiens OX=9606 GN=TF PE=1 SV=3	P02787	1	2971.32	26
100627	False	Unambiguous	LDGKNLVQEWLAK		1	3	7	P09923	P09923 [247-259]		Intestinal-type alkaline phosphatase OS=Homo sapiens OX=9606 GN=ALPI PE=1 SV=2	P05187; P10696; P09923	1	1513.84	13
101592	False	Unambiguous	LDSELKNMQDMVEDYR	1xOxidation [M8; M11]	1	1	7	P04264	P04264 [252-267]		Keratin, type II cytoskeletal 1 OS=Homo sapiens OX=9606 GN=KRT1 PE=1 SV=6	P04264	1	2001.89	16
101912	False	Unambiguous	LDVTYHKNEMLQFK		1	1	7	O43451	O43451 [1040-1053]		Maltase-glucoamylase, intestinal OS=Homo sapiens OX=9606 GN=MGAM PE=1 SV=5	O43451	1	1765.89	14
104999	False	Unambiguous	LFNYADAQR		1	2	7	P44390	P44390 [343-351]		Catalase OS=Haemophilus influenzae (strain ATCC 51907 / DSM 11121 / KW20 / Rd) OX=71421 GN=katA PE=2 SV=1	P44390; Q59602	0	1097.54	9
105962	False	Unambiguous	IGEHTPSSLAIMENANVLAR		1	1	7	P05065	P05065 [154-173]		Fructose-bisphosphate aldolase A OS=Rattus norvegicus OX=10116 GN=Aldoa PE=1 SV=2	P05065	0	2123.09	20
105963	False	Unambiguous	IGEHTPSSLAIMENANVLAR	1xOxidation [M12]	1	1	7	P05065	P05065 [154-173]		Fructose-bisphosphate aldolase A OS=Rattus norvegicus OX=10116 GN=Aldoa PE=1 SV=2	P05065	0	2139.09	20
106579	False	Unambiguous	LGHGYHTLEDQALYNR		1	1	7	P00813	P00813 [236-251]		Adenosine deaminase OS=Homo sapiens OX=9606 GN=ADA PE=1 SV=3	P00813	0	1886.91	16
107761	False	Unambiguous	LGVQDLFGSR		1	1	7	P80229	P80229 [291-300]		Leukocyte elastase inhibitor OS=Sus scrofa OX=9823 GN=SERPINB1 PE=1 SV=1	P80229	0	1091.58	10
108243	False	Unambiguous	LHQLEDMLTK		1	1	7	P50447	P50447 [287-296]		Alpha-1-antitrypsin OS=Sus scrofa OX=9823 GN=SERPINA1 PE=2 SV=1	P50447	0	1227.64	10
108717	False	Unambiguous	LKHLVDEPQNLIK		2	2	7	P02769; P14639	P02769 [400-412]; P14639 [400-412]		Albumin OS=Bos taurus OX=9913 GN=ALB PE=1 SV=4;Albumin OS=Ovis aries OX=9940 GN=ALB PE=1 SV=1	P02769; P14639	1	1546.9	13
108921	False	Unambiguous	LKPDPNTLCDEFKADEKK	1xCarbamidomethyl [C9]	1	1	7	P02769	P02769 [139-156]		Albumin OS=Bos taurus OX=9913 GN=ALB PE=1 SV=4	P02769	2	2148.06	18
109835	False	Unambiguous	LLDKFIEDAQVLYSSEAFPTNFRDSEAAR		1	2	7	Q9TTE1	Q9TTE1 [143-171]		Serpin A3-1 OS=Bos taurus OX=9913 GN=SERPINA3-1 PE=1 SV=3	Q9TTE1; A2I7M9	2	3332.64	29
109836	False	Unambiguous	LLDKFIEDAR		2	4	7	A2I7N0; A2I7N1	A2I7N0 [143-152]; A2I7N1 [143-152]		Serpin A3-4 OS=Bos taurus OX=9913 GN=SERPINA3-4 PE=3 SV=1;Serpin A3-5 OS=Bos taurus OX=9913 GN=SERPINA3-5 PE=3 SV=1	A2I7N2; A2I7N0; A2I7N1; Q3ZEJ6	1	1219.67	10
110436	False	Unambiguous	LLETECPQYIR	1xCarbamidomethyl [C6]	1	1	7	P05109	P05109 [37-47]		Protein S100-A8 OS=Homo sapiens OX=9606 GN=S100A8 PE=1 SV=1	P05109	0	1421.71	11
112859	False	Unambiguous	ILTATVDNANVLLQIDNAR		1	1	7	P02533	P02533 [176-194]		Keratin, type I cytoskeletal 14 OS=Homo sapiens OX=9606 GN=KRT14 PE=1 SV=4	P02533	0	2054.12	19
115115	False	Unambiguous	INDYVEKGSHGK		2	2	7	P34955; P12725	P34955 [179-190]; P12725 [179-190]		Alpha-1-antiproteinase OS=Bos taurus OX=9913 GN=SERPINA1 PE=1 SV=1;Alpha-1-antiproteinase OS=Ovis aries OX=9940 PE=1 SV=1	P34955; P12725	1	1346.67	12
115576	False	Unambiguous	INLGFSNLK		1	1	7	Q9UGM3	Q9UGM3 [1804-1812]		Deleted in malignant brain tumors 1 protein OS=Homo sapiens OX=9606 GN=DMBT1 PE=1 SV=2	Q9UGM3	0	1005.57	9
117289	False	Unambiguous	LPSDATPVLDVTGKELDSR		1	1	7	P58515	P58515 [1-19]		Serine protease inhibitor 2 OS=Solanum tuberosum OX=4113 PE=1 SV=1	P58515	1	2013.05	19
117328	False	Unambiguous	LPSKYLYGFGETEHR		1	1	7	O43451	O43451 [1126-1140]		Maltase-glucoamylase, intestinal OS=Homo sapiens OX=9606 GN=MGAM PE=1 SV=5	O43451	1	1796.9	15
119341	False	Unambiguous	LRQFHLHWGSSDDHGSEHTVDGVK		2	5	7	Q5S1S4; P16015	Q5S1S4 [90-113]; P16015 [90-113]		Carbonic anhydrase 3 OS=Sus scrofa OX=9823 GN=CA3 PE=2 SV=3;Carbonic anhydrase 3 OS=Mus musculus OX=10090 GN=Ca3 PE=1 SV=3	P07450; Q5S1S4; P16015; P07451; P14141	1	2744.29	24
119788	False	Unambiguous	LSDAGQYLCQAGDDSNSNK	1xCarbamidomethyl [C9]	1	1	7	P01833	P01833 [212-230]		Polymeric immunoglobulin receptor OS=Homo sapiens OX=9606 GN=PIGR PE=1 SV=4	P01833	0	2042.87	19
121560	False	Unambiguous	LSQHPKFEEILHR		1	1	7	P00565	P00565 [302-314]		Creatine kinase M-type OS=Gallus gallus OX=9031 GN=CKM PE=2 SV=1	P00565	1	1633.88	13
123365	False	Unambiguous	LTIESTPFNVAEGK		2	2	7	P06731; P40199	P06731 [36-49]; P40199 [36-49]		Carcinoembryonic antigen-related cell adhesion molecule 5 OS=Homo sapiens OX=9606 GN=CEACAM5 PE=1 SV=3;Carcinoembryonic antigen-related cell adhesion molecule 6 OS=Homo sapiens OX=9606 GN=CEACAM6 PE=1 SV=3	P06731; P40199	0	1505.78	14
125033	False	Unambiguous	LVESGGGLVQPGGSLK		1	1	7	P18525	P18525 [23-38]		Ig heavy chain V region 5-84 OS=Mus musculus OX=10090 PE=1 SV=1	P18525	0	1497.83	16
125399	False	Unambiguous	LVKDVVDLAQKCVANEDAPECSKPLPSIILDEICQVEK	3xCarbamidomethyl [C12; C21; C34]	1	1	7	P19121	P19121 [69-106]		Albumin OS=Gallus gallus OX=9031 GN=ALB PE=1 SV=2	P19121	2	4323.19	38
125828	False	Unambiguous	LVNEKGEAVYCK	1xCarbamidomethyl [C11]	1	1	7	O62839	O62839 [222-233]		Catalase OS=Sus scrofa OX=9823 GN=CAT PE=1 SV=4	O62839	1	1409.71	12
125844	False	Unambiguous	IVNGEDAVPGSWPWQVSLQDK		1	2	7	Q6GPI1	Q6GPI1 [34-54]		Chymotrypsinogen B2 OS=Homo sapiens OX=9606 GN=CTRB2 PE=2 SV=2	P17538; Q6GPI1	0	2325.15	21
127917	False	Unambiguous	LYTNGPLPDK		2	3	7	P08861; P09093	P08861 [165-174]; P09093 [165-174]		Chymotrypsin-like elastase family member 3B OS=Homo sapiens OX=9606 GN=CELA3B PE=1 SV=3;Chymotrypsin-like elastase family member 3A OS=Homo sapiens OX=9606 GN=CELA3A PE=1 SV=3	O19023; P08861; P09093	0	1117.59	10
129395	False	Unambiguous	MADQLTEEQIAEFKEAFSLFDKDGDGTITTK	1xMet-loss+Acetyl [N-Term]	2	25	7	Q6R520; P11121	Q6R520 [1-31]; P11121 [1-31]	Q6R520 1xMet-loss+Acetyl [N-Term]; P11121 1xMet-loss+Acetyl [N-Term]	Calmodulin OS=Oreochromis mossambicus OX=8127 GN=calm PE=2 SV=3;Calmodulin OS=Pyuridae sp. OX=7734 PE=1 SV=2	Q6R520; P62146; Q71UH5; Q9HFY6; O16305; Q9U6D3; P11121; P02595; Q95NR9; P21251; O97341; Q7T3T2; Q9UB37; O96081; A8I1Q0; P62144; P02598; Q9GRJ1; A8CEP3; Q40302; A3E3H0; P62184; O02367; P62145; P02594	2	3389.63	31
133770	False	Unambiguous	MAVGYMLAHPYGFTR	2xOxidation [M1; M6]	1	1	7	H2N0D4	H2N0D4 [338-352]		Alpha-amylase OS=Oryzias latipes OX=8090 PE=1 SV=1	H2N0D4	0	1745.81	15
[truncated: 4,652 more rows]

## Sheet: Proteins
Accession	Protein Name	Species	KB-ID	Coverage [%]	# Peptides	# PSMs	# NSCs	# Prot Uniq Peptides	# Unique Peptides	MW [kDa]
[truncated: 827 more rows]

[truncated: 1 more sheets: Quantified Proteins]
