# Supplementary material for: Sewage Protein Information Mining: Discovery of Large Biomolecules as Biomarkers of Population and Industrial Activities
Source: Environ Sci Technol. 2023 Jul 18;57(30):10929–39. doi: 10.1021/acs.est.3c00535 (PMC10399289; doi:10.1021/acs.est.3c00535)
Supplement: Supplementary file 4 — es3c00535_si_004.xlsx [file es3c00535_si_004.xlsx]

## Sheet: sampling_12-14-20
WWPT code	WWTP	Sampling date	Number of inhabitants assisted by the WWTP	Flow influent last 24h (m3)	Max flow rate (m3/h)	Min flow rate (m3/h)	Temperature in the entrance (ºC)	Conductivity µS/cm	SST mg/L	SSV mg/L	NO2 mg/L	NO3 mg/L	PO4 mg/L	NH4 mg/L	TKN mg/L	TP mg/L	pH	COD mg/L	Filtered COD mg/L	COD5 mg/L	E. coli UFC/100ml
DMAN	Manresa	2020-12-14	27898	4668	-	-	-	-	126	-	-	-	-	63	-	6	7.85	318	-	-	-
DIGU	Igualada	2020-12-14	66048	22502	-	-	-	-	216	-	0.03	0.5	4	18	30	-	8.1	376	-	140	-
DBSS	Besós	2020-12-14	1497767	355248	15984	4176	19.44	-	470	73	0.48	1.09	8.71	54.3	-	19.5	7.86	1149	-	374	-
DMAT	Mataró	2020-12-14	188197	26300	2200	100	17	-	369	-	-	-	-	-	-	-	7.8	715	-	460	-
DVIC	Vic	2020-12-14	56746	21758	1330	730	-	-	328	-	-	-	-	38	68	-	-	399	-	-	-
DOLO	Olot	2020-12-14	44659	15746	1000	360	13	2410	157	133	0.32	0.66	21.81	29.1	47.1	7.11	7.7	412	102	220	4000
DBAY	Banyoles	2020-12-14	27959	9389	483	305	17.4	-	-	-	0.17	0.71	-	72.3	92.6	7.64	8.51	627	300	-	-
DGIR	Girona	2020-12-14	153162	40706	2073	1024	21	-	236	210	-	2.86	17.4	47.4	50.5	5.68	7.5	586	305	310	-
DGRA	Granollers	2020-12-14	97996	23596	1212	540	-	-	178	-	-	-	-	27.6	44.7	11.6	7.6	368	-	160	2480000
DFIG	Figueres	2020-12-14	52048	13411	885	347	17.8	-	1050	49.50	0.02	0.52	4.24	52.4	72.5	11.3	7.71	827	177	260	5400000

## Sheet: sampling_04-19-21
WWPT code	WWTP	Sampling date	Number of inhabitants assisted by the WWTP	Flow influent last 24h (m3)	Max flow rate (m3/h)	Min flow rate (m3/h)	Temperature in the entrance (ºC)	Conductivity µS/cm	SST mg/L	SSV mg/L	NO2 mg/L	NO3 mg/L	PO4 mg/L	NH4 mg/L	TKN mg/L	TP mg/L	pH	COD mg/L	Filtered COD mg/L	COD5 mg/L	E. coli UFC/100ml
DMAN	Manresa	2021-04-19	27898	20679	1543	364	-	1655	151	129	0.36	<3	3	43.3	50.9	5.6	7	617	-	250	-
DIGU	Igualada	2021-04-19	66048
DBSS	Besós	2021-04-19	1497767	334212	22284	5112	19.7	2610	570	65	0.525	1.93	15.8	56.1	-	-	7.94	1210	219	379	-
DMAT	Mataró	2021-04-19	188197	21712	2200	200	16	1585	230	-	-	-	-	-	-	-	7.9	525	-	360	-
DVIC	Vic	2021-04-19	56746
DOLO	Olot	2021-04-19	44659	14097	920	168	16	2160	448	373	0.138	0.66	43.08	32.94	58.36	14.05	7.83	755	85	270	35000
DBAY	Banyoles	2021-04-19	27959	11311	576	334	17.5	3290	2162	624	0.16	0.456		51.1	84.3	4.605	7.89	636	192	490	-
DGIR	Girona	2021-04-19	153162	39169	2391	454	18.3	1315	276	252	-	-	6.49	41.9	57.3	-	7.5	689	-	400	-
DGRA	Granollers	2021-04-19	97996	22276	1361	538	18.4	-	220	-	0.8	3.3	-	36.9	50.5	11	7.7	509	-	250	5790000
DFIG	Figueres	2021-04-19	52048	11837	944	228	18.7	1243	1475	59.5	0.02	0.2	9.71	65	88.5	16.8	7.63	1612	201	700	4100000

## Sheet: sampling_07-26-21
WWPT code	WWTP	Sampling date	Number of inhabitants assisted by the WWTP	Flow influent last 24h (m3)	Max flow rate (m3/h)	Min flow rate (m3/h)	Temperature in the entrance (ºC)	Conductivity µS/cm	SST mg/L	SSV mg/L	NO2 mg/L	NO3 mg/L	PO4 mg/L	NH4 mg/L	TKN mg/L	TP mg/L	pH	COD mg/L	Filtered COD mg/L	COD5 mg/L	E. coli UFC/100ml
DMAN	Manresa	2021-07-26	27898	21343	1454	450	-	1488	374	292	0.06	2	2.6	34.7	52.3	5	7	424	-	170	-
DIGU	Igualada	2021-07-26	66048
DBSS	Besós	2021-07-26	1497767	296860	19224	4860	24.5	3380	935	-	-	-	-	-	-	-	7.84	1149	-	808	-
DMAT	Mataró	2021-07-26	188197	25711	2200	200	25	1790	281	-	-	-	-	-	-	-	7.5	685	-	427	-
DVIC	Vic	2021-07-26	56746
DOLO	Olot	2021-07-26	44659	14573	1200	330	24.6	2240	152	111	0.015	0.69	17.57	22	37.5	5.73	7.86	362	164	80	1180000
DBAY	Banyoles	2021-07-26	27959	13410	989	390	28.4	2560	1680	430	0.13	0.56	2.8	70.2	121	4.32	8.14	740	279	440	-
DGIR	Girona	2021-07-26	153162	38518	2327	655	23.8	1249	132	118	-	-	5.79	34.6	47.2	-	7.5	514	-	230	-
DGRA	Granollers	2021-07-26	97996	19088	996	416	26.3	-	-	-	<0,3	1.2	-	48.4	64.9	9.75	7.4	742	-	460	12000000
DFIG	Figueres	2021-07-26	52048	10308	834	90	26	-	-	-	0.01	0.21	-	64.2	81.2	16.6	-	-	-	-	-
